# Supplementary material for: A Genome-Wide siRNA Screen in Mammalian Cells for Regulators of S6 Phosphorylation
Source: PLoS One. 2015 Mar 19;10(3):e0116096. doi: 10.1371/journal.pone.0116096 (PMC4366019; doi:10.1371/journal.pone.0116096)
Supplement: S1 Table — Primary screen, arranged by plate. Avg.% S6P positive shown for each replicate plate. N = scramble RNAi (negative control); P = mTOR RNAi (positive control); X = experimental RNAi. (XLSX) [file pone.0116096.s003.xlsx]

## Sheet: primary screen
Primary screen, arranged by plate. N=scramble RNAi (negative control); P=mTOR RNAi (positive control); X=experimental RNAi
Plate number	Row	RNAi Type	Avg % S6P Pos Cells_A	z score for plate A	Avg % S6P Pos Cells_B	z score for plate B	Avg % S6P Pos Cells_C	z score for plate C	Avg % pos	Avg z	Gene Symbol	Entrez Gene ID	Accession #	CPs positive	Confirmed in TSC1 null?
PL-50001	I22	N	73.4059	-0.0353637	89.5604	0.151343	86.9655	0.27454	83.3106	0.130173
PL-50001	J22	N	66.396	-0.452619	77.1618	-0.504668	67.4418	-0.473496	70.3332	-0.476928
PL-50001	K22	N	73.3462	-0.0389144	92.1849	0.290205	73.2285	-0.251782	79.5865	-0.000163882
PL-50001	L22	N	74.2814	0.0167479	80.7254	-0.316119	89.7539	0.381375	81.5869	0.0273346
PL-50001	M22	N	83.7686	0.581465	91.7102	0.265091	76.6844	-0.119373	84.0544	0.242394
PL-50001	N22	N	73.1501	-0.0505899	88.6607	0.103742	84.6485	0.185768	82.1531	0.07964
PL-50001	C22	P	21.0453	-3.15207	27.6271	-3.12555	9.07734	-2.70968	19.2499	-2.99577
PL-50001	D22	P	11.6195	-3.71312	35.0636	-2.73209	32.7756	-1.8017	26.4862	-2.74897
PL-50001	E22	P	9.3705	-3.84699	9.59769	-4.07949	7.6359	-2.76491	8.86803	-3.5638
PL-50001	F22	P	11.195	-3.73839	8.19874	-4.15351	10.7401	-2.64597	10.0446	-3.51262
PL-50001	G22	P	5.13128	-4.09933	15.7418	-3.7544	10.1744	-2.66765	10.3492	-3.50713
PL-50001	H22	P	7.78443	-3.9414	29.9963	-3.00019			18.8904	-3.4708
PL-50001	A02	X	5.3749	-4.08483	14.2014	-3.83591	2.47253	-2.96274	7.3496	-3.62782	CDKN3	1033	NM_005192	1
PL-50001	A04	X	85.3073	0.673055	93.9575	0.383996	82.2246	0.0928954	87.1631	0.383315	CDKN2D	1032	NM_001800
PL-50001	A05	X	29.8504	-2.62795	69.1546	-0.928326	47.2636	-1.24661	48.7562	-1.60096	AAK1	22848	NM_014911
PL-50001	A06	X	41.4418	-1.93799	44.6166	-2.22663	36.0901	-1.67471	40.7162	-1.94644	CDKN2C	1031	NM_001262
PL-50001	A07	X	81.5116	0.44712	88.2076	0.0797668	84.2375	0.170021	84.6523	0.232303	AATK	9625	XM_375495
PL-50001	A08	X	42.9468	-1.84841	63.6122	-1.22158	52.7257	-1.03733	53.0949	-1.3691	CDKN2B	1030	NM_004936
PL-50001	A09	X	26.1585	-2.84771	60.5984	-1.38104	51.8492	-1.07091	46.2021	-1.76655	CERK	64781	NM_022766
PL-50001	A10	X	43.3634	-1.8236	67.0074	-1.04194	50.2105	-1.1337	53.5271	-1.33308	CDKN1C	1028	NM_000076
PL-50001	A11	X	70.1587	-0.228646	86.2983	-0.0212564	85.4693	0.217214	80.6421	-0.0108962	RAPGEF4	11069	NM_007023
PL-50001	A12	X	48.7972	-1.50017	72.8247	-0.734145	73.4534	-0.243163	65.0251	-0.825825	CDKN1B	1027	NM_004064
PL-50001	A13	X	60.455	-0.806249	86.1454	-0.0293434	80.7118	0.0349358	75.7707	-0.266886	CHEK1	1111	NM_001274
PL-50001	A14	X	39.7172	-2.04064	74.0677	-0.668373	60.8932	-0.724399	58.226	-1.14447	CDKN1A	1026	NM_000389
PL-50001	A15	X	71.0745	-0.174136	76.172	-0.557038	62.4053	-0.666464	69.8839	-0.465879	CHEK2	11200	NM_007194
PL-50001	A16	X	65.4325	-0.509968	79.4195	-0.38521	69.0485	-0.411933	71.3002	-0.435704	CDKL5	6792	NM_003159
PL-50001	A17	X	36.5534	-2.22896	74.4114	-0.650189	43.7136	-1.38262	51.5595	-1.42059	CHKA	1119	NM_001277
PL-50001	A18	X	87.6374	0.811751	94.584	0.417141	94.7952	0.574527	92.3388	0.60114	CDKL3	51265	NM_016508
PL-50001	A19	X	54.8731	-1.13851	84.9389	-0.0931783	85.899	0.233679	75.237	-0.332669	CHKB	1120	NM_005198
PL-50001	A20	X	52.1537	-1.30037	75.8934	-0.57178	68.409	-0.436436	65.4854	-0.769529	CDKL2	8999	NM_003948
PL-50001	A21	X	56.5977	-1.03585	71.5749	-0.800269	66.1915	-0.521398	64.7881	-0.785839	CHRM1	1128	NM_000738
PL-50001	A23	X	64.2825	-0.578422	88.461	0.0931764	84.3181	0.173108	79.0206	-0.104046	CHUK	1147	NM_001278
PL-50001	B02	X	32.7107	-2.4577	50.1918	-1.93165	36.1243	-1.6734	39.6756	-2.02091	ITGB1BP1	9270	NM_004763
PL-50001	B04	X	17.6459	-3.35441	24.757	-3.27741	28.9791	-1.94716	23.794	-2.85966	HUNK	30811	NM_014586
PL-50001	B05	X	84.4737	0.623434	92.3165	0.297167	91.6585	0.454347	89.4829	0.458316	PLK3	1263	NM_004073
PL-50001	B06	X	26.3336	-2.83729	33.9581	-2.79058	34.2552	-1.74501	31.5156	-2.45763	HSMDPKIN	55561	XM_290516
PL-50001	B07	X	57.9193	-0.957187	59.5358	-1.43726	65.9309	-0.531383	61.1287	-0.975277	CNKSR1	10256	NM_006314
PL-50001	B08	X	46.9375	-1.61086	69.1351	-0.929362	65.3533	-0.553514	60.4753	-1.03125	STK32B	55351	NM_018401
PL-50001	B09	X	57.2164	-0.999021	62.2856	-1.29177	68.4887	-0.433382	62.6636	-0.908057	COL4A3BP	10087	NM_005713
PL-50001	B10	X	64.7364	-0.551408	84.4059	-0.121382	84.2454	0.170323	77.7959	-0.167489	HRI	27102	NM_014413
PL-50001	B11	X	39.6383	-2.04534	51.9426	-1.83902	51.4938	-1.08453	47.6915	-1.6563	COPB2	9276	NM_004766
PL-50001	B12	X	52.4133	-1.28492	81.4557	-0.277478	85.1149	0.203637	72.9946	-0.452922	HK3	3101	NM_002115
PL-50001	B13	X	56.4756	-1.04312	88.6605	0.103732	92.0196	0.468185	79.0519	-0.157068	CRK7	51755	NM_016507
PL-50001	B14	X	12.4185	-3.66557	41.9302	-2.36877	36.243	-1.66885	30.1972	-2.56773	HK2	3099	NM_000189
PL-50001	B15	X	73.3712	-0.0374269	93.1345	0.340452	91.6269	0.453137	86.0442	0.252054	CRKL	1399	NM_005207
PL-50001	B16	X	68.7846	-0.31044	86.4339	-0.0140794	86.8286	0.269294	80.6824	-0.0184087	HK1	3098	NM_000188
PL-50001	B17	X	73.4139	-0.0348866	94.7425	0.425529	89.6611	0.377818	85.9392	0.256154	CSF1R	1436	NM_005211
PL-50001	B18	X	52.3206	-1.29044	75.5996	-0.587323	80.458	0.0252107	69.4594	-0.617518	HIPK4	147746	NM_144685
PL-50001	B19	X	82.2406	0.490512	90.9741	0.226143	91.9754	0.46649	88.3967	0.394382	CSK	1445	NM_004383
PL-50001	B20	X	49.0257	-1.48657	87.1285	0.0226701	64.8595	-0.572433	67.0045	-0.678777	HIPK3	10114	NM_005734
PL-50001	B21	X	76.7895	0.166044	88.1395	0.0761624	85.3116	0.211171	83.4135	0.151126	CSNK1A1	1452	NM_001892
PL-50001	B23	X	62.5418	-0.682033	90.0197	0.175643	84.0268	0.161948	78.8628	-0.114814	CSNK1D	1453	NM_001893
PL-50001	C02	X	48.9406	-1.49163	41.5638	-2.38816	16.6691	-2.41881	35.7245	-2.09953	CDKL1	8814	NM_004196	1
PL-50001	C04	X	83.3799	0.558329	86.8678	0.00887633	46.0257	-1.29403	72.0911	-0.242276	CDK9	1025	NM_001261
PL-50001	C05	X	79.1449	0.306246	91.6091	0.25974	53.8253	-0.9952	74.8598	-0.143071	CINP	51550	NM_032630
PL-50001	C06	X	68.9582	-0.300107	84.1269	-0.136141	58.7761	-0.805514	70.6204	-0.413921	CDK8	1024	NM_001260
PL-50001	C07	X	43.7053	-1.80326	58.0905	-1.51373	15.7652	-2.45344	39.187	-1.92348	CIT	11113	NM_007174
PL-50001	C08	X	71.4697	-0.150614	85.8637	-0.0442481	35.3948	-1.70135	64.2427	-0.632071	CDK7	1022	NM_001799
PL-50001	C09	X	70.8793	-0.185757	91.9162	0.275992	44.3996	-1.35634	69.065	-0.422034	CKB	1152	NM_001823
PL-50001	C10	X	22.8895	-3.04229	20.6707	-3.49362	24.9022	-2.10336	22.8208	-2.87976	CDK6	1021	NM_001259	2
PL-50001	C11	X	88.7861	0.880127	94.6296	0.419555	63.8494	-0.611135	82.4217	0.229515	CKM	1158	NM_001824
PL-50001	C12	X	20.5506	-3.18151	59.1548	-1.45742	11.4063	-2.62045	30.3706	-2.41979	CDK5RAP3	80279	NM_025197	3
PL-50001	C13	X	47.1926	-1.59568	66.5242	-1.0675	24.9336	-2.10216	46.2168	-1.58845	CKMT1	1159	NM_020990
PL-50001	C14	X	47.6795	-1.56669	69.5499	-0.907415	33.8626	-1.76005	50.364	-1.41139	CDK5RAP1	51654	NM_016082
PL-50001	C15	X	73.9873	-0.000758168	55.0975	-1.67209	27.1946	-2.01553	52.0931	-1.22946	CKMT2	1160	NM_001825
PL-50001	C16	X	78.2761	0.254528	83.0914	-0.190929	56.2228	-0.903341	72.5301	-0.279914	CDK5R2	8941	NM_003936
PL-50001	C17	X	91.0004	1.01193	77.7851	-0.471688	62.7213	-0.654357	77.1689	-0.038038	CKS1B	1163	NM_001826
PL-50001	C18	X	88.5807	0.867898	70.5994	-0.851883	55.7833	-0.920179	71.6545	-0.301388	CDK5R1	8851	NM_003885
PL-50001	C19	X	92.8908	1.12445	69.8066	-0.893831	76.621	-0.121799	79.7728	0.0362732	CKS2	1164	NM_001827
PL-50001	C20	X	48.2516	-1.53264	31.7016	-2.90997	22.0479	-2.21273	34.0003	-2.21845	CDK5	1020	NM_004935	3
PL-50001	C21	X	94.1534	1.19961	80.6722	-0.318931	68.5603	-0.430642	81.1286	0.150012	CLK1	1195	NM_004071
PL-50001	C23	X	92.0122	1.07216	77.0546	-0.510339	73.9723	-0.223282	81.0131	0.112845	CLK2	1196	NM_001291
PL-50001	D02	X	71.2876	-0.16145	57.5798	-1.54075	56.1322	-0.906813	61.6665	-0.869672	HIPK2	28996	NM_022740
PL-50001	D04	X	86.5232	0.74543	77.6942	-0.476496	57.9806	-0.835993	74.066	-0.189019	HIPK1	204851	NM_152696
PL-50001	D05	X	57.2456	-0.997288	36.9875	-2.63029	29.06	-1.94406	41.0977	-1.85721	CSNK1E	1454	NM_001894
PL-50001	D06	X	87.4474	0.800441	87.5633	0.0456755	71.7787	-0.30733	82.2631	0.179596	HCK	3055	NM_002110
PL-50001	D07	X	78.6011	0.273874	70.7405	-0.844417	72.6347	-0.274532	73.9921	-0.281692	CSNK1G1	53944	NM_022048
PL-50001	D08	X	86.6789	0.754699	72.2338	-0.765406	79.1267	-0.0257985	79.3465	-0.0121688	HAK	115701	NM_052947
PL-50001	D09	X	90.3452	0.972929	84.3712	-0.123218	79.0921	-0.0271226	84.6028	0.274196	CSNK1G2	1455	NM_001319
PL-50001	D10	X	93.2392	1.14519	85.8138	-0.0468879	81.8474	0.0784451	86.9668	0.39225	HSPB8	26353	NM_014365
PL-50001	D11	X	91.551	1.0447	80.8383	-0.310142	84.8707	0.194281	85.7533	0.309614	CSNK1G3	1456	NM_004384
PL-50001	D12	X	87.3906	0.797062	75.3691	-0.599518	75.3463	-0.170642	79.3687	0.00896759	GUK1	2987	NM_000858
PL-50001	D13	X	81.1132	0.423405	78.6003	-0.428556	85.8941	0.233489	81.8692	0.0761127	CSNK2A1	1457	NM_001895
PL-50001	D14	X	91.9239	1.0669	94.4157	0.408239	95.2215	0.590863	93.8537	0.688666	GUCY2F	2986	NM_001522
PL-50001	D15	X	23.9543	-2.97891	32.1208	-2.88779	22.956	-2.17793	26.3437	-2.68154	CSNK2A2	1459	NM_001896	3
PL-50001	D16	X	69.3712	-0.275525	64.3201	-1.18412	77.4525	-0.0899419	70.3813	-0.516529	GUCY2D	3000	NM_000180
PL-50001	D17	X	86.8079	0.762375	79.5174	-0.38003	80.9654	0.0446497	82.4302	0.142332	CSNK2B	1460	NM_001320
PL-50001	D18	X	73.1511	-0.0505295	80.9355	-0.305001	87.5048	0.295202	80.5305	-0.0201094	GUCY2C	2984	NM_004963
PL-50001	D19	X	93.0019	1.13106	93.9048	0.381205	96.6435	0.645345	94.5167	0.719205	CXCL10	3627	NM_001565
PL-50001	D20	X	13.8855	-3.57824	19.8824	-3.53532	14.9013	-2.48654	16.2231	-3.20004	GTF2H1	2965	NM_005316	1
PL-50001	D21	X	34.2604	-2.36545	48.4035	-2.02627	29.7248	-1.91859	37.4629	-2.10344	DAPK1	1612	NM_004938
PL-50001	D23	X	90.6655	0.991992	93.7546	0.373258	93.3976	0.52098	92.6059	0.628743	DAPK2	23604	NM_014326
PL-50001	E02	X	45.1313	-1.71837	23.3201	-3.35344	15.9565	-2.44611	28.136	-2.50597	CDK4	1019	NM_000075	2
PL-50001	E04	X	22.1091	-3.08874	11.232	-3.99302	6.35327	-2.81405	13.2314	-3.2986	CDK3	1018	NM_001258	4	one
PL-50001	E05	X	67.7646	-0.371155	63.8892	-1.20692	21.3769	-2.23843	51.0102	-1.27217	CLK3	1198	NM_001292
PL-50001	E06	X	51.0741	-1.36464	48.2344	-2.03522	25.2192	-2.09122	41.5092	-1.83036	CDK2	1017	NM_001798
PL-50001	E07	X	54.3241	-1.17118	30.3504	-2.98146	13.0673	-2.55681	32.5806	-2.23648	CLK4	57396	NM_020666
PL-50001	E08	X	72.0738	-0.114654	67.6218	-1.00943	55.8858	-0.916252	65.1938	-0.680111	CDK11	23097	NM_015076
PL-50001	E09	X	32.8981	-2.44654	36.4284	-2.65987	22.0636	-2.21212	30.4634	-2.43951	ABL1	25	NM_007313
PL-50001	E10	X	60.7156	-0.79074	28.6535	-3.07124	33.6253	-1.76914	40.9981	-1.87704	CDK10	8558	NM_003674
PL-50001	E11	X	33.4442	-2.41403	34.4586	-2.7641	16.6552	-2.41934	28.186	-2.53249	ABL2	27	NM_005158	1
PL-50001	E12	X	45.3943	-1.70272	37.3873	-2.60914	33.7514	-1.76431	38.8443	-2.02539	CDC7	8317	NM_003503
PL-50001	E13	X	38.9639	-2.08548	35.4702	-2.71057	27.6815	-1.99688	34.0385	-2.26431	TNK2	10188	NM_005781
PL-50001	E14	X	44.5804	-1.75117	35.7391	-2.69634	26.6555	-2.03619	35.6583	-2.16123	CDC42BPB	9578	NM_006035
PL-50001	E15	X	55.3949	-1.10745	55.4968	-1.65096	48.0288	-1.21729	52.9735	-1.32523	ACVR1	90	NM_001105
PL-50001	E16	X	46.208	-1.65428	56.9414	-1.57453	46.0434	-1.29336	49.7309	-1.50739	CDC42BPA	8476	NM_003607
PL-50001	E17	X	35.4767	-2.29305	20.5803	-3.4984	17.7617	-2.37695	24.6062	-2.7228	ACVR1B	91	NM_004302	1
PL-50001	E18	X	49.5555	-1.45503	53.7494	-1.74342	53.2677	-1.01656	52.1909	-1.405	CDC2L5	8621	NM_003718
PL-50001	E19	X	33.0142	-2.43963	23.9443	-3.32041	18.8891	-2.33375	25.2825	-2.69793	ACVR2	92	NM_001616	3	one
PL-50001	E20	X	14.0448	-3.56876	17.5333	-3.65961	16.0614	-2.44209	15.8799	-3.22349	CDC2L2	985	NM_024011	3
PL-50001	E21	X	62.3038	-0.6962	61.1381	-1.35248	55.1549	-0.944257	59.5323	-0.997646	ACVR2B	93	NM_001106
PL-50001	E23	X	33.425	-2.41518	37.8128	-2.58663	27.896	-1.98866	33.0446	-2.33016	ACVRL1	94	NM_000020	1
PL-50001	F02	X	50.1118	-1.42192	22.5848	-3.39234	24.558	-2.11655	32.4182	-2.31027	GSK3B	2932	NM_002093
PL-50001	F04	X	23.4004	-3.01188	20.9059	-3.48117	11.7586	-2.60695	18.6883	-3.03333	GSK3A	2931	NM_019884	2
PL-50001	F05	X	75.2256	0.0729514	56.999	-1.57148	35.9149	-1.68142	56.0465	-1.05998	DAPK3	1613	NM_001348
PL-50001	F06	X	49.1721	-1.47785	42.1236	-2.35854	25.49	-2.08084	38.9286	-1.97241	GSG2	83903	NM_031965
PL-50001	F07	X	67.7318	-0.373109	42.4343	-2.3421	49.8469	-1.14763	53.3376	-1.28761	DCAMKL1	9201	NM_004734
PL-50001	F08	X	59.2137	-0.880134	57.7496	-1.53177	52.033	-1.06387	56.3321	-1.15859	GRK7	131890	NM_139209
PL-50001	F09	X	47.0212	-1.60588	51.091	-1.88407	20.8225	-2.25967	39.6449	-1.91654	DCK	1633	NM_000788
PL-50001	F10	X	70.6687	-0.19829	45.7559	-2.16635	39.493	-1.54433	51.9726	-1.30299	GRK6	2870	NM_002082
PL-50001	F11	X	58.8107	-0.904128	31.9881	-2.89481	40.7032	-1.49796	43.834	-1.76563	DDR1	780	NM_001954
PL-50001	F12	X	49.3397	-1.46788	46.2815	-2.13854	40.9622	-1.48804	45.5278	-1.69815	GRK5	2869	NM_005308
PL-50001	F13	X	38.6107	-2.10651	30.8472	-2.95518	25.1419	-2.09418	31.5332	-2.38529	DDR2	4921	NM_006182
PL-50001	F14	X	59.4466	-0.866274	57.1825	-1.56177	49.1503	-1.17432	55.2598	-1.20079	GRK4	2868	NM_005307
PL-50001	F15	X	28.9508	-2.6815	30.2088	-2.98895	16.1111	-2.44019	25.0902	-2.70355	DGKA	1606	NM_001345	1
PL-50001	F16	X	88.07	0.837502	78.5183	-0.432894	73.9005	-0.226033	80.163	0.0595251	GNE	10020	NM_005476
PL-50001	F17	X	38.0675	-2.13884	22.8905	-3.37616	20.5194	-2.27129	27.1591	-2.59543	DGKB	1607	NM_004080	2
PL-50001	F18	X	23.6766	-2.99544	17.4153	-3.66586	22.7084	-2.18742	21.2667	-2.94957	GMFG	9535	NM_004877	3	one
PL-50001	F19	X	48.6459	-1.50917	44.7808	-2.21795	55.6474	-0.925389	49.6913	-1.55084	DGKD	8527	NM_003648
PL-50001	F20	X	71.0986	-0.172703	62.0217	-1.30573	53.7342	-0.998689	62.2848	-0.825708	GMFB	2764	NM_004124
PL-50001	F21	X	73.3174	-0.0406328	57.283	-1.55646	63.6393	-0.619183	64.7466	-0.738757	DGKE	8526	NM_003647
PL-50001	F23	X	82.5104	0.50657	80.6937	-0.317791	77.8959	-0.0729558	80.3667	0.0386076	DGKG	1608	NM_001346
PL-50001	G02	X	48.5899	-1.51251	66.9051	-1.04735	67.0694	-0.487763	60.8548	-1.01587	CDC2L1	984	NM_001787
PL-50001	G04	X	90.6462	0.990844	94.5556	0.415639	89.3622	0.366367	91.5213	0.59095	CDC2	983	NM_001786
PL-50001	G05	X	52.7033	-1.26766	87.6514	0.050341	71.0064	-0.336919	70.4537	-0.51808	ADAM9	8754	NM_003816
PL-50001	G06	X	46.1185	-1.65961	82.1257	-0.242025	61.766	-0.690958	63.3367	-0.864199	CDADC1	81602	NM_030911
PL-50001	G07	X	81.3498	0.437488	87.1652	0.024613	82.863	0.117355	83.7926	0.193152	ADCK1	57143	NM_020421
PL-50001	G08	X	30.7046	-2.57711	61.8589	-1.31434	53.3601	-1.01302	48.6412	-1.63482	CD7	924	NM_006137
PL-50001	G09	X	39.4285	-2.05782	55.6898	-1.64075	46.6288	-1.27093	47.249	-1.6565	ADCK2	90956	NM_052853
PL-50001	G10	X	12.6298	-3.65299	7.85595	-4.17164	21.1658	-2.24652	13.8838	-3.35705	CD4	920	NM_000616	2
PL-50001	G11	X	52.7847	-1.26281	61.9979	-1.30699	68.4111	-0.436358	61.0646	-1.00205	ADCK4	79934	NM_024876
PL-50001	G12	X	53.9895	-1.1911	70.6903	-0.847076	66.5004	-0.509563	63.7267	-0.849246	CD3E	916	NM_000733	3	one
PL-50001	G13	X	25.3356	-2.89669	54.2478	-1.71705	40.5808	-1.50265	40.0547	-2.0388	ADCK5	203054	NM_174922
PL-50001	G14	X	21.5391	-3.12267	34.9326	-2.73901	24.2315	-2.12906	26.9011	-2.66358	CCRK	23552	NM_012119	3
PL-50001	G15	X	42.9553	-1.8479	60.7478	-1.37313	50.4098	-1.12606	51.371	-1.44903	ADK	132	NM_001123
PL-50001	G16	X	20.3582	-3.19297	32.2293	-2.88205	26.3321	-2.04858	26.3065	-2.70786	CCL4	6351	NM_002984	3	one
PL-50001	G17	X	86.7484	0.758835	96.402	0.513331	91.2844	0.440017	91.4783	0.570728	ADRA1A	148	NM_000680
PL-50001	G18	X	64.926	-0.540119	75.951	-0.56873	74.3846	-0.207487	71.7539	-0.438778	CCL2	6347	NM_002982
PL-50001	G19	X	76.2623	0.134659	90.6744	0.210285	82.1356	0.0894868	83.0241	0.14481	ADRA1B	147	NM_000679
PL-50001	G20	X	42.6931	-1.86351	64.0774	-1.19696	38.136	-1.59632	48.3021	-1.55227	CASK	8573	NM_003688
PL-50001	G21	X	56.0507	-1.06841	73.5617	-0.69515	73.4246	-0.244269	67.679	-0.669277	ADRB2	154	NM_000024
PL-50001	G23	X	16.3167	-3.43353	13.7322	-3.86073	9.61831	-2.68895	13.2224	-3.32774	ADRBK1	156	NM_001619	2
PL-50001	H02	X	89.1415	0.901279	95.0003	0.439167	93.6085	0.529061	92.5834	0.623169	GK2	2712	NM_033214
PL-50001	H04	X	83.8951	0.588996	92.3075	0.296693	84.4016	0.176308	86.8681	0.353999	GK	2710	NM_000167
PL-50001	H05	X	71.0644	-0.174739	91.6865	0.263836	72.6021	-0.275782	78.451	-0.0622286	DGKI	9162	NM_004717
PL-50001	H06	X	79.9594	0.354726	83.9962	-0.143056	70.9104	-0.340596	78.2887	-0.0429753	GFRA2	2675	NM_001495
PL-50001	H07	X	50.9502	-1.37201	63.3365	-1.23617	42.2735	-1.4378	52.1867	-1.34866	DGKQ	1609	NM_001347
PL-50001	H08	X	41.8576	-1.91324	57.187	-1.56154	54.9826	-0.950857	51.3424	-1.47521	GCK	2645	NM_000162
PL-50001	H09	X	84.6415	0.633421	95.493	0.46524	92.1015	0.471323	90.7453	0.523328	DGKZ	8525	NM_003646
PL-50001	H10	X	81.758	0.461787	93.0891	0.338046	87.4597	0.293476	87.4356	0.364436	GAP43	2596	NM_002045
PL-50001	H11	X	20.8034	-3.16647	38.6761	-2.54095	22.2567	-2.20473	27.2454	-2.63738	DGUOK	1716	NM_001929	2
PL-50001	H12	X	73.8615	-0.00824499	86.5569	-0.00756998	72.8922	-0.264667	77.7702	-0.093494	GALK2	2585	NM_002044
PL-50001	H13	X	59.6957	-0.851445	66.6426	-1.06124	54.5426	-0.967718	60.2936	-0.960134	DKFZP434C131	25989	XM_044630
PL-50001	H14	X	79.4194	0.322581	92.5745	0.310819	77.0306	-0.106106	83.0082	0.175764	GALK1	2584	NM_000154
PL-50001	H15	X	2.35541	-4.26456	20.8799	-3.48254	4.25031	-2.89462	9.16188	-3.54724	DKFZp434C1418	285220	NM_173655
PL-50001	H16	X	55.0379	-1.12869	73.8607	-0.679329	64.7587	-0.576297	64.5524	-0.794773	GAK	2580	NM_005255
PL-50001	H17	X	83.4086	0.560034	95.1304	0.446051	81.1763	0.0527312	86.5717	0.352939	DKFZP586B1621	26007	NM_015533
PL-50001	H18	X	68.5583	-0.32391	86.8973	0.0104414	73.2245	-0.251935	76.2267	-0.188468	FYN	2534	NM_002037
PL-50001	H19	X	63.103	-0.648631	84.7145	-0.105052	57.6744	-0.847723	68.4973	-0.533802	DKFZP761P0423	157285	XM_291277
PL-50001	H20	X	57.904	-0.958096	84.2722	-0.128454	57.7754	-0.843853	66.6505	-0.643468	FYB	2533	NM_001465
PL-50001	H21	X	54.0608	-1.18686	82.0163	-0.247816	54.8736	-0.955033	63.6502	-0.796569	STYK1	55359	NM_018423
PL-50001	H23	X	73.7686	-0.0137761	81.5094	-0.274637	68.2607	-0.442118	74.5129	-0.24351	DLG1	1739	NM_004087
PL-50001	I02	X	80.698	0.398693	91.0751	0.231487	79.5244	-0.0105576	83.7659	0.206541	CARKL	23729	NM_013276
PL-50001	I04	X	67.0574	-0.413252	77.3577	-0.494302	61.6285	-0.696225	68.6812	-0.534593	TNNI3K	51086	NM_015978
PL-50001	I05	X	58.9218	-0.897512	80.9442	-0.304537	69.1967	-0.406258	69.6876	-0.536102	ADRBK2	157	NM_005160	1
PL-50001	I06	X	52.1677	-1.29954	71.8264	-0.786964	54.8413	-0.956272	59.6118	-1.01426	CARD14	79092	NM_024110
PL-50001	I07	X	86.1413	0.722694	92.7183	0.318428	86.011	0.237969	88.2902	0.426364	AGTR2	186	NM_000686
PL-50001	I08	X	47.2797	-1.59049	49.5543	-1.96538	41.4911	-1.46777	46.1084	-1.67455	CARD10	29775	NM_014550
PL-50001	I09	X	84.3706	0.617298	90.4717	0.19956	82.5638	0.105894	85.802	0.307584	AK1	203	NM_000476
PL-50001	I10	X	66.6962	-0.434749	87.9822	0.0678419	72.3883	-0.283974	75.6889	-0.21696	CAMKK2	10645	NM_006549
PL-50001	I11	X	42.5796	-1.87026	58.1583	-1.51015	44.6121	-1.34819	48.45	-1.5762	AK2	204	NM_001625
PL-50001	I12	X	52.8909	-1.2565	70.5015	-0.857064	54.8947	-0.954225	59.429	-1.02259	CAMKK1	84254	NM_172207
PL-50001	I13	X	83.8893	0.58865	93.8388	0.377716	89.7716	0.382052	89.1666	0.449472	AK3	205	NM_013410
PL-50001	I14	X	75.7644	0.105021	92.6639	0.315552	78.4644	-0.051172	82.2976	0.123134	CAMK4	814	NM_001744
PL-50001	I15	X	38.6974	-2.10134	48.8569	-2.00228	32.7832	-1.80141	40.1125	-1.96834	AK3L1	50808	NM_016282
PL-50001	I16	X	69.2166	-0.284725	88.0846	0.0732591	69.2903	-0.402669	75.5305	-0.204712	CAMK2G	818	NM_001222
PL-50001	I17	X	59.7424	-0.848664	75.8609	-0.573498	74.4945	-0.203274	70.0326	-0.541812	AK5	26289	NM_012093
PL-50001	I18	X	78.6001	0.273818	93.3118	0.349831	83.0875	0.125958	84.9998	0.249869	CAMK2D	817	NM_001221
PL-50001	I19	X	67.7539	-0.371794	87.4273	0.0384839	55.003	-0.950076	70.0614	-0.427795	AK7	122481	NM_152327
PL-50001	I20	X	46.7506	-1.62199	75.1197	-0.612713	75.3674	-0.16983	65.7459	-0.80151	CAMK2B	816	NM_001220
PL-50001	I21	X	47.3512	-1.58624	63.7839	-1.21249	42.8326	-1.41638	51.3226	-1.40504	AKAP1	8165	NM_003488
PL-50001	I23	X	4.69231	-4.12546	13.2157	-3.88806	4.1566	-2.89821	7.35485	-3.63724	AKAP11	11215	NM_016248	3
PL-50001	J02	X	30.1918	-2.60763	37.8513	-2.58459	34.6275	-1.73075	34.2236	-2.30765	FUK	197258	NM_145059	3
PL-50001	J04	X	83.8455	0.58604	91.8106	0.2704	92.8611	0.500424	89.5057	0.452288	FRK	2444	NM_002031
PL-50001	J05	X	71.0788	-0.173881	90.9258	0.223586	84.6498	0.185817	82.2181	0.078507	DLG2	1740	NM_001364
PL-50001	J06	X	58.6288	-0.914952	66.3298	-1.07779	60.5382	-0.737999	61.8323	-0.910246	FRDA	2395	NM_000144
PL-50001	J07	X	75.6713	0.0994839	86.0549	-0.0341308	81.0811	0.0490839	80.9358	0.0381457	DLG3	1741	NM_021120
PL-50001	J08	X	4.33076	-4.14698	7.81081	-4.17403	3.05451	-2.94044	5.06536	-3.75382	FRAP1	2475	NM_004958	4	yes
PL-50001	J09	X	49.4025	-1.46414	61.5159	-1.33249	52.7658	-1.03579	54.5614	-1.27747	DLG4	1742	NM_001365
PL-50001	J10	X	49.0563	-1.48474	55.5457	-1.64837	66.6605	-0.503429	57.0875	-1.21218	FN3KRP	79672	NM_024619
PL-50001	J11	X	26.1877	-2.84597	19.639	-3.5482	19.365	-2.31552	21.7306	-2.90323	DMPK	1760	NM_004409
PL-50001	J12	X	58.8538	-0.901559	76.0266	-0.564731	65.2925	-0.555843	66.7243	-0.674044	FN3K	64122	NM_022158
PL-50001	J13	X	59.4241	-0.867616	66.5778	-1.06466	50.1818	-1.1348	58.7279	-1.02236	DNAJC3	5611	NM_006260
PL-50001	J14	X	62.4343	-0.688437	59.5372	-1.43718	57.287	-0.862566	59.7528	-0.996062	FLT4	2324	NM_002020
PL-50001	J15	X	63.4504	-0.627955	71.1712	-0.821628	56.9508	-0.875447	63.8575	-0.77501	DOK1	1796	NM_001381
PL-50001	J16	X	62.3454	-0.693726	69.3615	-0.917379	61.05	-0.71839	64.2523	-0.776499	FLT3	2322	NM_004119
PL-50001	J17	X	86.7982	0.761796	94.1706	0.39527	90.745	0.41935	90.5713	0.525472	DTYMK	1841	NM_012145
PL-50001	J18	X	68.9154	-0.302653	80.932	-0.305185	74.5264	-0.202054	74.7913	-0.269964	FLT1	2321	NM_002019
PL-50001	J19	X	55.5837	-1.09621	63.5828	-1.22313	55.5125	-0.930556	58.2263	-1.0833	DUSP1	1843	NM_004417
PL-50001	J20	X	30.1182	-2.61201	32.4232	-2.87179	44.1284	-1.36673	35.5566	-2.28351	FLJ35107	348825	XM_496631
PL-50001	J21	X	37.4507	-2.17555	24.1233	-3.31094	31.1187	-1.86518	30.8976	-2.45056	DUSP10	11221	NM_007207
PL-50001	J23	X	42.6068	-1.86864	48.7383	-2.00856	31.9801	-1.83218	41.1084	-1.90313	DUSP2	1844	NM_004418
PL-50001	K02	X	81.6984	0.45824	83.0485	-0.193203	73.7342	-0.232405	79.4937	0.0108771	CAMK2A	815	NM_015981
PL-50001	K04	X	89.948	0.949285	92.2268	0.292424	89.9481	0.388814	90.7076	0.543508	CAMK1G	57172	NM_020439
PL-50001	K05	X	93.1512	1.13995	97.4363	0.568059	86.9653	0.274532	92.5176	0.660848	AKAP13	11214	NM_006738
PL-50001	K06	X	80.1679	0.367134	91.5006	0.254001	81.546	0.066897	84.4048	0.229344	CAMK1D	57118	NM_020397
PL-50001	K07	X	63.64	-0.616668	83.8322	-0.151733	65.9797	-0.529514	71.1506	-0.432638	AKAP3	10566	NM_006422
PL-50001	K08	X	76.0238	0.120462	84.7359	-0.103918	49.2297	-1.17128	69.9965	-0.384911	CAMK1	8536	NM_003656
PL-50001	K09	X	91.1574	1.02127	94.5982	0.417896	91.774	0.458774	92.5099	0.632647	AKAP4	8852	NM_003886
PL-50001	K10	X	69.0952	-0.291951	87.5441	0.0446627	65.8314	-0.535196	74.1569	-0.260828	CALM3	808	NM_005184
PL-50001	K11	X	92.1867	1.08254	98.8671	0.643762	90.3608	0.404628	93.8049	0.71031	AKAP5	9495	NM_004857
PL-50001	K12	X	75.5165	0.090269	88.0204	0.069865	66.0792	-0.525703	76.5387	-0.121856	C9ORF12	64768	NM_022755
PL-50001	K13	X	26.3934	-2.83373	50.0334	-1.94003	18.2603	-2.35784	31.5624	-2.3772	AKAP6	9472	NM_004274	4
PL-50001	K14	X	75.7141	0.102027	89.2926	0.137172	73.586	-0.238083	79.5309	0.000371987	TRIB1	10221	NM_025195
PL-50001	K15	X	10.2917	-3.79216	21.0547	-3.47329	4.64289	-2.87958	11.9964	-3.38168	AKAP7	9465	NM_004842	3	one
PL-50001	K16	X	28.643	-2.69982	58.4635	-1.494	22.7962	-2.18405	36.6342	-2.12596	C7ORF16	10842	NM_006658
PL-50001	K17	X	70.5708	-0.204117	89.4098	0.143377	74.6065	-0.198984	78.1957	-0.0865748	AKAP8	10270	NM_005858
PL-50001	K18	X	40.4262	-1.99844	84.9939	-0.0902699	46.2938	-1.28376	57.2379	-1.12416	C6ORF199	221264	NM_145025
PL-50001	K19	X	60.8036	-0.785502	80.0048	-0.354242	46.3903	-1.28007	62.3996	-0.806603	AKT1	207	NM_005163
PL-50001	K20	X	24.1199	-2.96905	59.5626	-1.43584	28.621	-1.96088	37.4345	-2.12192	TRIB3	57761	NM_021158
PL-50001	K21	X	31.655	-2.52054	53.2686	-1.76886	18.7354	-2.33964	34.553	-2.20968	AKT2	208	NM_001626
PL-50001	K23	X	58.0043	-0.952125	84.5227	-0.115201	54.2642	-0.978384	65.5971	-0.681904	AKT3	10000	NM_005465
PL-50001	L02	X	69.9027	-0.243884	80.7761	-0.313434	63.4052	-0.628153	71.3613	-0.395157	FLJ34389	197259	NM_152649
PL-50001	L04	X	45.041	-1.72375	61.7102	-1.32221	48.2908	-1.20725	51.6807	-1.41774	C9ORF98	158067	NM_152572
PL-50001	L05	X	72.8198	-0.0702474	84.9491	-0.0926379	67.3374	-0.477494	75.0355	-0.21346	DUSP22	56940	NM_020185
PL-50001	L06	X	32.1838	-2.48906	41.1511	-2.41	34.7679	-1.72537	36.0343	-2.20814	FLJ32685	152110	NM_152534
PL-50001	L07	X	96.0071	1.30994	96.7038	0.529302	87.6673	0.30143	93.4594	0.713559	DUSP4	1846	NM_001394
PL-50001	L08	X	79.3109	0.316126	81.4272	-0.278987	80.3693	0.0218135	80.3691	0.019651	FLJ25006	124923	NM_144610
PL-50001	L09	X	41.6209	-1.92733	48.6806	-2.01161	29.7326	-1.91829	40.0114	-1.95241	DUSP5	1847	NM_004419
PL-50001	L10	X	32.0076	-2.49954	51.5991	-1.85719	26.7928	-2.03093	36.7998	-2.12922	FLJ23356	84197	NM_032237
PL-50001	L11	X	58.5853	-0.917543	81.7093	-0.264058	58.4857	-0.816639	66.2601	-0.66608	DUSP6	1848	NM_001946
PL-50001	L12	X	78.5386	0.270155	90.871	0.220687	81.5111	0.0655612	83.6402	0.185468	LRRK1	79705	NM_024652
PL-50001	L13	X	48.5895	-1.51253	72.4058	-0.756307	50.4436	-1.12477	57.1463	-1.1312	DUSP7	1849	XM_037430
PL-50001	L14	X	37.2456	-2.18776	57.7456	-1.53198	31.6964	-1.84305	42.2292	-1.85426	FLJ23074	80122	NM_025052
PL-50001	L15	X	92.7453	1.11579	97.2375	0.55754	97.5098	0.678538	95.8309	0.783956	DUSP8	1850	NM_004420
PL-50001	L16	X	81.3933	0.440076	82.5496	-0.2196	78.7393	-0.0406406	80.894	0.0599453	THNSL1	79896	NM_024838
PL-50001	L17	X	62.624	-0.677143	76.4998	-0.539692	66.821	-0.497278	68.6483	-0.571371	DYRK1A	1859	NM_001396
PL-50001	L18	X	41.3572	-1.94302	60.8089	-1.3699	52.2123	-1.057	51.4595	-1.45664	FLJ20574	54986	NM_017886
PL-50001	L19	X	61.4388	-0.747692	76.5393	-0.537601	53.2278	-1.01809	63.7353	-0.767795	DYRK1B	9149	NM_004714
PL-50001	L20	X	67.1923	-0.40522	76.0395	-0.564046	70.4546	-0.358061	71.2288	-0.442442	MASTL	84930	NM_032844
PL-50001	L21	X	44.9519	-1.72905	59.261	-1.4518	45.3373	-1.32041	49.8501	-1.50042	DYRK2	8445	NM_003583
PL-50001	L23	X	86.7215	0.757231	89.3753	0.141553	89.5036	0.371784	88.5335	0.423522	DYRK3	8444	NM_003582
PL-50001	M02	X	65.1686	-0.525676	29.3894	-3.03231	24.7002	-2.1111	39.7527	-1.8897	TP53RK	112858	NM_033550
PL-50001	M04	X	77.1032	0.184717	42.9759	-2.31344	22.96	-2.17778	47.6797	-1.4355	C14ORF20	283629	NM_174944
PL-50001	M05	X	43.5607	-1.81186	32.3397	-2.87621	14.4372	-2.50432	30.1125	-2.39746	ALK	238	NM_004304
PL-50001	M06	X	36.0063	-2.26153	25.3768	-3.24462	20.799	-2.26058	27.394	-2.58891	BUB1B	701	NM_001211	4
PL-50001	M07	X	35.4648	-2.29376	20.2715	-3.51473	10.285	-2.66341	22.0071	-2.82397	ACVR1C	130399	NM_145259	2
PL-50001	M08	X	57.8947	-0.95865	38.646	-2.54254	25.5509	-2.07851	40.6972	-1.8599	BUB1	699	NM_004336
PL-50001	M09	X	61.2828	-0.756978	74.7553	-0.631994	47.1985	-1.2491	61.0789	-0.879357	ALS2CR2	55437	NM_018571
PL-50001	M10	X	49.8799	-1.43572	41.8284	-2.37416	21.6342	-2.22857	37.7808	-2.01282	BTK	695	NM_000061
PL-50001	M11	X	51.2965	-1.3514	48.5365	-2.01923	24.0568	-2.13575	41.2966	-1.83546	ALS2CR7	65061	NM_139158
PL-50001	M12	X	75.0774	0.0641327	80.8658	-0.30869	75.9274	-0.148374	77.2902	-0.130977	BRDT	676	NM_001726
PL-50001	M13	X	42.7263	-1.86153	64.4983	-1.17469	29.2633	-1.93627	45.496	-1.6575	AMHR2	269	NM_020547
PL-50001	M14	X	66.7412	-0.432071	70.9561	-0.833012	49.4782	-1.16175	62.3918	-0.808946	BRD2	6046	NM_005104
PL-50001	M15	X	26.1312	-2.84933	55.4079	-1.65567	13.8735	-2.52592	31.8042	-2.34364	ANGPT4	51378	NM_015985
PL-50001	M16	X	53.837	-1.20018	91.6002	0.259268	68.432	-0.435557	71.2897	-0.458823	BRAF	673	NM_004333
PL-50001	M17	X	52.9932	-1.2504	90.9888	0.226918	31.3978	-1.85449	58.4599	-0.959325	ANKK1	255239	NM_178510
PL-50001	M18	X	45.156	-1.71691	85.5753	-0.0595082	40.3832	-1.51022	57.0382	-1.09555	BMX	660	NM_001721
PL-50001	M19	X	48.8145	-1.49914	71.1724	-0.821568	61.0746	-0.717448	60.3538	-1.01272	ANKRD3	54101	NM_020639
PL-50001	M20	X	46.0594	-1.66313	88.7587	0.108927	34.6346	-1.73048	56.4842	-1.09489	BMPR2	659	NM_001204
PL-50001	M21	X	81.1728	0.426952	93.7654	0.37383	85.4084	0.214881	86.7822	0.338554	APEG1	10290	NM_005876
PL-50001	M23	X	37.9495	-2.14586	81.0967	-0.29647	56.8186	-0.880514	58.6216	-1.10762	APPL	26060	NM_012096
PL-50001	N02	X	84.186	0.60631	91.8953	0.274884	59.4315	-0.780402	78.5043	0.0335973	FLJ13052	65220	NM_023018
PL-50001	N04	X	41.9711	-1.90648	76.5376	-0.537691	20.7456	-2.26262	46.4181	-1.56893	FLJ12476	64799	NM_022784
PL-50001	N05	X	61.3481	-0.753088	69.5942	-0.90507	23.2277	-2.16752	51.39	-1.27523	DYRK4	8798	NM_003845
PL-50001	N06	X	83.0623	0.539421	89.5993	0.153403	33.215	-1.78486	68.6255	-0.364014	RFK	55312	NM_018339
PL-50001	N07	X	61.0187	-0.772697	83.3134	-0.179184	36.315	-1.66609	60.2157	-0.872658	EDN2	1907	NM_001956
PL-50001	N08	X	73.6223	-0.0224843	56.5408	-1.59572	27.7709	-1.99345	52.6446	-1.20389	FLJ10842	55750	NM_018238
PL-50001	N09	X	22.0689	-3.09114	34.6136	-2.75589	13.4821	-2.54091	23.3882	-2.79598	EEF2K	29904	NM_013302	2
PL-50001	N10	X	71.9694	-0.120867	82.5963	-0.217125	50.3692	-1.12762	68.3117	-0.488536	FLJ10761	55224	NM_018208
PL-50001	N11	X	78.9596	0.295212	96.7016	0.529184	89.3696	0.366653	88.3436	0.397016	EGFR	1956	NM_005228
PL-50001	N12	X	89.9066	0.946824	92.8888	0.327451	75.424	-0.167664	86.0731	0.36887	FLJ10074	55681	NM_017988
PL-50001	N13	X	92.5602	1.10478	95.1252	0.445777	79.7245	-0.00289185	89.1366	0.515887	EIF2AK3	9451	NM_004836
PL-50001	N14	X	49.4673	-1.46028	70.3069	-0.867358	40.0111	-1.52448	53.2618	-1.28404	FGR	2268	NM_005248
PL-50001	N15	X	80.623	0.394224	80.397	-0.333491	71.7054	-0.310138	77.5751	-0.0831351	EIF2AK4	27104	XM_031612
PL-50001	N16	X	78.7868	0.28493	88.264	0.0827506	52.8148	-1.03392	73.2885	-0.222078	FGFR4	2264	NM_002011
PL-50001	N17	X	70.9373	-0.182305	48.9864	-1.99543	52.6822	-1.03899	57.5353	-1.07224	EKI1	55500	NM_018638
PL-50001	N18	X	38.1117	-2.13621	39.5293	-2.49581	7.59433	-2.7665	28.4118	-2.46617	FGFR3	2261	NM_000142	2	one
PL-50001	N19	X	17.2821	-3.37606	22.4918	-3.39726	11.0289	-2.63491	16.9343	-3.13608	RAPGEF3	10411	NM_006105	2
PL-50001	N20	X	87.0918	0.779271	95.0353	0.441022	75.9072	-0.149151	86.0114	0.357048	FGFR2	2263	NM_000141
PL-50001	N21	X	67.7601	-0.371424	78.8617	-0.414725	68.5623	-0.430563	71.728	-0.40557	EPHA1	2041	NM_005232
PL-50001	N23	X	92.0959	1.07714	96.9181	0.540642	93.3606	0.519564	94.1249	0.712448	EPHA2	1969	NM_004431
PL-50001	O02	X	70.661	-0.198752	89.3283	0.139064	77.9904	-0.069334	79.3266	-0.0430074	BMPR1B	658	NM_001203
PL-50001	O04	X	61.8943	-0.720577	91.6109	0.259838	70.7272	-0.347617	74.7442	-0.269452	BMPR1A	657	NM_004329
PL-50001	O05	X	79.8423	0.347754	95.4567	0.463316	65.9404	-0.53102	80.4131	0.0933503	ARAF1	369	NM_001654
PL-50001	O06	X	82.8488	0.526717	96.0759	0.496079	72.8765	-0.265269	83.9337	0.252509	BMP2K	55589	NM_017593
PL-50001	O07	X	42.7774	-1.85849	51.0363	-1.88697	52.1028	-1.06119	48.6388	-1.60222	ARK5	9891	NM_014840
PL-50001	O08	X	72.7306	-0.0755603	91.0197	0.228557	84.0472	0.162729	82.5992	0.105242	BLNK	29760	NM_013314
PL-50001	O09	X	93.0439	1.13356	95.6636	0.474264	84.0466	0.162706	90.918	0.590178	ASK	10926	NM_006716
PL-50001	O10	X	39.5815	-2.04872	56.2173	-1.61284	34.3228	-1.74242	43.3739	-1.80133	BLK	640	NM_001715
PL-50001	O11	X	97.2704	1.38514	98.983	0.649894	94.0987	0.547845	96.7841	0.860961	ASP	83853	NM_031916
PL-50001	O12	X	82.5224	0.507283	93.4309	0.356132	67.9907	-0.452462	81.3147	0.136984	BDKRB2	624	NM_000623
PL-50001	O13	X	70.6507	-0.19936	87.3437	0.0340607	31.8805	-1.83599	63.2917	-0.667098	ATM	472	NM_138293
PL-50001	O14	X	94.3172	1.20936	97.1352	0.552127	95.3515	0.595842	95.6013	0.785776	BCR	613	NM_004327
PL-50001	O15	X	56.6148	-1.03483	83.1707	-0.186737	70.2088	-0.36748	69.9981	-0.529683	ATR	545	NM_001184
PL-50001	O16	X	45.4539	-1.69917	92.8931	0.327676	46.2424	-1.28573	61.5298	-0.885743	BCKDK	10295	NM_005881
PL-50001	O17	X	36.18	-2.25119	58.5768	-1.488	47.7098	-1.22951	47.4888	-1.65623	AURKB	9212	NM_004217
PL-50001	O18	X	74.4064	0.0241924	87.2281	0.0279433	58.6336	-0.810973	73.4227	-0.252946	AZU1	566	NM_001700
PL-50001	O19	X	94.494	1.21988	94.3226	0.403312	93.1415	0.511167	93.986	0.711454	AURKC	6795	NM_003160
PL-50001	O20	X	87.1867	0.784922	95.4799	0.464544	75.1622	-0.177693	85.9429	0.357258	AXL	558	NM_001699
PL-50001	O21	X	89.3758	0.915229	93.0241	0.334608	92.8384	0.499556	91.7461	0.583131	AVPR1A	552	NM_000706
PL-50001	O23	X	11.1712	-3.73981	36.3517	-2.66393	18.949	-2.33146	22.1573	-2.91173	AVPR1B	553	NM_000707	2	one
PL-50001	P02	X	66.3315	-0.456459	65.9521	-1.09777	55.5605	-0.928717	62.6147	-0.82765	FGFR1	2260	NM_000604
PL-50001	P04	X	64.3179	-0.576315	81.1777	-0.292185	70.4743	-0.357306	71.99	-0.408602	FES	2242	NM_002005
PL-50001	P05	X	80.4197	0.382123	90.7909	0.216449	83.5281	0.142841	84.9129	0.247138	EPHA3	2042	NM_005233
PL-50001	P06	X	71.9465	-0.12223	92.8111	0.323336	67.4442	-0.473402	77.4006	-0.0907651	FER	2241	NM_005246
PL-50001	P07	X	59.913	-0.83851	95.0101	0.439688	58.9713	-0.798036	71.2981	-0.398953	EPHA4	2043	NM_004438
PL-50001	P08	X	44.0322	-1.7838	52.869	-1.79	35.8711	-1.6831	44.2574	-1.7523	FASTK	10922	NM_006712
PL-50001	P09	X	76.694	0.160359	93.1643	0.342024	75.2336	-0.174956	81.6973	0.109142	EPHA5	2044	NM_004439
PL-50001	P10	X	39.4404	-2.05712	75.1357	-0.611869	37.0384	-1.63838	50.5382	-1.43579	EVI1	2122	NM_005241
PL-50001	P11	X	87.8123	0.822161	96.5008	0.51856	87.7092	0.303035	90.6741	0.547919	EPHA7	2045	NM_004440
PL-50001	P12	X	36.5885	-2.22688	87.6901	0.052388	23.0433	-2.17459	49.1073	-1.44969	ERN1	2081	NM_001433
PL-50001	P13	X	64.5858	-0.56037	90.1555	0.182831	26.0952	-2.05766	60.2788	-0.811732	EPHA8	2046	NM_020526
PL-50001	P14	X	54.2163	-1.1776	93.6825	0.369446	57.8405	-0.841358	68.5798	-0.549838	ERK8	225689	NM_139021
PL-50001	P15	X	81.2711	0.432806	96.5769	0.522587	75.0631	-0.18149	84.3037	0.257968	EPHB1	2047	NM_004441
PL-50001	P16	X	46.761	-1.62137	81.7936	-0.259596	47.7091	-1.22953	58.7546	-1.03683	ERBB4	2066	NM_005235
PL-50001	P17	X	53.3924	-1.22665	84.9775	-0.0911374	53.3496	-1.01342	63.9065	-0.777069	EPHB2	2048	NM_004442
PL-50001	P18	X	72.7542	-0.0741538	82.8046	-0.206108	66.2652	-0.518576	73.9413	-0.266279	ERBB3	2065	NM_001982
PL-50001	P19	X	31.9217	-2.50466	64.0417	-1.19885	19.1665	-2.32312	38.3766	-2.00888	EPHB3	2049	NM_004443
PL-50001	P20	X	81.7301	0.460126	93.8017	0.375754	79.2015	-0.0229329	84.9111	0.270982	ERBB2	2064	NM_004448
PL-50001	P21	X	51.8221	-1.32012	78.7022	-0.423164	62.9761	-0.644595	64.5001	-0.795958	EPHB4	2050	NM_004444
PL-50001	P23	X	67.1909	-0.405303	78.9001	-0.412694	37.0446	-1.63814	61.0452	-0.818711	EPHB6	2051	NM_004445
PL-50002	I22	N	58.6314	-0.259999	53.0584	-0.0205738	51.3291	-0.893528	54.3396	-0.391367
PL-50002	J22	N	55.222	-0.471633	60.8769	0.479649	47.1806	-1.27134	54.4265	-0.421109
PL-50002	K22	N	63.5165	0.0432326	48.2357	-0.329127	53.8067	-0.667878	55.1863	-0.317924
PL-50002	L22	N	69.3056	0.40258	57.1949	0.244077	46.8596	-1.30058	57.7867	-0.217975
PL-50002	M22	N	67.9351	0.317511	47.1797	-0.396694	57.4577	-0.335366	57.5241	-0.138183
PL-50002	N22	N	62.3475	-0.0293325	53.7276	0.0222381	47.9081	-1.2051	54.661	-0.404063
PL-50002	C22	P	4.14605	-3.64208	1.93186	-3.29163	0.874548	-5.48866	2.31749	-4.14079
PL-50002	D22	P	10.5844	-3.24243	3.09208	-3.2174	1.59183	-5.42333	5.08943	-3.96105
PL-50002	E22	P	17.8926	-2.78879	11.205	-2.69834	11.2055	-4.54777	13.4343	-3.34497
PL-50002	F22	P	18.5174	-2.75	7.43978	-2.93923	11.1119	-4.55629	12.3564	-3.41518
PL-50002	G22	P	6.54852	-3.49295	1.65637	-3.30925	1.68134	-5.41518	3.29541	-4.07246
PL-50002	H22	P	4.07296	-3.64662	1.64277	-3.31012	1.9951	-5.3866	2.57028	-4.11445
PL-50002	A02	X	41.1436	-1.34552	33.4925	-1.27175	38.0777	-0.993908	37.5713	-1.20373	NEK8	284086	NM_178170
PL-50002	A04	X	86.7217	1.48366	62.8797	0.608429	65.1135	1.12655	71.5716	1.07288	NEK7	140609	NM_133494
PL-50002	A05	X	29.1741	-2.08851	24.7831	-1.82898	28.6733	-1.7315	27.5435	-1.883	ICK	22858	NM_014920
PL-50002	A06	X	50.4305	-0.769057	39.5111	-0.886687	33.9334	-1.31895	41.2917	-0.991564	NEK6	10783	NM_014397
PL-50002	A07	X	50.1114	-0.788861	37.0404	-1.04476	41.5419	-0.722206	42.8979	-0.851943	IGF1R	3480	NM_000875
PL-50002	A08	X	28.2026	-2.14881	14.7962	-2.46793	16.4942	-2.68673	19.831	-2.43449	NEK4	6787	NM_003157	1
PL-50002	A09	X	20.9547	-2.59872	11.3353	-2.68936	12.8801	-2.97019	15.0567	-2.75275	IHPK1	9807	NM_153273	2
PL-50002	A10	X	30.5248	-2.00467	20.305	-2.11548	21.2773	-2.31158	24.0357	-2.14391	NEK3	4752	NM_002498	0
PL-50002	A11	X	56.4071	-0.398071	52.6811	-0.0440724	44.6699	-0.476868	51.2527	-0.306337	IHPK2	51447	NM_016291
PL-50002	A12	X	19.9011	-2.66412	15.9871	-2.39174	12.346	-3.01208	16.0781	-2.68931	NEK2	4751	NM_002497	2
PL-50002	A13	X	24.3679	-2.38685	23.027	-1.94133	17.8621	-2.57944	21.7523	-2.30254	IHPK3	117283	NM_054111	2
PL-50002	A14	X	71.6008	0.545051	55.4473	0.132902	50.1344	-0.0482809	59.0608	0.209891	NEK11	79858	NM_024800
PL-50002	A15	X	53.047	-0.60664	53.2577	-0.00718779	36.7231	-1.10015	47.6759	-0.571327	IKBKAP	8518	NM_003640
PL-50002	A16	X	46.5032	-1.01284	29.107	-1.55234	31.0498	-1.54511	35.5533	-1.3701	NEK1	4750	XM_291107
PL-50002	A17	X	36.6892	-1.62203	24.6112	-1.83998	29.2204	-1.68859	30.1736	-1.71686	IKBKB	3551	XM_032491	4	one
PL-50002	A18	X	18.2968	-2.7637	17.3966	-2.30156	13.208	-2.94447	16.3005	-2.66991	COASY	80347	NM_025233	2	one
PL-50002	A19	X	77.8759	0.934571	61.7251	0.534555	65.8582	1.18496	68.4864	0.884695	IKBKE	9641	NM_014002
PL-50002	A20	X	51.1704	-0.723126	41.8532	-0.736836	41.8324	-0.699422	44.952	-0.719795	NBEA	26960	NM_015678
PL-50002	A21	X	75.4296	0.782721	67.7222	0.918248	65.8062	1.18088	69.6527	0.960617	IL2	3558	NM_000586
PL-50002	A23	X	33.5041	-1.81973	33.2464	-1.2875	26.5041	-1.90164	31.0849	-1.66962	ILK	3611	NM_004517
PL-50002	B02	X	37.8195	-1.55186	26.7735	-1.70163	37.4404	-1.04389	34.0111	-1.43246	RASGRF2	5924	NM_006909
PL-50002	B04	X	36.2198	-1.65116	26.8186	-1.69875	28.3148	-1.75962	30.4511	-1.70318	RAGE	5891	NM_014226	1
PL-50002	B05	X	38.7586	-1.49357	19.3191	-2.17856	21.5061	-2.29364	26.5279	-1.98859	NEK9	91754	NM_033116	0
PL-50002	B06	X	47.4452	-0.954362	54.3695	0.0639504	50.6109	-0.0109062	50.8086	-0.300439	RAF1	5894	NM_002880
PL-50002	B07	X	63.1531	0.0206746	35.1002	-1.16889	29.5231	-1.66486	42.5921	-0.937692	NLK	51701	NM_016231
PL-50002	B08	X	22.9105	-2.47731	15.7889	-2.40442	11.3282	-3.0919	16.6759	-2.65788	RAC1	5879	NM_018890	3	one
PL-50002	B09	X	78.912	0.998884	61.7602	0.536801	65.8167	1.1817	68.8296	0.905795	NME1	4830	NM_000269
PL-50002	B10	X	38.1082	-1.53394	19.6601	-2.15674	16.805	-2.66235	24.8578	-2.11768	PYCS	5832	NM_002860	2	one
PL-50002	B11	X	59.8018	-0.187348	47.7689	-0.358354	44.7385	-0.471488	50.7698	-0.339063	NME2	4831	NM_002512
PL-50002	B12	X	63.5448	0.0449933	43.3478	-0.641213	47.5035	-0.254629	51.4654	-0.283616	PXK	54899	NM_017771
PL-50002	B13	X	31.3717	-1.9521	14.6931	-2.47453	15.5498	-2.7608	20.5382	-2.39581	NME3	4832	NM_002513	1
PL-50002	B14	X	69.4544	0.411816	62.4516	0.581037	53.1016	0.184442	61.6692	0.392431	PTPRT	11122	NM_007050
PL-50002	B15	X	69.7653	0.431119	57.7198	0.278299	50.2592	-0.0384962	59.2481	0.22364	NME4	4833	NM_005009
PL-50002	B16	X	65.9769	0.195956	53.1765	-0.0123796	52.454	0.133647	57.2025	0.105741	PTPRR	5801	NM_002849
PL-50002	B17	X	59.5923	-0.200354	44.9877	-0.536294	44.764	-0.46949	49.7813	-0.402046	NME5	8382	NM_003551
PL-50002	B18	X	32.161	-1.9031	28.7559	-1.5748	23.2307	-2.15837	28.0492	-1.87876	PTPRJ	5795	NM_002843	0
PL-50002	B19	X	19.0606	-2.71629	13.8829	-2.52636	10.9948	-3.11805	14.6461	-2.7869	NME6	10201	NM_005793	1
PL-50002	B20	X	49.7009	-0.814347	51.0586	-0.147881	43.0908	-0.600722	47.9501	-0.520983	PTPRG	5793	NM_002841
PL-50002	B21	X	56.3906	-0.399094	45.1661	-0.524883	45.6832	-0.3974	49.0799	-0.440459	NME7	29922	NM_013330
PL-50002	B23	X	43.0776	-1.22547	31.5602	-1.39538	31.6221	-1.50023	35.42	-1.37369	NPR1	4881	NM_000906	1
PL-50002	C02	X	91.2202	1.76289	72.6113	1.23105	78.5948	2.1839	80.8088	1.72595	NAGK	55577	NM_017567
PL-50002	C04	X	19.6068	-2.68238	10.5843	-2.73741	21.5264	-2.29205	17.2391	-2.57061	MYO3B	140469	NM_138995	3	yes
PL-50002	C05	X	76.5448	0.851944	62.6408	0.593139	63.4463	0.995785	67.5439	0.813623	ILKAP	80895	NM_030768
PL-50002	C06	X	75.6244	0.794809	58.2017	0.309127	66.5631	1.24024	66.7964	0.781393	MYO3A	53904	NM_017433
PL-50002	C07	X	16.2555	-2.89041	7.92385	-2.90762	16.6648	-2.67335	13.6147	-2.82379	IMPK	253430	NM_152230	2
PL-50002	C08	X	50.3528	-0.773877	18.698	-2.2183	32.6944	-1.41613	33.9151	-1.46943	MYLK2	85366	NM_033118
PL-50002	C09	X	86.6813	1.48115	61.1057	0.494924	73.7188	1.80148	73.8353	1.25918	INSR	3643	NM_000208
PL-50002	C10	X	68.0249	0.323087	51.5275	-0.117881	69.5022	1.47076	63.0182	0.558656	MYLK	4638	NM_005965
PL-50002	C11	X	47.868	-0.92812	48.3143	-0.323464	57.8278	0.555118	51.3367	-0.232155	INSRR	3645	NM_014215
PL-50002	C12	X	65.4569	0.163683	47.586	-0.37006	66.2787	1.21794	59.7739	0.337187	MVK	4598	NM_000431
PL-50002	C13	X	64.4204	0.0993449	55.9935	0.167851	72.6318	1.71622	64.3486	0.661137	IRAK1	3654	NM_001569
PL-50002	C14	X	28.9961	-2.09956	18.5368	-2.22861	27.5292	-1.82124	25.0207	-2.0498	MVD	4597	NM_002461	1
PL-50002	C15	X	49.7901	-0.808805	30.195	-1.48273	63.6384	1.01086	47.8745	-0.426892	IRAK2	3656	NM_001570
PL-50002	C16	X	54.8501	-0.494719	43.2169	-0.649588	38.8177	-0.935865	45.6282	-0.693391	MUSK	4593	NM_005592
PL-50002	C17	X	28.1616	-2.15136	14.75	-2.47089	7.87045	-3.3631	16.9273	-2.66178	IRAK3	11213	NM_007199	3	one
PL-50002	C18	X	82.0278	1.19229	74.6839	1.36365	84.191	2.62282	80.3009	1.72626	MST4	51765	NM_016542
PL-50002	C19	X	8.20853	-3.38991	2.0815	-3.28141	0.413154	-3.94799	3.56773	-3.53977	IRS1	3667	NM_005544
PL-50002	C20	X	52.384	-0.647798	38.8508	-0.928929	62.6855	0.936114	51.3068	-0.213538	MST1R	4486	NM_002447
PL-50002	C21	X	81.3156	1.14808	77.7921	1.56251	85.6017	2.73347	81.5698	1.81469	ITK	3702	NM_005546
PL-50002	C23	X	44.299	-1.14966	39.5547	-0.883893	25.4442	-1.98477	36.4326	-1.33944	ITPK1	3705	NM_014216
PL-50002	D02	X	41.9673	-1.2944	24.1602	-1.86883	31.0881	-1.54211	32.4052	-1.56845	PTPN5	84867	NM_032781	0
PL-50002	D04	X	51.6581	-0.692853	39.7028	-0.874422	52.15	0.109808	47.837	-0.485822	PTK9L	11344	NM_007284
PL-50002	D05	X	55.6022	-0.448034	30.2697	-1.47795	43.4157	-0.575239	43.0959	-0.833739	NPR2	4882	NM_000907
PL-50002	D06	X	84.5815	1.35081	81.1017	1.77426	78.0976	2.14491	81.2603	1.75666	PTK9	5756	NM_002822
PL-50002	D07	X	10.9804	-3.21785	10.4485	-2.7461	11.0423	-3.11433	10.8238	-3.02609	NRBP	29959	NM_013392	2	one
PL-50002	D08	X	74.7341	0.739548	61.8364	0.541676	66.4214	1.22913	67.664	0.836785	PTK7	5754	NM_002821
PL-50002	D09	X	71.0352	0.509941	60.3632	0.44742	69.2115	1.44796	66.8699	0.801774	NRG3	10718	XM_166086
PL-50002	D10	X	85.6507	1.41717	69.3953	1.02529	77.0987	2.06657	77.3816	1.50301	PTK6	5753	NM_005975
PL-50002	D11	X	34.1975	-1.77669	20.3227	-2.11435	22.351	-2.22738	25.6237	-2.03947	NTRK1	4914	NM_002529	0
PL-50002	D12	X	25.4854	-2.31748	21.4406	-2.04283	26.8301	-1.87607	24.5854	-2.07879	PTK2B	2185	NM_004103	0
PL-50002	D13	X	74.9249	0.751389	59.5695	0.396641	74.1125	1.83235	69.5356	0.99346	NTRK2	4915	NM_006180
PL-50002	D14	X	19.7893	-2.67106	15.245	-2.43922	13.1503	-2.949	16.0615	-2.68642	PTK2	5747	NM_005607	2
PL-50002	D15	X	70.8836	0.500535	71.2078	1.14126	75.7176	1.95824	72.603	1.20001	NTRK3	4916	NM_002530
PL-50002	D16	X	54.9873	-0.486199	44.1905	-0.587298	47.0083	-0.293465	48.7287	-0.455654	PSKH2	85481	NM_033126
PL-50002	D17	X	93.1087	1.88012	84.6619	2.00204	79.7977	2.27825	85.8561	2.05347	NYD-SP25	89882	NM_033516
PL-50002	D18	X	45.5442	-1.07236	30.3717	-1.47142	48.2796	-0.19376	41.3985	-0.912515	PSKH1	5681	NM_006742
PL-50002	D19	X	65.4414	0.162716	61.4659	0.517971	44.6391	-0.47929	57.1821	0.0671323	OSR1	9943	NM_005109
PL-50002	D20	X	59.2535	-0.221383	57.8137	0.284307	52.7443	0.156419	56.6039	0.0731145	TAO1	9344	NM_004783
PL-50002	D21	X	43.6478	-1.19008	44.6343	-0.558907	28.4798	-1.74668	38.9206	-1.16522	P15RS	55197	NM_018170
PL-50002	D23	X	77.4045	0.90531	79.8685	1.69536	68.3704	1.38199	75.2145	1.32755	PACE-1	57147	NM_020423
PL-50002	E02	X	67.5344	0.292637	49.6537	-0.237767	50.9746	0.0176159	56.0542	0.0241618	MRC2	9902	NM_006039
PL-50002	E04	X	93.9574	1.9328	82.3144	1.85185	72.9755	1.74318	83.0824	1.84261	MPZL1	9019	NM_003953	0
PL-50002	E05	X	48.5948	-0.883006	41.2877	-0.773019	41.8399	-0.698832	43.9075	-0.784952	ITPKA	3706	NM_002220
PL-50002	E06	X	28.0452	-2.15858	23.8954	-1.88577	22.3329	-2.2288	24.7578	-2.09105	MPP3	4356	NM_001932	0
PL-50002	E07	X	74.7601	0.741159	48.4755	-0.313148	71.7979	1.65082	65.0112	0.692942	ITPKB	3707	NM_002221
PL-50002	E08	X	67.3434	0.280784	45.974	-0.473195	61.0069	0.804466	58.1081	0.204018	MPP2	4355	NM_005374
PL-50002	E09	X	40.1062	-1.40992	12.7255	-2.60042	25.7905	-1.95761	26.2074	-1.98931	ITPKC	80271	NM_025194	2	one
PL-50002	E10	X	32.7054	-1.86931	14.6325	-2.47841	36.6651	-1.1047	28.001	-1.81747	MPP1	4354	NM_002436
PL-50002	E11	X	58.7573	-0.252183	32.2769	-1.34953	55.4421	0.368005	48.8254	-0.411236	JAK1	3716	NM_002227
PL-50002	E12	X	90.1745	1.69798	70.3708	1.0877	83.7697	2.58978	81.4383	1.79182	MOS	4342	NM_005372
PL-50002	E13	X	48.153	-0.910431	35.5227	-1.14186	57.0536	0.494402	46.9098	-0.519296	JAK2	3717	NM_004972
PL-50002	E14	X	34.9037	-1.73286	23.4051	-1.91714	41.6367	-0.714767	33.3152	-1.45492	MKNK2	2872	NM_017572
PL-50002	E15	X	37.1393	-1.59409	27.4336	-1.6594	47.7131	-0.238191	37.4286	-1.16389	JAK3	3718	NM_000215
PL-50002	E16	X	46.9123	-0.987441	25.62	-1.77543	51.5442	0.0622898	41.3588	-0.900195	MKNK1	8569	NM_003684
PL-50002	E17	X	49.0243	-0.856344	30.7753	-1.4456	56.7724	0.472343	45.524	-0.609866	JIK	51347	NM_016281
PL-50002	E18	X	68.4926	0.352114	47.6124	-0.36837	77.067	2.06408	64.3906	0.682607	MINK	50488	NM_015716
PL-50002	E19	X	45.7617	-1.05886	38.4792	-0.952703	49.066	-0.132081	44.4356	-0.71455	KDR	3791	NM_002253
PL-50002	E20	X	27.3281	-2.2031	13.0707	-2.57833	22.6679	-2.20252	21.0222	-2.32798	MIDORI	57538	NM_020778	1
PL-50002	E21	X	25.7315	-2.3022	23.139	-1.93416	33.9788	-1.31539	27.6165	-1.85058	KHK	3795	NM_000221	2
PL-50002	E23	X	13.7277	-3.04732	36.2899	-1.09278	28.4289	-1.75067	26.1489	-1.96359	TNIK	23043	XM_039796	2
PL-50002	F02	X	85.4007	1.40166	78.5921	1.6137	61.2163	0.820884	75.0697	1.27875	PRPSAP2	5636	NM_002767
PL-50002	F04	X	57.0892	-0.355728	45.4088	-0.509354	20.8066	-2.3485	41.1015	-1.07119	PRPSAP1	5635	NM_002766
PL-50002	F05	X	72.6419	0.609679	57.8172	0.28453	57.1428	0.501395	62.534	0.465201	PACSIN1	29993	NM_020804
PL-50002	F06	X	93.8926	1.92877	81.7554	1.81608	78.233	2.15553	84.627	1.9668	PRPS2	5634	NM_002765
PL-50002	F07	X	72.5632	0.604794	48.2207	-0.32945	57.9443	0.564256	59.5761	0.279867	PAG	55824	NM_018440
PL-50002	F08	X	38.9059	-1.48443	18.2931	-2.2442	28.1355	-1.77369	28.4448	-1.83411	PRPS1	5631	NM_002764
PL-50002	F09	X	31.7953	-1.92581	23.7854	-1.89281	16.7505	-2.66663	24.1104	-2.16175	PAK1	5058	NM_002576
PL-50002	F10	X	51.6994	-0.690291	36.5702	-1.07484	18.8876	-2.49901	35.7191	-1.42138	PRPF4B	8899	NM_003913
PL-50002	F11	X	13.5995	-3.05527	4.30629	-3.13907	6.25036	-3.49017	8.05206	-3.22817	PAK2	5062	NM_002577	1
PL-50002	F12	X	57.7818	-0.312735	40.2559	-0.839031	49.1681	-0.12407	49.0686	-0.425279	PRKY	5616	NM_002760
PL-50002	F13	X	64.4359	0.100307	52.1348	-0.0790262	35.9371	-1.1618	50.836	-0.380172	PAK3	5063	NM_002578
PL-50002	F14	X	83.9721	1.31298	56.9465	0.228821	41.1099	-0.756088	60.6761	0.261903	PRKX	5613	NM_005044
PL-50002	F15	X	64.6908	0.116127	31.5847	-1.39381	31.7977	-1.48646	42.6911	-0.921381	PAK4	10298	NM_005884
PL-50002	F16	X	73.4248	0.658274	60.4936	0.455764	43.0506	-0.603878	58.9896	0.170053	PRKWNK4	65266	NM_032387
PL-50002	F17	X	61.5519	-0.0787164	53.7133	0.0219626	51.8506	0.0863213	55.7053	0.00985587	PAK6	56924	NM_020168
PL-50002	F18	X	68.4983	0.352473	42.4541	-0.698397	30.3667	-1.59869	47.1064	-0.648205	PRKWNK3	65267	NM_020922
PL-50002	F19	X	37.749	-1.55624	29.0399	-1.55663	31.026	-1.54698	32.605	-1.55328	PAK7	57144	NM_020341
PL-50002	F20	X	90.6532	1.7277	82.8984	1.88921	79.1619	2.22839	84.2378	1.94843	PRKWNK2	65268	NM_006648
PL-50002	F21	X	78.1589	0.952136	74.7872	1.37027	46.898	-0.302115	66.6147	0.673429	PANK1	53354	NM_138316
PL-50002	F23	X	46.3971	-1.01942	72.6391	1.23283	69.9368	1.50484	62.991	0.57275	PANK3	79646	NM_024594
PL-50002	G02	X	80.8598	1.11979	68.6533	0.97782	63.8043	1.02387	71.1058	1.04049	MGC8407	79012	NM_024046
PL-50002	G04	X	37.6975	-1.55944	21.3672	-2.04752	14.4767	-2.84497	24.5138	-2.15064	MGC5601	80724	NM_025247
PL-50002	G05	X	34.4455	-1.7613	36.7345	-1.06433	35.2498	-1.2157	35.4766	-1.34711	MAST3	23031	XM_038150
PL-50002	G06	X	43.443	-1.20279	41.244	-0.775817	34.2411	-1.29482	39.6427	-1.09114	MGC4796	83931	NM_032017
PL-50002	G07	X	36.2542	-1.64902	27.6202	-1.64746	26.1236	-1.93149	29.9993	-1.74266	KIAA0999	23387	NM_025164
PL-50002	G08	X	22.2263	-2.51978	19.9389	-2.1389	19.9141	-2.4185	20.6931	-2.35906	PIP5KL1	138429	NM_173492	1
PL-50002	G09	X	79.396	1.02893	74.692	1.36417	62.7877	0.944133	72.2919	1.11241	KIAA1361	57551	XM_290796
PL-50002	G10	X	37.7372	-1.55697	22.6425	-1.96593	33.8437	-1.32598	31.4078	-1.61629	MGC45428	166614	NM_152619
PL-50002	G11	X	17.0945	-2.83833	19.7232	-2.15271	16.1736	-2.71188	17.6638	-2.56764	MARCH4	57574	NM_020814	3
PL-50002	G12	X	2.09384	-3.76947	2.90371	-3.22881	0.860726	-3.91288	1.95276	-3.63705	C9ORF96	169436	XM_291304
PL-50002	G13	X	63.1562	0.0208691	63.6063	0.654916	56.1269	0.421716	60.9631	0.365834	KIAA1639	57729	XM_290923
PL-50002	G14	X	75.8479	0.808686	69.7244	1.04635	71.0028	1.58846	72.1917	1.14783	MGC42105	167359	NM_153361
PL-50002	G15	X	49.1395	-0.849193	32.7279	-1.32067	38.1463	-0.988524	40.0046	-1.0528	KIAA1765	85443	XM_047355
PL-50002	G16	X	60.8096	-0.124792	41.0854	-0.785966	33.2666	-1.37124	45.0539	-0.760667	CSNK1A1L	122011	NM_145203
PL-50002	G17	X	82.5686	1.22586	60.5453	0.459069	52.7286	0.155187	65.2808	0.613372	KIAA1804	84451	NM_032435
PL-50002	G18	X	57.88	-0.30664	44.9946	-0.535853	51.7307	0.0769165	51.5351	-0.255192	MGC26597	206426	NM_152700
PL-50002	G19	X	11.1653	-3.20637	6.40169	-3.00501	4.56823	-3.6221	7.37841	-3.27783	KIAA1811	84446	NM_032430
PL-50002	G20	X	42.3497	-1.27066	16.9945	-2.32729	16.0642	-2.72046	25.1361	-2.10614	STK32A	202374	NM_145001	1
PL-50002	G21	X	49.1946	-0.845774	30.9631	-1.43359	33.5682	-1.34759	37.9086	-1.20898	LMTK3	114783	XM_055866
PL-50002	G23	X	47.2339	-0.967481	50.223	-0.201342	44.8049	-0.466281	47.4206	-0.545035	KIF13B	23303	NM_015254
PL-50002	H02	X	23.8129	-2.42129	23.3176	-1.92274	17.4435	-2.61227	21.5247	-2.31877	PRKWNK1	65125	NM_018979	3
PL-50002	H04	X	70.8873	0.500762	54.29	0.0588615	49.4477	-0.102143	58.2083	0.152494	PRKRA	8575	NM_003690
PL-50002	H05	X	6.22799	-3.51285	7.21242	-2.95314	3.4333	-3.71111	5.62457	-3.39237	PANK4	55229	NM_018216	1	one
PL-50002	H06	X	65.475	0.164806	48.9079	-0.285482	56.4907	0.450251	56.9579	0.109859	PRKR	5610	NM_002759
PL-50002	H07	X	65.4106	0.160808	60.9487	0.484883	67.2377	1.29315	64.5323	0.646281	PAPSS1	9061	NM_005443
PL-50002	H08	X	64.5694	0.10859	61.5915	0.526008	56.9031	0.482596	61.0213	0.372398	PRKG2	5593	NM_006259
PL-50002	H09	X	65.1998	0.147725	46.8763	-0.415465	54.1699	0.268225	55.4153	0.00016156	PAPSS2	9060	NM_004670
PL-50002	H10	X	49.4166	-0.83199	36.7476	-1.06349	43.6539	-0.556556	43.2727	-0.817347	PRKG1	5592	NM_006258
PL-50002	H11	X	72.3375	0.590782	60.0799	0.429295	63.489	0.999135	65.3021	0.67307	PASK	23178	NM_015148
PL-50002	H12	X	15.7316	-2.92293	5.99393	-3.0311	4.37576	-3.6372	8.70043	-3.19707	PRKDC	5591	NM_006904	1
PL-50002	H13	X	12.9645	-3.09469	4.74006	-3.11132	8.54225	-3.31041	8.74895	-3.17214	PCK1	5105	NM_002591	4
PL-50002	H14	X	66.1796	0.208541	45.5636	-0.499448	49.4157	-0.104654	53.7196	-0.131854	PRKD2	25865	NM_016457
PL-50002	H15	X	44.1748	-1.15737	34.8047	-1.1878	33.5702	-1.34743	37.5166	-1.23087	PCK2	5106	NM_004563
PL-50002	H16	X	52.5384	-0.638213	43.3073	-0.643805	42.9326	-0.613129	46.2594	-0.631716	PRKCZ	5590	NM_002744
PL-50002	H17	X	74.8385	0.74603	53.7772	0.02605	50.7382	-0.000927468	59.7846	0.257051	PCTK1	5127	NM_006201
PL-50002	H18	X	29.3216	-2.07935	28.6736	-1.58006	21.7594	-2.27377	26.5849	-1.97773	PRKCSH	5589	NM_002743	0
PL-50002	H19	X	61.584	-0.0767231	48.2954	-0.324667	40.7264	-0.786164	50.202	-0.395851	PCTK2	5128	NM_002595
PL-50002	H20	X	30.1559	-2.02757	24.6479	-1.83763	15.3212	-2.77873	23.375	-2.21464	PRKCQ	5588	NM_006257	2
PL-50002	H21	X	54.2054	-0.534738	37.7236	-1.00105	38.8863	-0.930487	43.6051	-0.822091	PCTK3	5129	NM_002596
PL-50002	H23	X	79.2655	1.02082	62.1896	0.564274	61.9375	0.877454	67.7975	0.820851	PDGFRA	5156	NM_006206
PL-50002	I02	X	23.9125	-2.41511	27.6154	-1.64777	33.5731	-1.34721	28.367	-1.80336	MGC16169	93627	NM_033115
PL-50002	I04	X	72.6077	0.607557	64.4372	0.708076	54.8438	0.321085	63.9629	0.545573	MET	4233	NM_000245
PL-50002	I05	X	82.5339	1.22371	73.0378	1.25833	69.0962	1.43892	74.8893	1.30699	KIS	127933	NM_144624
PL-50002	I06	X	42.5503	-1.25821	31.3223	-1.4106	36.3006	-1.13329	36.7244	-1.26737	MERTK	10461	NM_006343
PL-50002	I07	X	46.257	-1.02812	44.6689	-0.55669	40.1652	-0.830183	43.697	-0.804997	KIT	3815	NM_000222
PL-50002	I08	X	75.329	0.776473	65.0871	0.749656	60.4681	0.762201	66.9614	0.762777	MELK	9833	NM_014791
PL-50002	I09	X	30.8402	-1.98509	28.0489	-1.62003	22.9522	-2.18022	27.2804	-1.92845	LMTK2	22853	NM_014916
PL-50002	I10	X	52.6709	-0.629989	46.6994	-0.42678	50.3636	-0.0303075	49.9113	-0.362359	MBIP	51562	NM_016586
PL-50002	I11	X	62.4221	-0.024697	60.692	0.468458	60.1963	0.740887	61.1035	0.394883	KSR2	283455	NM_173598
PL-50002	I12	X	18.9726	-2.72175	17.6963	-2.28239	18.0498	-2.56472	18.2396	-2.52295	MATK	4145	NM_002378
PL-50002	I13	X	60.4072	-0.149769	57.1217	0.240032	56.6131	0.459854	58.0474	0.183372	LAK	80216	NM_025144
PL-50002	I14	X	42.1967	-1.28015	45.0984	-0.529211	50.9474	0.0154829	46.0809	-0.59796	MAST2	23139	NM_015112
PL-50002	I15	X	7.7449	-3.41869	10.1878	-2.76278	8.54923	-3.30986	8.82731	-3.16378	LATS1	9113	NM_004690	3
PL-50002	I16	X	21.5028	-2.56469	16.4386	-2.36286	13.6505	-2.90977	17.1973	-2.61244	MARK4	57787	NM_031417	1
PL-50002	I17	X	57.3656	-0.338572	61.8005	0.539381	55.6137	0.381471	58.26	0.194093	LATS2	26524	NM_014572
PL-50002	I18	X	43.3093	-1.21109	26.7256	-1.7047	33.4898	-1.35374	34.5082	-1.42318	MARK3	4140	NM_002376
PL-50002	I19	X	53.1998	-0.597155	49.6011	-0.241132	41.7447	-0.706301	48.1819	-0.514863	LCK	3932	NM_005356
PL-50002	I20	X	49.2071	-0.844998	50.9922	-0.152133	46.5831	-0.326816	48.9274	-0.441316	MARK2	2011	NM_004954
PL-50002	I21	X	56.2892	-0.405391	44.7645	-0.550574	44.1081	-0.520932	48.3873	-0.492299	LCP2	3937	NM_005565
PL-50002	I23	X	55.736	-0.439724	48.335	-0.322134	40.1475	-0.831567	48.0729	-0.531142	LIM	10611	NM_006457
PL-50002	J02	X	48.5968	-0.882881	45.2735	-0.518008	34.6525	-1.26255	42.8409	-0.887812	PRKCN	23683	NM_005813
PL-50002	J04	X	11.0357	-3.21442	12.9369	-2.58689	5.10745	-3.57981	9.69333	-3.12704	PRKCM	5587	NM_002742	3
PL-50002	J05	X	7.42324	-3.43866	9.77011	-2.7895	4.8207	-3.6023	7.33802	-3.27682	PDGFRB	5159	NM_002609	2
PL-50002	J06	X	16.1088	-2.89952	8.20301	-2.88976	9.09262	-3.26725	11.1348	-3.01884	PRKCL2	5586	NM_006256	2
PL-50002	J07	X	29.8092	-2.04909	31.6968	-1.38664	26.5426	-1.89862	29.3495	-1.77812	PDK1	5163	NM_002610	1
PL-50002	J08	X	29.4618	-2.07065	41.7551	-0.743114	31.0377	-1.54606	34.0849	-1.45327	PRKCL1	5585	NM_002741	0
PL-50002	J09	X	60.9372	-0.116872	51.0044	-0.151352	42.1877	-0.671551	51.3764	-0.313258	PDK2	5164	NM_002611
PL-50002	J10	X	75.0894	0.761603	69.8708	1.05571	62.2653	0.903159	69.0752	0.906825	PRKCI	5584	NM_002740
PL-50002	J11	X	49.7713	-0.809972	50.0733	-0.210919	48.6589	-0.164006	49.5012	-0.394966	PDK3	5165	NM_005391
PL-50002	J12	X	23.574	-2.43613	21.2447	-2.05536	19.4921	-2.4516	21.4369	-2.31436	PRKCH	5583	NM_006255	1
PL-50002	J13	X	7.75581	-3.41801	17.2206	-2.31282	11.0436	-3.11423	12.0067	-2.94835	PDK4	5166	NM_002612	2
PL-50002	J14	X	21.8154	-2.54529	29.1159	-1.55176	23.8158	-2.11249	24.9157	-2.06985	PRKCG	5582	NM_002739
PL-50002	J15	X	17.6938	-2.80113	24.2071	-1.86583	18.5707	-2.52387	20.1572	-2.39694	PDPK1	5170	NM_002613	2
PL-50002	J16	X	31.6727	-1.93341	35.709	-1.12994	27.5406	-1.82035	31.6408	-1.6279	PRKCE	5581	NM_005400	2
PL-50002	J17	X	77.8166	0.930886	80.1751	1.71498	68.2418	1.37191	75.4112	1.33926	PDXK	8566	NM_003681
PL-50002	J18	X	26.939	-2.22725	27.5335	-1.65301	24.9533	-2.02327	26.4753	-1.96784	PRKCD	5580	NM_006254
PL-50002	J19	X	25.0217	-2.34626	24.8673	-1.82359	15.2698	-2.78276	21.7196	-2.31754	PFKFB1	5207	NM_002625
PL-50002	J20	X	15.1397	-2.95967	13.9415	-2.52262	8.85618	-3.28579	12.6458	-2.92269	PRKCB1	5579	NM_002738	2
PL-50002	J21	X	63.1168	0.0184205	66.996	0.871785	66.9208	1.26829	65.6778	0.7195	PFKFB2	5208	NM_006212
PL-50002	J23	X	10.9778	-3.21802	10.8867	-2.71806	12.5243	-2.99809	11.4629	-2.97806	PFKFB3	5209	NM_004566	1	one
PL-50002	K02	X	70.7206	0.490414	57.9021	0.289963	52.658	0.149644	60.4269	0.310007	MARK1	4139	NM_018650
PL-50002	K04	X	80.9994	1.12846	74.2198	1.33396	72.826	1.73145	76.0151	1.39796	MAPKAPK5	8550	NM_003668
PL-50002	K05	X	46.7348	-0.99846	40.4639	-0.825729	28.1002	-1.77645	38.433	-1.20021	LIMK1	3984	NM_002314
PL-50002	K06	X	22.9921	-2.47225	28.87	-1.5675	26.8336	-1.87579	26.2319	-1.97185	MAPKAPK3	7867	NM_004635	0
PL-50002	K07	X	55.9935	-0.423742	57.8784	0.288445	49.1805	-0.123099	54.3508	-0.0861322	LIMK2	3985	NM_005569
PL-50002	K08	X	46.9298	-0.986356	31.1104	-1.42416	37.597	-1.03161	38.5457	-1.14737	MAPKAPK2	9261	NM_004759
PL-50002	K09	X	77.2604	0.896361	72.6261	1.23199	61.3019	0.827602	70.3961	0.985319	LOC115704	115704	NM_145245
PL-50002	K10	X	75.4068	0.781303	70.1728	1.07503	62.629	0.931689	69.4029	0.929342	MAPK9	5601	NM_002752
PL-50002	K11	X	78.2385	0.957079	72.3833	1.21646	73.9025	1.81588	74.8414	1.32981	LOC149420	149420	NM_152835
PL-50002	K12	X	79.1977	1.01662	72.5262	1.22561	62.468	0.919063	71.3973	1.05376	MAPK8IP3	23162	NM_015133
PL-50002	K13	X	71.2154	0.521132	68.8228	0.988661	64.2071	1.05546	68.0818	0.855084	PRPS1L1	221823	NM_175886
PL-50002	K14	X	44.1495	-1.15894	23.0807	-1.93789	25.0992	-2.01183	30.7765	-1.70289	MAPK8IP2	23542	NM_012324	2	one
PL-50002	K15	X	33.7965	-1.80158	21.6392	-2.03012	19.0277	-2.48803	24.8211	-2.10658	LOC340371	340371	NM_178564
PL-50002	K16	X	58.9405	-0.240812	49.0424	-0.276881	48.3816	-0.185759	52.1215	-0.234484	MAPK8IP1	9479	NM_005456
PL-50002	K17	X	74.1857	0.705505	57.1174	0.239755	58.8352	0.634132	63.3794	0.526464	LOC91807	91807	NM_182493
PL-50002	K18	X	80.8588	1.11973	66.5973	0.846278	72.4025	1.69824	73.2862	1.22141	MAPK8	5599	NM_002750
PL-50002	K19	X	53.6963	-0.566339	52.6316	-0.0472421	36.1035	-1.14874	47.4771	-0.587442	LTK	4058	NM_002344
PL-50002	K20	X	47.4484	-0.954165	33.7529	-1.25509	32.3226	-1.44529	37.8413	-1.21818	MAPK7	5598	NM_002749
PL-50002	K21	X	33.9005	-1.79513	28.5936	-1.58518	22.2396	-2.23611	28.2446	-1.87214	LYK5	92335	NM_153335	1	yes
PL-50002	K23	X	59.3779	-0.213664	46.8503	-0.417126	55.6538	0.384615	53.9607	-0.0820584	LYN	4067	NM_002350
PL-50002	L02	X	62.9061	0.0053461	48.6304	-0.30324	47.2243	-0.276527	52.9203	-0.191474	PRKCABP	9463	NM_012407
PL-50002	L04	X	70.7328	0.491176	61.3661	0.511588	55.5797	0.378801	62.5596	0.460522	PRKCA	5578	NM_002737
PL-50002	L05	X	48.2524	-0.904259	32.3845	-1.34264	29.429	-1.67224	36.6886	-1.30638	PFKFB4	5210	NM_004567
PL-50002	L06	X	9.99923	-3.27876	6.08719	-3.02513	5.28532	-3.56586	7.12391	-3.28992	PRKAR2B	5577	NM_002736	2
PL-50002	L07	X	75.8029	0.805893	60.3576	0.447063	55.0831	0.33985	63.7479	0.530935	PFKL	5211	NM_002626
PL-50002	L08	X	52.5665	-0.636466	41.2309	-0.776655	49.3725	-0.108038	47.7233	-0.507053	PRKAR2A	5576	NM_004157
PL-50002	L09	X	37.9806	-1.54186	19.3446	-2.17693	14.4421	-2.84768	23.9224	-2.18882	PFKM	5213	NM_000289
PL-50002	L10	X	64.0314	0.0751928	52.847	-0.0334636	41.3581	-0.736616	52.7455	-0.231629	PRKAR1A	5573	NM_002734
PL-50002	L11	X	78.2647	0.958703	68.739	0.983301	63.5209	1.00164	70.1749	0.981214	PFKP	5214	NM_002627
PL-50002	L12	X	21.0271	-2.59422	7.56081	-2.93085	8.14072	-3.3419	12.2429	-2.95566	PRKAG3	53632	NM_017431	0
PL-50002	L13	X	73.9605	0.691525	51.4898	-0.120292	40.73	-0.785886	55.3934	-0.0715509	PFTK1	5218	NM_012395
PL-50002	L14	X	55.6445	-0.445409	42.4227	-0.700401	42.209	-0.66988	46.7587	-0.60523	PRKAG1	5571	NM_002733
PL-50002	L15	X	45.2588	-1.09008	27.7456	-1.63944	19.6883	-2.43622	30.8976	-1.72191	PGK1	5230	NM_000291	0
PL-50002	L16	X	64.5596	0.107982	35.2865	-1.15697	31.0057	-1.54857	43.6173	-0.865855	PRKACG	5568	NM_002732
PL-50002	L17	X	73.908	0.688268	65.6495	0.785634	45.2378	-0.432332	61.5984	0.34719	PGK2	5232	NM_138733
PL-50002	L18	X	30.81	-1.98696	25.0247	-1.81352	16.8338	-2.66009	24.2228	-2.15353	PRKACB	5567	NM_002731	0
PL-50002	L19	X	48.0606	-0.916161	46.0524	-0.468178	33.1893	-1.37731	42.4341	-0.920549	PHKA1	5255	NM_002637
PL-50002	L20	X	29.7892	-2.05033	23.8714	-1.88731	19.6914	-2.43597	24.4507	-2.12453	PRKACA	5566	NM_002730	2
PL-50002	L21	X	25.7948	-2.29828	21.1754	-2.05979	16.8512	-2.65873	21.2738	-2.33893	PHKA2	5256	NM_000292	0
PL-50002	L23	X	52.299	-0.65307	33.7438	-1.25568	34.444	-1.2789	40.1623	-1.06255	PHKG1	5260	NM_006213
PL-50002	M02	X	63.4625	0.0398798	52.7644	-0.0387452	67.0327	1.27707	61.0865	0.42607	MAPK6	5597	NM_002748
PL-50002	M04	X	52.6437	-0.631674	56.9086	0.2264	74.6525	1.87471	61.4016	0.489811	MAPK4	5596	NM_002747
PL-50002	M05	X	55.7377	-0.439621	37.8745	-0.991392	56.0192	0.413273	49.8772	-0.339247	SMAD7	4092	NM_005904
PL-50002	M06	X	42.2956	-1.27401	23.9636	-1.88141	53.9066	0.247575	40.0553	-0.969282	MAPK3	5595	NM_002746
PL-50002	M07	X	55.2519	-0.469775	45.9366	-0.475588	54.1504	0.266696	51.7796	-0.226222	MAGI-3	260425	NM_020965
PL-50002	M08	X	31.0508	-1.97202	27.1124	-1.67995	40.8135	-0.779332	32.9922	-1.4771	MAPK14	1432	NM_001315
PL-50002	M09	X	48.8132	-0.869449	47.905	-0.349645	61.3518	0.831515	52.69	-0.129193	MAK	4117	NM_005906
PL-50002	M10	X	26.7036	-2.24186	19.3723	-2.17516	19.7903	-2.42821	21.9554	-2.28174	MAPK13	5603	NM_002754	0
PL-50002	M11	X	63.7831	0.059783	58.8688	0.351807	57.6819	0.543678	60.1113	0.318423	MALT1	10892	NM_006785
PL-50002	M12	X	54.645	-0.507447	35.9089	-1.11715	46.6432	-0.322101	45.7324	-0.648901	MAPK12	6300	NM_002969
PL-50002	M13	X	44.2131	-1.15499	46.9067	-0.413517	56.6853	0.465513	49.2684	-0.367665	MAP2K1	5604	NM_002755
PL-50002	M14	X	27.709	-2.17946	12.1328	-2.63834	23.9473	-2.10217	21.263	-2.30666	MAPK11	5600	NM_002751	3
PL-50002	M15	X	59.327	-0.21682	57.5235	0.26574	54.8583	0.322217	57.2363	0.123713	MAP2K1IP1	8649	NM_021970
PL-50002	M16	X	78.2798	0.95964	61.0671	0.492457	58.5006	0.607891	65.9492	0.686663	MAPK10	5602	NM_002753
PL-50002	M17	X	37.1308	-1.59461	13.9423	-2.52257	9.02824	-3.27229	20.0338	-2.46316	MAP2K2	5605	NM_030662	2
PL-50002	M18	X	23.154	-2.4622	17.2479	-2.31107	42.4411	-0.651676	27.6144	-1.80831	MAPK1	5594	NM_002745	0
PL-50002	M19	X	61.9065	-0.0567045	29.5562	-1.5236	48.4767	-0.178298	46.6465	-0.5862	MAP2K3	5606	NM_002756
PL-50002	M20	X	28.1596	-2.15148	21.5618	-2.03507	43.0772	-0.601785	30.9329	-1.59611	MAP4K5	11183	NM_006575	0
PL-50002	M21	X	51.4844	-0.70364	69.5308	1.03396	76.921	2.05263	65.9787	0.794317	MAP2K4	6416	NM_003010
PL-50002	M23	X	82.2696	1.2073	74.0337	1.32205	73.2672	1.76606	76.5235	1.4318	MAP2K5	5607	NM_002757
PL-50002	N02	X	77.6533	0.920751	70.4528	1.09295	59.1477	0.658645	69.0846	0.890782	PRKAA2	5563	NM_006252
PL-50002	N04	X	85.5145	1.40872	83.182	1.90736	70.5011	1.54911	79.7326	1.62173	PRKAA1	5562	NM_006251
PL-50002	N05	X	83.539	1.2861	74.1162	1.32733	67.222	1.29192	74.9591	1.30178	PHKG2	5261	NM_000294
PL-50002	N06	X	69.6517	0.424066	73.4195	1.28276	55.1976	0.348834	66.0896	0.68522	PPP4C	5531	NM_002720
PL-50002	N07	X	62.4722	-0.0215905	31.665	-1.38868	33.7671	-1.33199	42.6347	-0.914088	PI4K2B	55300	NM_018323
PL-50002	N08	X	90.468	1.7162	67.6253	0.912047	71.9593	1.66348	76.6842	1.43058	PPP2CB	5516	NM_004156
PL-50002	N09	X	57.2764	-0.344109	30.4437	-1.46681	34.2145	-1.2969	40.6449	-1.03594	PI4KII	55361	NM_018425
PL-50002	N10	X	87.6901	1.54377	57.4185	0.259022	60.2038	0.741476	68.4375	0.848089	PPP2CA	5515	NM_002715
PL-50002	N11	X	88.5	1.59404	53.2128	-0.0100554	67.9741	1.35091	69.8956	0.978297	PIK3C2A	5286	NM_002645
PL-50002	N12	X	74.3561	0.71608	38.5222	-0.949954	41.8857	-0.69524	51.588	-0.309705	PPP1R1B	84152	NM_032192
PL-50002	N13	X	80.6726	1.10817	42.4977	-0.695604	50.8211	0.00557946	57.9971	0.139381	PIK3C2B	5287	NM_002646
PL-50002	N14	X	49.1261	-0.850025	29.745	-1.51152	28.5819	-1.73867	35.8177	-1.36674	PNKP	11284	NM_007254
PL-50002	N15	X	26.6483	-2.2453	24.2724	-1.86165	23.0262	-2.17442	24.6489	-2.09379	PIK3C2G	5288	NM_004570	0
PL-50002	N16	X	49.065	-0.85382	47.5491	-0.372421	41.3122	-0.740218	45.9754	-0.655486	PMVK	10654	NM_006556
PL-50002	N17	X	20.5589	-2.62328	9.03111	-2.83678	11.0758	-3.11171	13.5553	-2.85726	PIK3CA	5290	NM_006218	1
PL-50002	N18	X	63.9569	0.0705723	46.1042	-0.464859	48.7584	-0.156206	52.9398	-0.183498	EXOSC10	5394	NM_002685
PL-50002	N19	X	45.1991	-1.09379	40.0935	-0.849424	40.1531	-0.831126	41.8152	-0.924779	PIK3CB	5291	NM_006219
PL-50002	N20	X	41.6812	-1.31215	19.5184	-2.16581	20.1863	-2.39715	27.1286	-1.95837	PLK1	5347	NM_005030	0
PL-50002	N21	X	38.1839	-1.52924	32.9283	-1.30785	32.0575	-1.46608	34.3899	-1.43439	PIK3CG	5294	NM_002649	2
PL-50002	N23	X	57.3315	-0.340688	55.4628	0.133899	50.4768	-0.0214304	54.4237	-0.0760731	PIK3R1	5295	NM_181504
PL-50002	O02	X	74.01	0.694597	64.1417	0.689168	60.1368	0.736216	66.0961	0.70666	MAP4K4	9448	NM_004834
PL-50002	O04	X	16.0676	-2.90207	12.7729	-2.59738	12.8974	-2.96883	13.9126	-2.82276	MAP4K3	8491	NM_003618	3	one
PL-50002	O05	X	44.9322	-1.11036	33.9058	-1.24531	37.5731	-1.03348	38.8037	-1.12971	MAP2K6	5608	NM_002758
PL-50002	O06	X	60.1037	-0.168612	59.4586	0.389546	47.055	-0.289807	55.5391	-0.0229576	MAP4K2	5871	NM_004579
PL-50002	O07	X	15.9764	-2.90774	17.0587	-2.32318	18.9017	-2.49791	17.3122	-2.57627	MAP2K7	5609	NM_145185
PL-50002	O08	X	8.34905	-3.38119	6.76843	-2.98155	3.09444	-3.73769	6.07064	-3.36681	MAP4K1	11184	NM_007181	3	one
PL-50002	O09	X	60.921	-0.117878	52.2518	-0.0715416	38.371	-0.970903	50.5146	-0.386774	MAP3K1	4214	XM_042066
PL-50002	O10	X	16.9701	-2.84605	6.50717	-2.99826	6.83416	-3.44438	10.1038	-3.09623	MAP3K9	4293	NM_033141	0
PL-50002	O11	X	25.1311	-2.33947	23.2652	-1.92609	18.0923	-2.56139	22.1629	-2.27565	MAP3K10	4294	NM_002446	3	one
PL-50002	O12	X	26.5107	-2.25384	11.9735	-2.64853	10.3618	-3.1677	16.282	-2.69002	MAP3K8	1326	NM_005204	1
PL-50002	O13	X	74.0923	0.699708	33.9611	-1.24178	35.8284	-1.17032	47.9606	-0.570796	MAP3K11	4296	NM_002419
PL-50002	O14	X	22.2896	-2.51586	13.1036	-2.57623	7.92575	-3.35876	14.4396	-2.81695	MAP3K7	6885	NM_003188	1
PL-50002	O15	X	26.922	-2.22831	17.4608	-2.29745	18.4344	-2.53456	20.9391	-2.35344	MAP3K12	7786	NM_006301	1
PL-50002	O16	X	25.25	-2.33209	18.8067	-2.21134	16.5601	-2.68156	20.2056	-2.40833	MAP3K6	9064	NM_004672	2
PL-50002	O17	X	51.2654	-0.717232	34.6107	-1.20021	42.7573	-0.626876	42.8778	-0.848106	MAP3K13	9175	NM_004721
PL-50002	O18	X	45.3925	-1.08178	22.8258	-1.9542	17.2924	-2.62412	28.5036	-1.8867	MAP3K5	4217	NM_005923	1
PL-50002	O19	X	19.2898	-2.70206	16.033	-2.3888	18.7286	-2.51148	18.0171	-2.53412	MAP3K14	9020	NM_003954	3
PL-50002	O20	X	55.1333	-0.477141	51.4405	-0.123447	54.2235	0.272432	53.5991	-0.109385	MAP3K4	4216	NM_005922
PL-50002	O21	X	41.1539	-1.34489	36.6369	-1.07058	38.0332	-0.997396	38.608	-1.13762	MAP3K2	10746	NM_006609
PL-50002	O23	X	67.6547	0.300107	55.1047	0.110987	53.2537	0.196365	58.671	0.202487	MAP3K3	4215	NM_002401
PL-50002	P02	X	22.0194	-2.53263	12.2537	-2.6306	9.11597	-3.26541	14.463	-2.80955	PKN3	29941	NM_013355	2
PL-50002	P04	X	53.744	-0.563378	33.2642	-1.28636	30.3376	-1.60097	39.1153	-1.15024	PKMYT1	9088	NM_004203
PL-50002	P05	X	66.8277	0.248772	55.332	0.12553	51.112	0.0283891	57.7572	0.13423	PIK3R2	5296	NM_005027
PL-50002	P06	X	37.2296	-1.58848	28.5433	-1.5884	25.426	-1.98619	30.3996	-1.72102	PKM2	5315	NM_002654	3
PL-50002	P07	X	59.2613	-0.220899	35.7706	-1.126	44.2782	-0.507591	46.4367	-0.618164	PIK3R3	8503	NM_003629
PL-50002	P08	X	68.696	0.364739	47.4257	-0.380311	47.2632	-0.273473	54.4616	-0.0963482	PKLR	5313	NM_000298
PL-50002	P09	X	45.3196	-1.08631	34.61	-1.20026	33.7697	-1.33179	37.8998	-1.20612	PIK3R4	30849	NM_014602
PL-50002	P10	X	57.8058	-0.311246	55.3937	0.129473	63.3092	0.985036	58.8362	0.267754	PKIB	5570	NM_032471
PL-50002	P11	X	5.02806	-3.58733	2.0164	-3.28558	2.99974	-3.74512	3.34806	-3.53934	PIK4CA	5297	NM_002650	3
PL-50002	P12	X	72.2628	0.586144	57.7823	0.282295	51.1785	0.033611	60.4079	0.300683	PKIA	5569	NM_006823
PL-50002	P13	X	19.1393	-2.71141	8.50594	-2.87038	9.05255	-3.27039	12.2326	-2.95073	PIK4CB	5298	NM_002651	3	one
PL-50002	P14	X	57.3429	-0.339981	28.6291	-1.58291	26.0674	-1.93589	37.3465	-1.28626	STK32C	282974	NM_173575
PL-50002	P15	X	45.0658	-1.10206	26.7004	-1.70631	46.4024	-0.340992	39.3895	-1.04979	PIM1	5292	NM_002648
PL-50002	P16	X	39.0161	-1.47759	27.3151	-1.66698	20.093	-2.40447	28.808	-1.84968	PITPNM3	83394	NM_031220	1
PL-50002	P17	X	15.8393	-2.91625	13.4794	-2.55218	12.6145	-2.99102	13.9777	-2.81982	PIM2	11040	NM_006875	3	one
PL-50002	P18	X	42.8923	-1.23698	38.3771	-0.95924	41.9721	-0.688462	41.0805	-0.96156	PIP5K2C	79837	NM_024779
PL-50002	P19	X	9.83548	-3.28892	12.7254	-2.60042	9.41732	-3.24178	10.6594	-3.04371	PINK1	65018	NM_032409	3	one
PL-50002	P20	X	42.4778	-1.2627	35.9842	-1.11234	43.6144	-0.559658	40.6921	-0.978233	PIP5K2B	8396	NM_003559
PL-50002	P21	X	21.6819	-2.55357	18.4266	-2.23566	31.844	-1.48282	23.9842	-2.09069	PIP5K1A	8394	NM_003557	1
PL-50002	P23	X	55.8158	-0.434776	48.1483	-0.334082	35.9876	-1.15783	46.6506	-0.64223	PIP5K2A	5305	NM_005028
PL-50003	I22	N	44.5613	-0.336639	34.8442	0.381096			39.7028	0.0222287
PL-50003	J22	N	46.8424	-0.141679	27.567	-0.401402			37.2047	-0.271541
PL-50003	K22	N	40.8865	-0.650725	34.6785	0.363278			37.7825	-0.143724
PL-50003	L22	N	47.3347	-0.0995978	32.325	0.110213			39.8298	0.00530741
PL-50003	M22	N	38.0369	-0.894284	28.4503	-0.306417			33.2436	-0.60035
PL-50003	N22	N	47.5138	-0.0842921	30.203	-0.117954			38.8584	-0.101123
PL-50003	C22	P	3.18674	-3.87293	2.48782	-3.09808			2.83728	-3.48551
PL-50003	D22	P	1.98368	-3.97575	2.22003	-3.12688			2.10186	-3.55132
PL-50003	E22	P	2.26616	-3.95161	5.873	-2.73409			4.06958	-3.34285
PL-50003	F22	P	7.80744	-3.478	2.43067	-3.10423			5.11905	-3.29111
PL-50003	G22	P	2.95848	-3.89244	1.72971	-3.1796			2.3441	-3.53602
PL-50003	H22	P	2.64641	-3.91911	1.7161	-3.18106			2.18125	-3.55009
PL-50003	A05	X	24.1918	-2.07762	23.0716	-0.884777	12.1492	-0.963806	19.8042	-1.30874	RBKS	64080	NM_022128
PL-50003	A07	X	31.1843	-1.47998	39.2629	0.856223	15.7071	-0.791925	28.7181	-0.471893	RET	5979	NM_000323
PL-50003	A09	X	85.4808	3.16075	86.8934	5.97779	78.9046	2.26109	83.7596	3.79988	RFP	5987	NM_006510	1
PL-50003	A11	X	50.7892	0.195656	36.0309	0.508702	14.6643	-0.842305	33.8281	-0.0459825	GRK1	6011	NM_002929
PL-50003	A13	X	6.75059	-3.56833	3.71847	-2.96576	3.22063	-1.39514	4.56323	-2.64307	RIOK1	83732	NM_031480	3
PL-50003	A15	X	30.3432	-1.55186	12.4306	-2.02897	8.15946	-1.15655	16.9778	-1.57913	RIOK3	8780	NM_003831	0
PL-50003	A17	X	47.3735	-0.0962824	38.4734	0.771335	28.217	-0.187583	38.0213	0.16249	RIPK1	8737	NM_003804
PL-50003	A19	X	12.2943	-3.0945	8.74142	-2.42565	2.38654	-1.43543	7.80743	-2.31853	RIPK2	8767	NM_003821	3
PL-50003	A21	X	36.6539	-1.01249	31.2088	-0.00980347			33.9313	-0.511147	RIPK3	11035	NM_006871
PL-50003	A23	X	43.4953	-0.427755	44.224	1.38967			43.8596	0.480959	RNASEL	6041	NM_021133
PL-50003	C05	X	29.4017	-1.63233	43.6206	1.3248	15.9587	-0.779774	29.6604	-0.362434	ROCK1	6093	NM_005406
PL-50003	C07	X	45.929	-0.219747	32.5648	0.135996	21.3877	-0.517502	33.2938	-0.200417	ROCK2	9475	NM_004850
PL-50003	C09	X	10.298	-3.26513	33.6599	0.253749	8.25292	-1.15203	17.4036	-1.3878	ROR1	4919	NM_005012
PL-50003	C11	X	62.171	1.16846	34.7148	0.367185	34.6957	0.125394	43.8605	0.553679	ROR2	4920	NM_004560
PL-50003	C13	X	67.7161	1.6424	57.781	2.84742	51.5374	0.939003	59.0115	1.80961	ROS1	6098	NM_002944	1
PL-50003	C15	X	30.7074	-1.52074	12.8448	-1.98443	9.80434	-1.07709	17.7855	-1.52742	RP2	6102	NM_006915
PL-50003	C17	X	45.2906	-0.274306	46.9007	1.67749	22.9643	-0.441339	38.3852	0.320617	RPS6KA1	6195	NM_002953
PL-50003	C19	X	62.9296	1.23329	46.2307	1.60545	60.5042	1.37218	56.5548	1.40364	RPS6KA2	6196	NM_021135
PL-50003	C21	X	47.2017	-0.110963	37.1139	0.62515			42.1578	0.257093	RPS6KA3	6197	NM_004586
PL-50003	C23	X	15.6797	-2.80515	8.52783	-2.44862			12.1038	-2.62689	RPS6KA4	8986	NM_003942	1
PL-50003	E04	X	18.523	-2.56214	46.4181	1.6256	39.3637	0.350904	34.7683	-0.195211	ZAP70	7535	NM_001079
PL-50003	E05	X	18.1879	-2.59078	42.1962	1.17164	29.7179	-0.115079	30.034	-0.511407	RPS6KA5	9252	NM_004755
PL-50003	E06	X	44.1202	-0.374342	80.1447	5.25212	66.5863	1.666	63.6171	2.18126	ZAK	51776	NM_133646
PL-50003	E07	X	12.3907	-3.08626	48.7064	1.87166	42.4603	0.500495	34.5191	-0.238035	RPS6KA6	27330	NM_014496
PL-50003	E08	X	20.5161	-2.39179	49.0931	1.91324	33.9342	0.0886107	34.5145	-0.12998	YWHAQ	10971	NM_006826
PL-50003	E09	X	6.2135	-3.61423	15.8324	-1.66318	2.1875	-1.44505	8.07779	-2.24082	RPS6KB1	6198	NM_003161	2	one
PL-50003	E10	X	34.5719	-1.19044	51.9331	2.21861	47.6487	0.751144	44.7179	0.593105	YWHAH	7533	NM_003405
PL-50003	E11	X	4.23039	-3.78373	24.3124	-0.751358	20.1036	-0.579534	16.2155	-1.70487	RPS6KB2	6199	NM_003952
PL-50003	E12	X	17.3897	-2.659	55.7154	2.62531	42.129	0.484492	38.4113	0.150265	YES1	7525	NM_005433
PL-50003	E13	X	12.7572	-3.05494	25.4152	-0.632772	17.4063	-0.709843	18.5262	-1.46585	RPS6KC1	26750	NM_012424
PL-50003	E14	X	22.791	-2.19735	70.7271	4.23948	47.5972	0.748656	47.0384	0.930262	XYLB	9942	NM_005108
PL-50003	E15	X	10.259	-3.26846	52.05	2.23118	41.2518	0.442118	34.5203	-0.198387	RPS6KL1	83694	NM_031464
PL-50003	E16	X	27.3269	-1.80967	52.0396	2.23006	33.4658	0.0659828	37.6108	0.162125	WIF1	11197	NM_007191
PL-50003	E17	X	47.2445	-0.107308	74.5012	4.64529	63.0548	1.4954	61.6002	2.01113	RYK	6259	NM_002958
PL-50003	E18	X	42.5245	-0.510722	26.2338	-0.544756	37.8518	0.277864	35.5367	-0.259205	WEE1	7465	NM_003390
PL-50003	E19	X	25.5495	-1.96158	39.0628	0.83471	23.4886	-0.416012	29.3669	-0.514295	SAST	22983	NM_014975
PL-50003	E20	X	14.3336	-2.92021	35.3107	0.431254	20.7732	-0.547189	23.4725	-1.01205	VRK3	51231	NM_016440
PL-50003	E21	X	26.3518	-1.89301	44.9291	1.4655			35.6405	-0.213756	SCAP1	8631	NM_003726
PL-50003	E23	X	61.7441	1.13197	75.7314	4.77757			68.7378	2.95477	SCYL1	57410	NM_020680	0
PL-50003	G02	X	54.4209	0.506057	42.7242	1.22841	32.4541	0.0171069	43.1997	0.583858	VRK2	7444	NM_006296
PL-50003	G04	X	33.9577	-1.24293	19.7238	-1.24476	21.7166	-0.501613	25.1327	-0.996435	VRK1	7443	NM_003384
PL-50003	G05	X	57.1899	0.742724	57.6835	2.83694	49.401	0.835798	54.7581	1.47182	SEPHS1	22929	NM_012247
PL-50003	G06	X	43.6964	-0.41056	42.0355	1.15435	37.5413	0.262867	41.0911	0.335552	URKL1	54963	NM_017859
PL-50003	G07	X	47.9681	-0.0454643	49.3695	1.94296	23.9839	-0.39208	40.4405	0.501805	SGK	6446	NM_005627
PL-50003	G08	X	48.2079	-0.024969	43.5699	1.31934	35.3412	0.156578	42.373	0.48365	UMPK	7371	NM_012474
PL-50003	G09	X	21.6798	-2.29233	25.618	-0.61097	19.0401	-0.630915	22.1126	-1.17807	SGK2	10110	NM_016276
PL-50003	G10	X	37.1387	-0.971051	50.3162	2.04475	25.8707	-0.300931	37.7752	0.257591	UMP-CMPK	51727	NM_016308
PL-50003	G11	X	54.8458	0.542379	60.1411	3.1012	55.4329	1.12719	56.8066	1.59026	SGKL	23678	NM_013257
PL-50003	G12	X	70.1489	1.85033	73.1184	4.4966	57.5335	1.22867	66.9336	2.5252	ULK2	9706	NM_014683	0
PL-50003	G13	X	10.7101	-3.22991	12.2572	-2.04762	9.35389	-1.09885	10.7737	-2.12546	SHC1	6464	NM_003029	2
PL-50003	G14	X	49.3816	0.07535	47.4806	1.73985	35.8091	0.179186	44.2238	0.664794	ULK1	8408	NM_003565
PL-50003	G15	X	61.8472	1.14078	50.6906	2.08501	25.7115	-0.308626	46.0831	0.972389	SIK2	23235	NM_015191
PL-50003	G16	X	25.5759	-1.95932	33.0624	0.189506	19.9094	-0.588919	26.1826	-0.786246	UGP2	7360	NM_006759
PL-50003	G17	X	58.5282	0.857111	59.4129	3.02289	32.7496	0.0313801	50.2302	1.30379	SLK	9748	NM_014720	1
PL-50003	G18	X	31.754	-1.43128	18.1937	-1.40927	10.0937	-1.06311	20.0138	-1.30122	UCK1	83549	NM_031432
PL-50003	G19	X	29.7491	-1.60264	18.3955	-1.38758	19.0813	-0.628924	22.4086	-1.20638	SMG1	23049	NM_014006
PL-50003	G20	X	7.75797	-3.48222	3.53045	-2.98597	10.7167	-1.03301	7.33503	-2.5004	TYRO3	7301	NM_006293	2
PL-50003	G21	X	31.5728	-1.44677	21.1345	-1.09307			26.3536	-1.26992	SNARK	81788	NM_030952
PL-50003	G23	X	23.4125	-2.14423	17.6194	-1.47103			20.516	-1.80763	SNF1LK	150094	NM_173354
PL-50003	I02	X	27.3245	-1.80987	21.9959	-1.00044	16.7285	-0.742587	22.0163	-1.1843	TYK2	7297	NM_003331
PL-50003	I04	X	55.2311	0.575307	49.9379	2.00408	38.851	0.326133	48.0067	0.968507	TXNDC3	51314	NM_016616
PL-50003	I05	X	26.6345	-1.86884	24.6279	-0.717433	21.1219	-0.530344	24.1281	-1.03887	PLK2	10769	NM_006622
PL-50003	I06	X	24.4749	-2.05343	22.7377	-0.920681	15.2926	-0.81195	20.8351	-1.26202	TXK	7294	NM_003328
PL-50003	I07	X	51.2242	0.232841	46.24	1.60645	36.5104	0.213064	44.6582	0.68412	SNRK	54861	NM_017719
PL-50003	I08	X	24.3278	-2.066	29.2056	-0.2252	24.3351	-0.375114	25.9562	-0.88877	TTN	7273	NM_003319
PL-50003	I09	X	43.7615	-0.405004	47.2959	1.71999	41.0918	0.434388	44.0497	0.583126	SOCS1	8651	NM_003745
PL-50003	I10	X	62.9201	1.23248	59.3057	3.01136	26.6484	-0.263365	49.6247	1.32683	TTK	7272	NM_003318
PL-50003	I11	X	27.7418	-1.7742	28.3064	-0.321893	22.7287	-0.452722	26.259	-0.849606	SOCS5	9655	NM_014011
PL-50003	I12	X	67.0466	1.58518	65.8259	3.71246	41.7489	0.466131	58.2071	1.92126	TTBK2	146057	NM_173500
PL-50003	I13	X	27.1849	-1.8218	28.081	-0.346134	29.7273	-0.114625	28.3311	-0.760853	SPA17	53340	NM_017425
PL-50003	I14	X	19.8912	-2.4452	17.4554	-1.48867	5.10684	-1.30402	14.1511	-1.74596	TTBK1	84630	XM_166453
PL-50003	I15	X	54.2634	0.492602	54.0061	2.44152	33.0952	0.0480791	47.1216	0.994066	SPEC2	56990	NM_020240
PL-50003	I16	X	65.5113	1.45396	50.9772	2.11583	32.5652	0.0224752	49.6846	1.19742	TSKS	60385	NM_021733
PL-50003	I17	X	18.0277	-2.60447	13.7362	-1.88859	4.16667	-1.34944	11.9768	-1.9475	SPHK1	8877	NM_021972	2	yes
PL-50003	I18	X	10.6679	-3.23351	8.74966	-2.42477	3.83523	-1.36545	7.75094	-2.34124	TRPM7	54822	NM_017672	1
PL-50003	I19	X	12.8214	-3.04945	6.76155	-2.63854	5.85827	-1.26772	8.48041	-2.31857	SPHK2	56848	NM_020126	1
PL-50003	I20	X	64.4054	1.35944	40.8589	1.02784	33.9205	0.0879488	46.395	0.825076	TRPM6	140803	NM_017662
PL-50003	I21	X	29.6045	-1.615	20.0631	-1.20827			24.8338	-1.41163	SEPHS2	22928	NM_012248
PL-50003	I23	X	16.5318	-2.73232	12.3323	-2.03954			14.432	-2.38593	SQSTM1	8878	NM_003900	1
PL-50003	K02	X	53.0428	0.388275	43.0962	1.26841	36.7121	0.222809	44.2837	0.626498	TRIO	7204	NM_007118
PL-50003	K04	X	16.3009	-2.75206	19.1569	-1.30571	9.36355	-1.09838	14.9404	-1.71872	TRIM	50852	NM_016388
PL-50003	K05	X	10.945	-3.20983	11.1853	-2.16287	4.26086	-1.34489	8.79705	-2.2392	SRC	6714	NM_005417	3	one
PL-50003	K06	X	48.0668	-0.0370225	48.447	1.84377	42.1446	0.485245	46.2195	0.763997	TRIB2	28951	NM_021643
PL-50003	K07	X	6.7271	-3.57033	4.4568	-2.88637	3.80556	-1.36688	4.99649	-2.60786	SRMS	6725	NM_080823	3
PL-50003	K08	X	6.95179	-3.55113	8.25106	-2.47838	10.7068	-1.03349	8.63656	-2.35433	KALRN	11139	NM_007064
PL-50003	K09	X	39.1146	-0.802167	48.5259	1.85225	46.9202	0.715954	44.8536	0.588678	SRPK1	6732	NM_003137
PL-50003	K10	X	1.89413	-3.98341	2.0184	-3.14856	2.42502	-1.43357	2.11252	-2.85518	TPK1	27010	NM_022445	4	one
PL-50003	K11	X	45.9255	-0.220046	34.1606	0.30759	40.8888	0.424582	40.325	0.170709	SRPK2	6733	NM_182691
PL-50003	K12	X	58.1149	0.821789	41.7074	1.11908	42.0997	0.483076	47.3073	0.807981	TOPK	55872	NM_018492
PL-50003	K13	X	38.9561	-0.815717	29.4721	-0.196544	45.7825	0.660988	38.0702	-0.117091	ABI1	10006	NM_005470
PL-50003	K14	X	48.056	-0.0379464	39.7437	0.907923	39.0351	0.335028	42.2783	0.401668	TNK1	8711	NM_003985
PL-50003	K15	X	21.07	-2.34445	16.4988	-1.59152	8.13849	-1.15756	15.2358	-1.69784	SSTK	83983	NM_032037	2
PL-50003	K16	X	53.6262	0.438139	42.557	1.21043	22.2312	-0.476754	39.4715	0.390604	TNFRSF10A	8797	NM_003844
PL-50003	K17	X	18.1817	-2.59131	9.78568	-2.31337	3.43596	-1.38474	10.4678	-2.09647	STK10	6793	NM_005990	1
PL-50003	K18	X	54.9238	0.549046	56.3369	2.69214	26.6712	-0.262261	45.9773	0.992976	TLR6	10333	NM_006068
PL-50003	K19	X	26.1066	-1.91396	32.6487	0.145022	24.7348	-0.355804	27.8301	-0.708249	STK11	6794	NM_000455
PL-50003	K20	X	18.2143	-2.58852	16.5297	-1.5882	5.97417	-1.26212	13.5727	-1.81295	TLR4	7099	NM_003266
PL-50003	K21	X	40.7241	-0.664606	24.9743	-0.680181			32.8492	-0.672393	STK16	8576	NM_003691
PL-50003	K23	X	58.3179	0.839136	54.4738	2.4918			56.3958	1.66547	STK17A	9263	NM_004760
PL-50003	M02	X	71.8098	1.99229	49.9749	2.00806	25.3229	-0.327396	49.0359	1.22432	TLR3	7098	NM_003265	0
PL-50003	M04	X	37.6053	-0.931172	26.0429	-0.565281	15.7647	-0.789143	26.471	-0.761865	TLR1	7096	NM_003263
PL-50003	M05	X	24.3566	-2.06354	7.72329	-2.53513	4.55721	-1.33057	12.2124	-1.97641	STK17B	9262	NM_004226	2
PL-50003	M06	X	86.5102	3.24873	66.2032	3.75304	66.5645	1.66495	73.0927	2.88891	TLK2	11011	NM_006852	0
PL-50003	M07	X	45.2436	-0.278327	26.8312	-0.480519	11.5487	-0.992815	27.8745	-0.583887	PLK4	10733	NM_014264
PL-50003	M08	X	54.9751	0.55343	48.8183	1.88369	40.2177	0.39216	48.0037	0.943093	TLK1	9874	NM_012290
PL-50003	M09	X	16.5097	-2.73421	12.8743	-1.98126	8.62249	-1.13418	12.6688	-1.94988	STK19	8859	NM_004197	2
PL-50003	M10	X	11.5779	-3.15573	12.8036	-1.98886	10.2303	-1.05651	11.5373	-2.06703	TK2	7084	NM_004614	0
PL-50003	M11	X	12.4631	-3.08007	6.77597	-2.63699	4.09249	-1.35302	7.7772	-2.3567	STK22B	23617	NM_053006	2
PL-50003	M12	X	21.3041	-2.32443	33.6038	0.247722	19.0803	-0.628971	24.6628	-0.901894	TK1	7083	NM_003258
PL-50003	M13	X	23.5085	-2.13602	28.8991	-0.258156	7.90233	-1.16897	20.1033	-1.18772	STK22C	81629	NM_052841
PL-50003	M14	X	6.64279	-3.57754	9.54115	-2.33966	7.30138	-1.198	7.82844	-2.37173	TJP2	9414	NM_004817	2	one
PL-50003	M15	X	39.1899	-0.795736	35.165	0.415587	19.5518	-0.606192	31.3022	-0.32878	STK22D	83942	NM_032028
PL-50003	M16	X	16.6404	-2.72304	16.0087	-1.64423	4.65476	-1.32586	12.4346	-1.89771	TIE	7075	NM_005424
PL-50003	M17	X	19.8816	-2.44602	18.1401	-1.41504	6.75819	-1.22424	14.9266	-1.6951	STK23	26576	NM_014370	1	one
PL-50003	M18	X	12.1064	-3.11056	9.58427	-2.33503	8.35371	-1.14716	10.0148	-2.19758	TGFBR2	7048	NM_003242	1
PL-50003	M19	X	29.6444	-1.61159	31.1203	-0.0193211	22.3478	-0.471121	27.7042	-0.700678	STK24	8428	NM_003576
PL-50003	M20	X	22.7155	-2.2038	17.7337	-1.45874	6.50254	-1.23659	15.6506	-1.63305	TGFBR1	7046	NM_004612	2
PL-50003	M21	X	54.9139	0.548199	49.0325	1.90672			51.9732	1.22746	STK25	10494	NM_006374
PL-50003	M23	X	15.3996	-2.8291	13.1305	-1.95371			14.265	-2.3914	STK29	9024	NM_003957	2
PL-50003	O02	X	26.0445	-1.91927	20.7003	-1.13975	20.2695	-0.571521	22.3381	-1.21018	TEX14	56155	NM_031272
PL-50003	O04	X	27.912	-1.75966	17.2536	-1.51037	11.0649	-1.01619	18.7435	-1.42874	TESK2	10420	NM_007170
PL-50003	O05	X	12.8622	-3.04597	9.5443	-2.33932	10.5714	-1.04003	10.9926	-2.14177	STK3	6788	NM_006281	0
PL-50003	O06	X	28.5311	-1.70675	26.8131	-0.482465	19.1899	-0.623679	24.8447	-0.93763	TESK1	7016	NM_006285
PL-50003	O07	X	44.6271	-0.331016	49.0191	1.90527	43.348	0.54338	45.6647	0.705879	STK31	56164	NM_031414
PL-50003	O08	X	39.4096	-0.776954	35.4883	0.450352	36.7976	0.226937	37.2318	-0.0332216	TEK	7010	NM_000459
PL-50003	O09	X	25.8851	-1.9329	22.1345	-0.985534	16.7444	-0.741817	21.588	-1.22008	STK33	65975	NM_030906
PL-50003	O10	X	48.8655	0.0312379	53.4702	2.3839	55.4218	1.12666	52.5859	1.1806	TEC	7006	NM_003215
PL-50003	O11	X	8.83702	-3.39	7.5162	-2.5574	5.06179	-1.30619	7.13834	-2.41786	STK35	140901	NM_080836	2
PL-50003	O12	X	35.3019	-1.12805	39.1383	0.842827	32.1417	0.0020134	35.5273	-0.0944022	TBK1	29110	NM_013254
PL-50003	O13	X	34.9487	-1.15823	27.1584	-0.44533	32.783	0.0329943	31.63	-0.523522	STK36	27148	NM_015690
PL-50003	O14	X	45.2189	-0.28044	33.0707	0.190396	22.9176	-0.443593	33.7357	-0.177879	TAO1	9344	NM_004783
PL-50003	O15	X	13.801	-2.96572	15.1417	-1.73746	5.20089	-1.29947	11.3812	-2.00088	STK38	11329	NM_007271
PL-50003	O16	X	23.0528	-2.17497	16.6594	-1.57426	7.66334	-1.18052	15.7919	-1.64325	TAF1L	138474	NM_153809
PL-50003	O17	X	81.6228	2.83101	79.3745	5.16931	66.7156	1.67225	75.9043	3.22419	STK38L	23012	NM_015000	1
PL-50003	O18	X	33.114	-1.31504	24.9952	-0.677937	8.88049	-1.12172	22.3299	-1.03823	TAF1	6872	NM_004606
PL-50003	O19	X	13.7169	-2.97291	8.16605	-2.48752	8.72896	-1.12904	10.204	-2.19649	STK39	27347	NM_013233	1
PL-50003	O20	X	4.70547	-3.74312	3.30087	-3.01066	1.3141	-1.48724	3.10681	-2.74701	SYK	6850	NM_003177
PL-50003	O21	X	59.6302	0.951296	40.7591	1.01711			50.1946	0.984204	STK4	6789	NM_006282
PL-50003	O23	X	8.44842	-3.42321	2.77737	-3.06695			5.6129	-3.24508	STK6	6790	NM_003600
PL-50004	I22	N	73.1121	-0.199072					73.1121	-0.199072
PL-50004	J22	N	72.4475	-0.233105					72.4475	-0.233105
PL-50004	K22	N	75.3058	-0.0867489					75.3058	-0.0867489
PL-50004	L22	N	72.0517	-0.253371					72.0517	-0.253371
PL-50004	M22	N	80.8837	0.198856					80.8837	0.198856
PL-50004	N22	N	88.5677	0.592305					88.5677	0.592305
PL-50004	C22	P	7.53264	-3.55696					7.53264	-3.55696
PL-50004	D22	P	10.5582	-3.40204					10.5582	-3.40204
PL-50004	E22	P	7.32717	-3.56748					7.32717	-3.56748
PL-50004	F22	P	13.9889	-3.22638					13.9889	-3.22638
PL-50004	G22	P	11.7626	-3.34037					11.7626	-3.34037
PL-50004	H22	P	12.6103	-3.29696					12.6103	-3.29696
PL-50004	A02	X	63.0037	-0.716655					63.0037	-0.716655	GNG11	2791	NM_004126
PL-50004	A04	X	78.1472	0.0587397					78.1472	0.0587397	GNB4	59345	NM_021629
PL-50004	A05	X	46.1773	-1.57823					46.1773	-1.57823	ADCYAP1R1	117	NM_001118
PL-50004	A06	X	30.9391	-2.35847					30.9391	-2.35847	GNB3	2784	NM_002075	3
PL-50004	A07	X	24.3465	-2.69603					24.3465	-2.69603	ADMR	11318	NM_007264	2
PL-50004	A08	X	11.9792	-3.32928					11.9792	-3.32928	GNB1	2782	NM_002074	3
PL-50004	A09	X	28.8259	-2.46667					28.8259	-2.46667	ADORA1	134	NM_000674	3
PL-50004	A10	X	25.541	-2.63487					25.541	-2.63487	GNAZ	2781	NM_002073	1
PL-50004	A11	X	52.4228	-1.25843					52.4228	-1.25843	ADORA2A	135	NM_000675
PL-50004	A12	X	39.4382	-1.92329					39.4382	-1.92329	GNAT2	2780	NM_005272	2
PL-50004	A13	X	54.0712	-1.17403					54.0712	-1.17403	ADORA2B	136	NM_000676
PL-50004	A14	X	71.3593	-0.288824					71.3593	-0.288824	GNAT1	2779	NM_000172
PL-50004	A15	X	44.9049	-1.64337					44.9049	-1.64337	ADORA3	140	NM_000677
PL-50004	A16	X	28.9381	-2.46093					28.9381	-2.46093	GNAS	2778	NM_000516	2
PL-50004	A17	X	74.3639	-0.134977					74.3639	-0.134977	ADRA1A	148	NM_000680
PL-50004	A18	X	54.9421	-1.12943					54.9421	-1.12943	GNAQ	2776	NM_002072
PL-50004	A19	X	52.281	-1.26569					52.281	-1.26569	ADRA1B	147	NM_000679
PL-50004	A20	X	76.7204	-0.0143179					76.7204	-0.0143179	GNAO1	2775	NM_020988
PL-50004	A21	X	54.9547	-1.12879					54.9547	-1.12879	ADRA1D	146	NM_000678
PL-50004	A23	X	75.9399	-0.0542796					75.9399	-0.0542796	ADRA2A	150	NM_000681
PL-50004	B02	X	14.3917	-3.20575					14.3917	-3.20575	LPHN1	22859	NM_014921	4
PL-50004	B04	X	39.4493	-1.92272					39.4493	-1.92272	LOC115131	115131	NM_145242	1
PL-50004	B05	X	63.2147	-0.705854					63.2147	-0.705854	GNG12	55970	NM_018841
PL-50004	B06	X	21.5715	-2.83812					21.5715	-2.83812	LHCGR	3973	NM_000233	2	one
PL-50004	B07	X	17.3615	-3.05369					17.3615	-3.05369	GNG3	2785	NM_012202	3
PL-50004	B08	X	12.8407	-3.28517					12.8407	-3.28517	LGR7	59350	NM_021634	3
PL-50004	B09	X	69.0674	-0.406176					69.0674	-0.406176	GNG4	2786	NM_004485
PL-50004	B10	X	68.6927	-0.425363					68.6927	-0.425363	GPSM2	29899	NM_013296
PL-50004	B11	X	24.1412	-2.70654					24.1412	-2.70654	GNG5	2787	NM_005274
PL-50004	B12	X	56.41	-1.05428					56.41	-1.05428	LANCL1	10314	NM_006055
PL-50004	B13	X	36.429	-2.07737					36.429	-2.07737	GNG7	2788	NM_052847	2
PL-50004	B14	X	56.9572	-1.02626					56.9572	-1.02626	KCNJ9	3765	NM_004983
PL-50004	B15	X	33.9028	-2.20672					33.9028	-2.20672	GNRHR	2798	NM_000406	1
PL-50004	B16	X	92.4766	0.792453					92.4766	0.792453	KCNJ6	3763	NM_002240
PL-50004	B17	X	57.5596	-0.995412					57.5596	-0.995412	GNRHR2	114814	NM_057163
PL-50004	B18	X	58.5581	-0.944288					58.5581	-0.944288	KCNJ5	3762	NM_000890
PL-50004	B19	X	69.0984	-0.404587					69.0984	-0.404587	GPBAR1	151306	NM_170699
PL-50004	B20	X	39.4833	-1.92098					39.4833	-1.92098	KCNJ3	3760	NM_002239	2
PL-50004	B21	X	21.9643	-2.81801					21.9643	-2.81801	GPR119	139760	NM_178471	2
PL-50004	B23	X	68.5591	-0.432201					68.5591	-0.432201	GPR	11245	NM_007223
PL-50004	C02	X	76.1989	-0.0410194					76.1989	-0.0410194	GNAI3	2773	NM_006496
PL-50004	C04	X	42.265	-1.77855					42.265	-1.77855	GNAI1	2770	NM_002069
PL-50004	C05	X	57.6354	-0.991532					57.6354	-0.991532	ADRA2B	151	NM_000682
PL-50004	C06	X	53.2226	-1.21748					53.2226	-1.21748	GNA15	2769	NM_002068
PL-50004	C07	X	75.8932	-0.0566736					75.8932	-0.0566736	ADRA2C	152	NM_000683
PL-50004	C08	X	33.2922	-2.23798					33.2922	-2.23798	GNA14	9630	NM_004297	1
PL-50004	C09	X	51.3494	-1.3134					51.3494	-1.3134	ADRB1	153	NM_000684
PL-50004	C10	X	61.3864	-0.799468					61.3864	-0.799468	GNA13	10672	NM_006572
PL-50004	C11	X	43.5164	-1.71447					43.5164	-1.71447	ADRB2	154	NM_000024
PL-50004	C12	X	15.3988	-3.15418					15.3988	-3.15418	GLP2R	9340	NM_004246	1
PL-50004	C13	X	62.7506	-0.729615					62.7506	-0.729615	ADRB3	155	NM_000025
PL-50004	C14	X	22.0794	-2.81211					22.0794	-2.81211	GLP1R	2740	NM_002062	1
PL-50004	C15	X	20.8732	-2.87387					20.8732	-2.87387	ADRBK1	156	NM_001619
PL-50004	C16	X	52.6074	-1.24898					52.6074	-1.24898	GIT2	9815	NM_014776
PL-50004	C17	X	29.4608	-2.43416					29.4608	-2.43416	ADRBK2	157	NM_005160	1
PL-50004	C18	X	31.9906	-2.30463					31.9906	-2.30463	GIT1	28964	NM_014030	2
PL-50004	C19	X	27.667	-2.52601					27.667	-2.52601	AGTR1	185	NM_000685	1
PL-50004	C20	X	40.1603	-1.88631					40.1603	-1.88631	GIPR	2696	NM_000164
PL-50004	C21	X	73.2961	-0.189652					73.2961	-0.189652	AGTR2	186	NM_000686
PL-50004	C23	X	54.6249	-1.14568					54.6249	-1.14568	AGTRL1	187	NM_005161
PL-50004	D02	X	85.9669	0.459133					85.9669	0.459133	OR10A5	144124	NM_178168
PL-50004	D04	X	42.3991	-1.77168					42.3991	-1.77168	OR5P2	120065	NM_153444
PL-50004	D05	X	25.8947	-2.61676					25.8947	-2.61676	GPR1	2825	NM_005279	2	yes
PL-50004	D06	X	34.9707	-2.15204					34.9707	-2.15204	OR5P3	120066	NM_153445	3
PL-50004	D07	X	58.5416	-0.945128					58.5416	-0.945128	GPR10	2834	NM_004248
PL-50004	D08	X	27.7169	-2.52346					27.7169	-2.52346	IL8RB	3579	NM_001557	3
PL-50004	D09	X	52.1781	-1.27096					52.1781	-1.27096	GPR100	339403	NM_181885
PL-50004	D10	X	34.8064	-2.16045					34.8064	-2.16045	IL8RA	3577	NM_000634	3
PL-50004	D11	X	7.51919	-3.55765					7.51919	-3.55765	GPR101	83550	NM_054021	4
PL-50004	D12	X	38.0123	-1.9963					38.0123	-1.9963	IL8	3576	NM_000584	2
PL-50004	D13	X	43.5174	-1.71442					43.5174	-1.71442	TRAR5	83551	NM_053278	1
PL-50004	D14	X	40.9014	-1.84837					40.9014	-1.84837	HTR7	3363	NM_000872
PL-50004	D15	X	40.5714	-1.86526					40.5714	-1.86526	GPR105	9934	NM_014879
PL-50004	D16	X	81.2626	0.218261					81.2626	0.218261	HTR6	3362	NM_000871
PL-50004	D17	X	52.3481	-1.26226					52.3481	-1.26226	GPR110	266977	NM_153840
PL-50004	D18	X	70.6505	-0.325115					70.6505	-0.325115	HTR5A	3361	NM_024012
PL-50004	D19	X	60.9002	-0.82436					60.9002	-0.82436	GPR111	222611	NM_153839
PL-50004	D20	X	53.7561	-1.19017					53.7561	-1.19017	HTR4	3360	NM_000870
PL-50004	D21	X	50.3911	-1.36246					50.3911	-1.36246	GPR112	139378	NM_153834
PL-50004	D23	X	32.7122	-2.26768					32.7122	-2.26768	GPR113	165082	NM_153835	1
PL-50004	E02	X	54.8419	-1.13457					54.8419	-1.13457	GHSR	2693	NM_004122
PL-50004	E04	X	42.1715	-1.78333					42.1715	-1.78333	GHRHR	2692	NM_000823
PL-50004	E05	X	42.3713	-1.7731					42.3713	-1.7731	AKT1	207	NM_005163
PL-50004	E06	X	29.1735	-2.44887					29.1735	-2.44887	GCGR	2642	NM_000160	2	one
PL-50004	E07	X	66.9058	-0.516857					66.9058	-0.516857	ARL3	403	NM_004311
PL-50004	E08	X	30.3289	-2.38971					30.3289	-2.38971	GCG	2641	NM_002054	1
PL-50004	E09	X	27.0989	-2.5551					27.0989	-2.5551	ARRB1	408	NM_004041	3
PL-50004	E10	X	56.2129	-1.06437					56.2129	-1.06437	GALR2	8811	NM_003857
PL-50004	E11	X	67.3023	-0.496555					67.3023	-0.496555	AVPR1A	552	NM_000706
PL-50004	E12	X	71.5584	-0.278625					71.5584	-0.278625	GABBR1	2550	NM_001470
PL-50004	E13	X	10.4953	-3.40526					10.4953	-3.40526	AVPR1B	553	NM_000707
PL-50004	E14	X	48.1047	-1.47953					48.1047	-1.47953	FZD9	8326	NM_003508
PL-50004	E15	X	27.9212	-2.51299					27.9212	-2.51299	AVPR2	554	NM_000054	2
PL-50004	E16	X	48.3586	-1.46653					48.3586	-1.46653	FZD8	8325	NM_031866
PL-50004	E17	X	24.7921	-2.67322					24.7921	-2.67322	BAI1	575	NM_001702	2
PL-50004	E18	X	32.308	-2.28838					32.308	-2.28838	FZD7	8324	NM_003507	1
PL-50004	E19	X	31.3625	-2.33679					31.3625	-2.33679	BAI2	576	NM_001703	1
PL-50004	E20	X	48.657	-1.45125					48.657	-1.45125	FZD6	8323	NM_003506
PL-50004	E21	X	76.0355	-0.049387					76.0355	-0.049387	BAI3	577	NM_001704
PL-50004	E23	X	34.4982	-2.17623					34.4982	-2.17623	BDKRB1	623	NM_000710	1
PL-50004	F02	X	34.6099	-2.17051					34.6099	-2.17051	HTR3B	9177	NM_006028	1
PL-50004	F04	X	15.6277	-3.14246					15.6277	-3.14246	HTR3A	3359	NM_000869	3
PL-50004	F05	X	48.821	-1.44286					48.821	-1.44286	GPR115	221393	NM_153838
PL-50004	F06	X	47.1652	-1.52764					47.1652	-1.52764	HTR2C	3358	NM_000868
PL-50004	F07	X	41.6058	-1.8123					41.6058	-1.8123	GPR116	221395	NM_015234
PL-50004	F09	X	21.343	-2.84982					21.343	-2.84982	GPR119	139760	NM_178471
PL-50004	F10	X	55.9661	-1.07701					55.9661	-1.07701	HTR1F	3355	NM_000866
PL-50004	F13	X	45.9084	-1.59199					45.9084	-1.59199	GPR123	84435	NM_032422
PL-50004	F14	X	31.4169	-2.334					31.4169	-2.334	HTR1D	3352	NM_000864	1
PL-50004	F15	X	41.8687	-1.79884					41.8687	-1.79884	GPR124	25960	NM_032777
PL-50004	F16	X	40.6821	-1.8596					40.6821	-1.8596	HTR1B	3351	NM_000863
PL-50004	F18	X	28.454	-2.48571					28.454	-2.48571	HTR1A	3350	NM_000524	2
PL-50004	F20	X	32.5933	-2.27377					32.5933	-2.27377	HRH4	59340	NM_021624	1
PL-50004	F23	X	28.8737	-2.46423					28.8737	-2.46423	OPN5	221391	NM_181744	2
PL-50004	G02	X	71.8394	-0.264239					71.8394	-0.264239	FZD5	7855	NM_003468
PL-50004	G04	X	58.1352	-0.965939					58.1352	-0.965939	FZD4	8322	NM_012193
PL-50004	G05	X	40.4663	-1.87064					40.4663	-1.87064	BDKRB2	624	NM_000623
PL-50004	G06	X	28.3541	-2.49083					28.3541	-2.49083	FZD3	7976	NM_017412	1	one
PL-50004	G07	X	54.5668	-1.14866					54.5668	-1.14866	BLR1	643	NM_001716
PL-50004	G08	X	83.5607	0.335929					83.5607	0.335929	FZD2	2535	NM_001466
PL-50004	G09	X	18.5746	-2.99157					18.5746	-2.99157	BRS3	680	NM_001727	2
PL-50004	G10	X	26.3075	-2.59562					26.3075	-2.59562	FZD10	11211	NM_007197	3
PL-50004	G11	X	37.9945	-1.99721					37.9945	-1.99721	C17ORF35	8834	NM_003876
PL-50004	G12	X	31.6594	-2.32159					31.6594	-2.32159	FZD1	8321	NM_003505	2
PL-50004	G13	X	59.7429	-0.883619					59.7429	-0.883619	C3	718	NM_000064
PL-50004	G14	X	40.0802	-1.89041					40.0802	-1.89041	FY	2532	NM_002036
PL-50004	G15	X	44.1687	-1.68107					44.1687	-1.68107	C3AR1	719	NM_004054
PL-50004	G16	X	64.5553	-0.637207					64.5553	-0.637207	FSHR	2492	NM_000145
PL-50004	G17	X	57.9618	-0.974817					57.9618	-0.974817	C5	727	NM_001735
PL-50004	G18	X	91.8324	0.759468					91.8324	0.759468	FPRL2	2359	NM_002030
PL-50004	G19	X	59.5334	-0.894346					59.5334	-0.894346	C5R1	728	NM_001736
PL-50004	G20	X	59.4275	-0.899771					59.4275	-0.899771	FPRL1	2358	NM_001462
PL-50004	G21	X	61.9295	-0.771661					61.9295	-0.771661	C7ORF9	64111	NM_022150
PL-50004	G23	X	63.3954	-0.696599					63.3954	-0.696599	CALCA	796	NM_001741
PL-50004	H02	X	44.153	-1.68188					44.153	-1.68188	HRH3	11255	NM_007232
PL-50004	H04	X	50.2152	-1.37147					50.2152	-1.37147	HRH2	3274	NM_022304
PL-50004	H05	X	32.1311	-2.29744					32.1311	-2.29744	GPR14	2837	NM_018949	2
PL-50004	H06	X	33.7433	-2.21488					33.7433	-2.21488	HRH1	3269	NM_000861
PL-50004	H07	X	35.1634	-2.14217					35.1634	-2.14217	GPR141	353345	NM_181791
PL-50004	H08	X	41.0097	-1.84282					41.0097	-1.84282	GPR109A	338442	NM_177551
PL-50004	H09	X	34.019	-2.20077					34.019	-2.20077	GPR143	4935	NM_000273	1
PL-50004	H10	X	49.454	-1.41044					49.454	-1.41044	GPR109B	8843	NM_006018
PL-50004	H11	X	32.2613	-2.29077					32.2613	-2.29077	GPR145	84539	NM_032503
PL-50004	H12	X	70.6894	-0.323124					70.6894	-0.323124	H963	29909	NM_013308
PL-50004	H13	X	67.0595	-0.508985					67.0595	-0.508985	GPR146	115330	NM_138445
PL-50004	H14	X	64.6701	-0.631333					64.6701	-0.631333	GRPR	2925	NM_005314
PL-50004	H15	X	27.0277	-2.55875					27.0277	-2.55875	GPR15	2838	NM_005290
PL-50004	H16	X	52.58	-1.25038					52.58	-1.25038	GRM8	2918	NM_000845
PL-50004	H17	X	34.2053	-2.19123					34.2053	-2.19123	GPR156	165829	NM_153002
PL-50004	H18	X	36.7428	-2.0613					36.7428	-2.0613	GRM7	2917	NM_000844	0
PL-50004	H19	X	58.1115	-0.967153					58.1115	-0.967153	GPR157	80045	NM_024980
PL-50004	H20	X	18.8136	-2.97933					18.8136	-2.97933	GRM6	2916	NM_000843	2
PL-50004	H21	X	56.6866	-1.04011					56.6866	-1.04011	GPR160	26996	NM_014373
PL-50004	H23	X	20.3309	-2.90165					20.3309	-2.90165	GPR161	23432	NM_007369	3
PL-50004	I02	X	66.1793	-0.554055					66.1793	-0.554055	FPR1	2357	NM_002029
PL-50004	I04	X	64.5178	-0.63913					64.5178	-0.63913	GPR155	151556	NM_152529
PL-50004	I05	X	68.6515	-0.42747					68.6515	-0.42747	CALCR	799	NM_001742
PL-50004	I06	X	50.0039	-1.38229					50.0039	-1.38229	FLJ31393	219445	NM_153024
PL-50004	I07	X	16.2201	-3.11213					16.2201	-3.11213	CALCRL	10203	NM_005795	2
PL-50004	I08	X	45.5455	-1.61057					45.5455	-1.61057	ICF45	54974	NM_017872
PL-50004	I09	X	41.2156	-1.83228					41.2156	-1.83228	CALM1	801	NM_006888
PL-50004	I10	X	46.5484	-1.55922					46.5484	-1.55922	FLJ11856	79581	NM_024531
PL-50004	I11	X	58.8687	-0.928384					58.8687	-0.928384	CASR	846	NM_000388
PL-50004	I12	X	32.6295	-2.27192					32.6295	-2.27192	FLJ10458	54475	NM_018096	2
PL-50004	I13	X	32.4769	-2.27973					32.4769	-2.27973	CCBP2	1238	NM_001296	2
PL-50004	I14	X	10.2453	-3.41806					10.2453	-3.41806	FLJ10060	55065	NM_017986	3
PL-50004	I15	X	76.3846	-0.0315119					76.3846	-0.0315119	CCL17	6361	NM_002987
PL-50004	I16	X	66.2566	-0.550099					66.2566	-0.550099	FKSG83	83954	NM_032030
PL-50004	I17	X	52.4194	-1.25861					52.4194	-1.25861	CCL2	6347	NM_002982
PL-50004	I18	X	52.1879	-1.27046					52.1879	-1.27046	FKSG79	84636	NM_032553
PL-50004	I19	X	52.9501	-1.23143					52.9501	-1.23143	CCL23	6368	NM_005064
PL-50004	I20	X	34.8668	-2.15736					34.8668	-2.15736	F2RL3	9002	NM_003950	1
PL-50004	I21	X	72.9651	-0.206598					72.9651	-0.206598	CCL25	6370	NM_005624
PL-50004	I23	X	42.6431	-1.75919					42.6431	-1.75919	CCL3	6348	NM_002983
PL-50004	J02	X	52.6475	-1.24693					52.6475	-1.24693	GRM5	2915	NM_000842
PL-50004	J04	X	51.5706	-1.30207					51.5706	-1.30207	GRM4	2914	NM_000841	2
PL-50004	J05	X	30.7928	-2.36596					30.7928	-2.36596	GPR17	2840	NM_005291	1
PL-50004	J06	X	37.8052	-2.0069					37.8052	-2.0069	GRM3	2913	NM_000840	0
PL-50004	J07	X	51.7123	-1.29481					51.7123	-1.29481	GPR18	2841	NM_005292
PL-50004	J08	X	18.8981	-2.97501					18.8981	-2.97501	GRM2	2912	NM_000839	3
PL-50004	J09	X	48.6445	-1.45189					48.6445	-1.45189	GPR19	2842	NM_006143
PL-50004	J10	X	37.9933	-1.99727					37.9933	-1.99727	GRM1	2911	NM_000838	2
PL-50004	J11	X	88.655	0.596773					88.655	0.596773	GPR2	2826	NM_016602
PL-50004	J12	X	89.9068	0.660872					89.9068	0.660872	LGR8	122042	NM_130806
PL-50004	J13	X	72.2017	-0.245688					72.2017	-0.245688	GPR20	2843	NM_005293
PL-50004	J14	X	27.7433	-2.52211					27.7433	-2.52211	GRCA	27239	NM_019858	3
PL-50004	J15	X	41.2684	-1.82958					41.2684	-1.82958	GPR21	2844	NM_005294
PL-50004	J16	X	66.685	-0.528164					66.685	-0.528164	GRK7	131890	NM_139209
PL-50004	J17	X	78.1147	0.0570748					78.1147	0.0570748	GPR22	2845	NM_005295
PL-50004	J18	X	80.8449	0.196874					80.8449	0.196874	GRK6	2870	NM_002082
PL-50004	J19	X	32.6525	-2.27074					32.6525	-2.27074	GPR23	2846	NM_005296	3	yes
PL-50004	J20	X	48.2896	-1.47007					48.2896	-1.47007	GRK5	2869	NM_005308
PL-50004	J21	X	40.4169	-1.87317					40.4169	-1.87317	GPR24	2847	NM_005297
PL-50004	J23	X	46.3019	-1.57184					46.3019	-1.57184	GPR25	2848	NM_005298
PL-50004	K02	X	77.9804	0.0501974					77.9804	0.0501974	F2RL2	2151	NM_004101
PL-50004	K04	X	33.0136	-2.25225					33.0136	-2.25225	F2RL1	2150	NM_005242	1
PL-50004	K05	X	47.8297	-1.49362					47.8297	-1.49362	CCR1	1230	NM_001295
PL-50004	K06	X	34.3404	-2.18431					34.3404	-2.18431	F2R	2149	NM_001992	2
PL-50004	K07	X	65.3618	-0.595913					65.3618	-0.595913	CCR2	1231	NM_000647
PL-50004	K08	X	57.7525	-0.985535					57.7525	-0.985535	GPR37L1	9283	NM_004767
PL-50004	K09	X	29.4454	-2.43495					29.4454	-2.43495	CCR3	1232	NM_001837	3	yes
PL-50004	K10	X	69.7422	-0.371621					69.7422	-0.371621	ENPP2	5168	NM_006209
PL-50004	K11	X	29.9036	-2.41149					29.9036	-2.41149	CCR4	1233	NM_005508	1
PL-50004	K12	X	44.0321	-1.68807					44.0321	-1.68807	EMR3	84658	NM_032571
PL-50004	K13	X	58.7811	-0.932869					58.7811	-0.932869	CCR5	1234	NM_000579
PL-50004	K14	X	50.8832	-1.33727					50.8832	-1.33727	EMR1	2015	NM_001974
PL-50004	K15	X	86.2532	0.473792					86.2532	0.473792	CCR6	1235	NM_004367
PL-50004	K16	X	17.3754	-3.05297					17.3754	-3.05297	ELTD1	64123	XM_371262	4
PL-50004	K17	X	74.8681	-0.109161					74.8681	-0.109161	CCR7	1236	NM_001838
PL-50004	K18	X	87.8408	0.555084					87.8408	0.555084	ELOVL4	6785	NM_022726
PL-50004	K19	X	36.223	-2.08791					36.223	-2.08791	CCR8	1237	NM_005201	2
PL-50004	K20	X	82.0567	0.258919					82.0567	0.258919	EDNRB	1910	NM_000115
PL-50004	K21	X	63.135	-0.709931					63.135	-0.709931	CCR9	10803	NM_006641
PL-50004	K23	X	62.8948	-0.722233					62.8948	-0.722233	CCRL1	51554	NM_016557
PL-50004	L02	X	72.0644	-0.252718					72.0644	-0.252718	GRK4	2868	NM_005307
PL-50004	L04	X	57.5795	-0.994393					57.5795	-0.994393	GPRC6A	222545	NM_148963
PL-50004	L05	X	37.1153	-2.04223					37.1153	-2.04223	GPR26	2849	NM_153442	0
PL-50004	L06	X	80.4975	0.179083					80.4975	0.179083	GPRC5D	55507	NM_018654
PL-50004	L07	X	90.9389	0.713718					90.9389	0.713718	GPR27	2850	NM_018971
PL-50004	L08	X	65.772	-0.574909					65.772	-0.574909	GPRC5C	55890	NM_018653
PL-50004	L09	X	24.7284	-2.67648					24.7284	-2.67648	GPR3	2827	NM_005281	3	yes
PL-50004	L10	X	31.287	-2.34066					31.287	-2.34066	GPRC5B	51704	NM_016235	1
PL-50004	L11	X	64.0485	-0.663161					64.0485	-0.663161	GPR30	2852	NM_001505
PL-50004	L12	X	44.3937	-1.66955					44.3937	-1.66955	GPR97	222487	NM_170776
PL-50004	L13	X	60.9865	-0.819942					60.9865	-0.819942	GPR31	2853	NM_005299
PL-50004	L14	X	12.6681	-3.294					12.6681	-3.294	GPR92	57121	NM_020400
PL-50004	L15	X	72.122	-0.249771					72.122	-0.249771	GPR32	2854	NM_001506
PL-50004	L16	X	86.3407	0.478277					86.3407	0.478277	GPR91	56670	NM_033050
PL-50004	L17	X	26.9311	-2.56369					26.9311	-2.56369	GPR34	2857	NM_005300
PL-50004	L18	X	72.191	-0.246235					72.191	-0.246235	GPR88	54112	NM_022049
PL-50004	L19	X	21.9383	-2.81934					21.9383	-2.81934	GPR35	2859	NM_005301	2
PL-50004	L20	X	48.4139	-1.4637					48.4139	-1.4637	GPR87	53836	NM_023915
PL-50004	L21	X	54.253	-1.16472					54.253	-1.16472	GPR37	2861	NM_005302
PL-50004	L23	X	93.7025	0.855223					93.7025	0.855223	MLNR	2862	NM_001507
PL-50004	M02	X	52.5138	-1.25378					52.5138	-1.25378	EDNRA	1909	NM_001957
PL-50004	M04	X	23.3706	-2.746					23.3706	-2.746	EDG8	53637	NM_030760	3
PL-50004	M05	X	33.6598	-2.21916					33.6598	-2.21916	CCRL2	9034	NM_003965	2
PL-50004	M06	X	4.99296	-3.687					4.99296	-3.687	EDG7	23566	NM_012152	4
PL-50004	M07	X	30.7137	-2.37001					30.7137	-2.37001	CD3E	916	NM_000733
PL-50004	M08	X	9.48571	-3.45695					9.48571	-3.45695	EDG6	8698	NM_003775	0
PL-50004	M09	X	55.8317	-1.08388					55.8317	-1.08388	CD97	976	NM_001784
PL-50004	M10	X	39.3506	-1.92777					39.3506	-1.92777	EDG5	9294	NM_004230	3
PL-50004	M11	X	18.7718	-2.98147					18.7718	-2.98147	CELSR1	9620	NM_014246	3
PL-50004	M12	X	33.9431	-2.20466					33.9431	-2.20466	EDG4	9170	NM_004720	1
PL-50004	M13	X	14.1041	-3.22047					14.1041	-3.22047	CELSR2	1952	NM_001408	2	one
PL-50004	M14	X	61.2552	-0.806183					61.2552	-0.806183	EDG3	1903	NM_005226
PL-50004	M15	X	63.31	-0.700974					63.31	-0.700974	CELSR3	1951	NM_001407
PL-50004	M16	X	22.8564	-2.77233					22.8564	-2.77233	EDG2	1902	NM_001401	2
PL-50004	M17	X	22.0362	-2.81433					22.0362	-2.81433	CHAF1B	8208	NM_005441
PL-50004	M18	X	69.7668	-0.370364					69.7668	-0.370364	EDG1	1901	NM_001400
PL-50004	M19	X	76.4485	-0.0282408					76.4485	-0.0282408	CHRM2	1129	NM_000739
PL-50004	M20	X	38.7693	-1.95754					38.7693	-1.95754	ECE2	9718	NM_014693	2
PL-50004	M21	X	63.5157	-0.690438					63.5157	-0.690438	CHRM3	1131	NM_000740
PL-50004	M23	X	93.0862	0.823664					93.0862	0.823664	CMKLR1	1240	NM_004072
PL-50004	N02	X	56.5571	-1.04674					56.5571	-1.04674	GPR86	53829	NM_023914
PL-50004	N04	X	37.9889	-1.9975					37.9889	-1.9975	GPR85	54329	NM_018970
PL-50004	N05	X	48.308	-1.46912					48.308	-1.46912	GPR39	2863	NM_001508
PL-50004	N06	X	26.9868	-2.56084					26.9868	-2.56084	GPR84	53831	NM_020370
PL-50004	N07	X	36.5098	-2.07323					36.5098	-2.07323	GPR4	2828	NM_005282
PL-50004	N08	X	25.1791	-2.6534					25.1791	-2.6534	GPR82	27197	NM_080817	4	one
PL-50004	N09	X	35.2595	-2.13725					35.2595	-2.13725	GPR40	2864	NM_005303	2
PL-50004	N10	X	66.4871	-0.538294					66.4871	-0.538294	GPR81	27198	NM_032554
PL-50004	N11	X	34.3901	-2.18177					34.3901	-2.18177	GPR41	2865	NM_005304	2	yes
PL-50004	N12	X	47.738	-1.49831					47.738	-1.49831	GPR80	27199	NM_080818
PL-50004	N13	X	26.1186	-2.6053					26.1186	-2.6053	GPR42	2866	NM_005305	2
PL-50004	N14	X	24.4919	-2.68859					24.4919	-2.68859	GPR8	2832	NM_005286	2
PL-50004	N15	X	73.5583	-0.176224					73.5583	-0.176224	GPR43	2867	NM_005306
PL-50004	N16	X	52.6419	-1.24722					52.6419	-1.24722	GPR78	27201	NM_080819
PL-50004	N17	X	34.6356	-2.1692					34.6356	-2.1692	GPR44	11251	NM_004778
PL-50004	N18	X	59.8886	-0.876157					59.8886	-0.876157	GPR77	27202	NM_018485
PL-50004	N19	X	78.0356	0.053025					78.0356	0.053025	GPR45	11250	NM_007227
PL-50004	N20	X	39.244	-1.93323					39.244	-1.93323	GPR75	10936	NM_006794	2
PL-50004	N21	X	38.3179	-1.98065					38.3179	-1.98065	GPR48	55366	NM_018490	2	one
PL-50004	N23	X	88.7499	0.601636					88.7499	0.601636	GPR49	8549	NM_003667
PL-50004	O02	X	39.837	-1.90287					39.837	-1.90287	EBI2	1880	NM_004951	1
PL-50004	O04	X	37.9954	-1.99716					37.9954	-1.99716	DRD5	1816	NM_000798	1
PL-50004	O05	X	37.1483	-2.04054					37.1483	-2.04054	CNR1	1268	NM_016083	1
PL-50004	O06	X	75.5024	-0.0766825					75.5024	-0.0766825	DRD1	1812	NM_000794
PL-50004	O07	X	70.2493	-0.345656					70.2493	-0.345656	CNR2	1269	NM_001841
PL-50004	O08	X	38.5172	-1.97045					38.5172	-1.97045	DEFB4	1673	NM_004942	1
PL-50004	O09	X	21.4057	-2.84661					21.4057	-2.84661	CRHR1	1394	NM_004382	3	one
PL-50004	O10	X	55.1733	-1.1176					55.1733	-1.1176	CYSLTR2	57105	NM_020377
PL-50004	O11	X	85.3111	0.425553					85.3111	0.425553	CRHR2	1395	NM_001883
PL-50004	O12	X	65.2033	-0.60403					65.2033	-0.60403	CYSLTR1	10800	NM_006639
PL-50004	O13	X	61.0658	-0.815882					61.0658	-0.815882	CRY1	1407	NM_004075
PL-50004	O14	X	70.1767	-0.349375					70.1767	-0.349375	CXCR6	10663	NM_006564
PL-50004	O15	X	63.1882	-0.707211					63.1882	-0.707211	CX3CR1	1524	NM_001337
PL-50004	O16	X	70.2448	-0.345888					70.2448	-0.345888	CXCR4	7852	NM_003467
PL-50004	O17	X	43.4102	-1.71991					43.4102	-1.71991	CXCL1	2919	NM_001511
PL-50004	O18	X	59.313	-0.905635					59.313	-0.905635	CXCR3	2833	NM_001504
PL-50004	O19	X	89.2265	0.626035					89.2265	0.626035	CXCL12	6387	NM_000609
PL-50004	O20	X	29.9331	-2.40998					29.9331	-2.40998	CXCL9	4283	NM_002416	3
PL-50004	O21	X	51.3817	-1.31174					51.3817	-1.31174	CXCL2	2920	NM_002089
PL-50004	O23	X	69.9529	-0.360834					69.9529	-0.360834	CXCL3	2921	NM_002090
PL-50004	P02	X	64.4654	-0.641811					64.4654	-0.641811	GPR74	10886	NM_004885
PL-50004	P04	X	50.3681	-1.36364					50.3681	-1.36364	GPR73L1	128674	NM_144733
PL-50004	P05	X	68.4465	-0.437965					68.4465	-0.437965	GPR50	9248	NM_004224
PL-50004	P06	X	22.1838	-2.80677					22.1838	-2.80677	GPR73	10887	NM_138964	3
PL-50004	P07	X	41.23	-1.83154					41.23	-1.83154	GPR51	9568	NM_005458
PL-50004	P08	X	47.1663	-1.52759					47.1663	-1.52759	GPR83	10888	NM_016540
PL-50004	P09	X	35.1245	-2.14416					35.1245	-2.14416	GPR52	9293	NM_005684	1
PL-50004	P10	X	44.6603	-1.6559					44.6603	-1.6559	GPR7	2831	NM_005285
PL-50004	P11	X	34.0766	-2.19782					34.0766	-2.19782	GPR54	84634	NM_032551	2
PL-50004	P12	X	41.4938	-1.81803					41.4938	-1.81803	GPR68	8111	NM_003485
PL-50004	P13	X	34.2695	-2.18794					34.2695	-2.18794	GPR55	9290	NM_005683	1
PL-50004	P14	X	65.0694	-0.610887					65.0694	-0.610887	NMUR1	10316	NM_006056
PL-50004	P15	X	33.3683	-2.23409					33.3683	-2.23409	GPR56	9289	NM_005682
PL-50004	P16	X	82.0835	0.260291					82.0835	0.260291	GPR65	8477	NM_003608
PL-50004	P17	X	43.2334	-1.72896					43.2334	-1.72896	GPR58	9287	NM_014626
PL-50004	P18	X	50.54	-1.35484					50.54	-1.35484	GPR64	10149	NM_005756
PL-50004	P19	X	74.9824	-0.10331					74.9824	-0.10331	GPR6	2830	NM_005284
PL-50004	P20	X	40.7184	-1.85774					40.7184	-1.85774	GPR63	81491	NM_030784
PL-50004	P21	X	77.1222	0.00625543					77.1222	0.00625543	GPR61	83873	NM_031936
PL-50004	P23	X	94.2048	0.880944					94.2048	0.880944	GPR62	118442	NM_080865
PL-50005	I22	N	77.9276	-0.119705					77.9276	-0.119705
PL-50005	J22	N	81.4298	0.165024					81.4298	0.165024
PL-50005	K22	N	79.1472	-0.0205558					79.1472	-0.0205558
PL-50005	L22	N	76.4978	-0.235955					76.4978	-0.235955
PL-50005	M22	N	75.0221	-0.355927					75.0221	-0.355927
PL-50005	N22	N	86.4173	0.570514					86.4173	0.570514
PL-50005	C22	P	11.0733	-5.55502					11.0733	-5.55502
PL-50005	D22	P	12.8009	-5.41456					12.8009	-5.41456
PL-50005	E22	P	6.46289	-5.92985					6.46289	-5.92985
PL-50005	F22	P	8.53373	-5.76149					8.53373	-5.76149
PL-50005	G22	P	6.45987	-5.93009					6.45987	-5.93009
PL-50005	H22	P	18.1625	-4.97866					18.1625	-4.97866
PL-50005	A02	X	44.2111	-2.86089					44.2111	-2.86089	OR1J5	26740	XM_373313
PL-50005	A04	X	33.4812	-3.73323					33.4812	-3.73323	TAS1R1	80835	NM_138697	1
PL-50005	A05	X	25.1422	-4.4112					25.1422	-4.4112	LPHN2	23266	NM_012302	2
PL-50005	A06	X	44.9314	-2.80232					44.9314	-2.80232	TRAR3	134860	NM_175057	3
PL-50005	A07	X	48.5682	-2.50665					48.5682	-2.50665	LPHN3	23284	NM_015236	2
PL-50005	A08	X	61.6619	-1.44213					61.6619	-1.44213	TRAR1	134864	NM_138327
PL-50005	A09	X	43.5593	-2.91388					43.5593	-2.91388	LTB4R	1241	NM_181657	2
PL-50005	A10	X	9.59846	-5.67492					9.59846	-5.67492	TACR3	6870	NM_001059	3	one
PL-50005	A11	X	57.3913	-1.78933					57.3913	-1.78933	LTB4R2	56413	NM_019839
PL-50005	A12	X	49.8116	-2.40556					49.8116	-2.40556	TACR2	6865	NM_001057	1
PL-50005	A13	X	31.1938	-3.9192					31.1938	-3.9192	MAS1	4142	NM_002377	3
PL-50005	A14	X	24.8717	-4.4332					24.8717	-4.4332	TACR1	6869	NM_001058	3
PL-50005	A15	X	40.1909	-3.18773					40.1909	-3.18773	MAS1L	116511	NM_052967	2
PL-50005	A16	X	42.0822	-3.03397					42.0822	-3.03397	TRAR4	319100	NM_175067	2
PL-50005	A17	X	47.5497	-2.58945					47.5497	-2.58945	MASS1	84059	NM_032119	2
PL-50005	A18	X	20.8408	-4.76091					20.8408	-4.76091	SSTR5	6755	NM_001053	2
PL-50005	A19	X	65.0723	-1.16486					65.0723	-1.16486	MBC2	23344	NM_015292
PL-50005	A20	X	18.8308	-4.92432					18.8308	-4.92432	SSTR4	6754	NM_001052	0
PL-50005	A21	X	27.9299	-4.18456					27.9299	-4.18456	MC1R	4157	NM_002386	2
PL-50005	A23	X	25.9508	-4.34546					25.9508	-4.34546	MC2R	4158	NM_000529	2
PL-50005	B05	X	70.8253	-0.697129					70.8253	-0.697129	TAS1R2	80834	NM_152232
PL-50005	B07	X	47.8802	-2.56259					47.8802	-2.56259	TAS2R1	50834	NM_019599	2
PL-50005	B09	X	69.148	-0.833499					69.148	-0.833499	TAS2R10	50839	NM_023921
PL-50005	B11	X	55.2018	-1.96733					55.2018	-1.96733	TAS2R13	50838	NM_023920	1
PL-50005	B13	X	20.4192	-4.79519					20.4192	-4.79519	TAS2R14	50840	NM_023922	2
PL-50005	B15	X	54.8093	-1.99925					54.8093	-1.99925	TAS2R16	50833	NM_016945	1
PL-50005	B17	X	59.2337	-1.63954					59.2337	-1.63954	TAS2R3	50831	NM_016943
PL-50005	B19	X	49.1449	-2.45977					49.1449	-2.45977	TAS2R39	259285	NM_176881	1
PL-50005	B21	X	66.1214	-1.07956					66.1214	-1.07956	TAS2R4	50832	NM_016944
PL-50005	B23	X	39.7762	-3.22145					39.7762	-3.22145	TAS2R40	259286	NM_176882	2
PL-50005	C02	X	77.1503	-0.1829					77.1503	-0.1829	SSTR3	6753	NM_001051
PL-50005	C04	X	80.4803	0.0878332					80.4803	0.0878332	SSTR2	6752	NM_001050
PL-50005	C05	X	62.6119	-1.36489					62.6119	-1.36489	MC3R	4159	NM_019888
PL-50005	C06	X	47.3012	-2.60966					47.3012	-2.60966	SSTR1	6751	NM_001049	1
PL-50005	C07	X	59.6834	-1.60298					59.6834	-1.60298	MC4R	4160	NM_005912
PL-50005	C08	X	72.8831	-0.529826					72.8831	-0.529826	SST	6750	NM_001048
PL-50005	C09	X	62.2063	-1.39786					62.2063	-1.39786	MC5R	4161	NM_005913
PL-50005	C10	X	59.8814	-1.58688					59.8814	-1.58688	SREB3	54328	NM_018969
PL-50005	C11	X	39.5087	-3.24319					39.5087	-3.24319	MGC24137	143503	NM_152430	3
PL-50005	C12	X	37.8527	-3.37783					37.8527	-3.37783	SORT1	6272	NM_002959
PL-50005	C13	X	29.1806	-4.08288					29.1806	-4.08288	MGC26856	256710	NM_152779	2
PL-50005	C14	X	67.2078	-0.991236					67.2078	-0.991236	SMO	6608	NM_005631
PL-50005	C15	X	61.1927	-1.48027					61.1927	-1.48027	MGC40047	284521	NM_175911
PL-50005	C16	X	30.9107	-3.94222					30.9107	-3.94222	SCTR	6344	NM_002980
PL-50005	C17	X	72.8213	-0.534852					72.8213	-0.534852	MLN	4295	NM_002418
PL-50005	C18	X	37.0891	-3.43991					37.0891	-3.43991	SALPR	51289	NM_016568	2
PL-50005	C19	X	50.7352	-2.33047					50.7352	-2.33047	MRGPRF	219928	NM_145015	3
PL-50005	C20	X	72.7804	-0.53818					72.7804	-0.53818	RRH	10692	NM_006583
PL-50005	C21	X	70.7868	-0.700259					70.7868	-0.700259	MRGX1	259249	NM_147199
PL-50005	C23	X	69.2405	-0.825972					69.2405	-0.825972	MRGX2	117194	NM_054030
PL-50005	D05	X	65.5397	-1.12686					65.5397	-1.12686	TAS2R41	259287	NM_176883
PL-50005	D07	X	42.2494	-3.02037					42.2494	-3.02037	TAS2R46	259292	NM_176887	1
PL-50005	D09	X	76.7181	-0.218041					76.7181	-0.218041	TAS2R48	259294	NM_176888
PL-50005	D11	X	77.1968	-0.179122					77.1968	-0.179122	TAS2R5	54429	NM_018980
PL-50005	D13	X	67.983	-0.928208					67.983	-0.928208	TAS2R60	338398	NM_177437
PL-50005	D15	X	74.5243	-0.396396					74.5243	-0.396396	TAS2R7	50837	NM_023919
PL-50005	D17	X	31.0094	-3.9342					31.0094	-3.9342	TAS2R8	50836	NM_023918
PL-50005	D19	X	19.6631	-4.85666					19.6631	-4.85666	TAS2R9	50835	NM_023917	1
PL-50005	D21	X	51.3355	-2.28167					51.3355	-2.28167	TBL3	10607	NM_006453	2
PL-50005	D23	X	25.8859	-4.35074					25.8859	-4.35074	TBXA2R	6915	NM_001060	2
PL-50005	E02	X	88.0396	0.702409					88.0396	0.702409	ROM1	6094	NM_000327
PL-50005	E04	X	79.1096	-0.0236086					79.1096	-0.0236086	GRK1	6011	NM_002929
PL-50005	E05	X	70.0988	-0.756197					70.0988	-0.756197	MRGX3	117195	NM_054031
PL-50005	E06	X	78.1648	-0.10042					78.1648	-0.10042	RHO	6010	NM_000539
PL-50005	E07	X	54.1282	-2.05462					54.1282	-2.05462	MRGX4	117196	NM_054032	2
PL-50005	E08	X	66.4655	-1.05158					66.4655	-1.05158	RGS9	8787	NM_003835
PL-50005	E09	X	31.666	-3.88082					31.666	-3.88082	MS4A2	2206	NM_000139	2
PL-50005	E10	X	78.2666	-0.0921431					78.2666	-0.0921431	RGS7	6000	NM_002924
PL-50005	E11	X	42.028	-3.03838					42.028	-3.03838	MTNR1A	4543	NM_005958	1
PL-50005	E12	X	32.1965	-3.83769					32.1965	-3.83769	RGS6	9628	NM_004296	1
PL-50005	E13	X	41.8617	-3.05189					41.8617	-3.05189	MTNR1B	4544	NM_005959	3	one
PL-50005	E14	X	42.5719	-2.99415					42.5719	-2.99415	RGS5	8490	NM_003617	2
PL-50005	E15	X	59.1506	-1.6463					59.1506	-1.6463	NMBR	4829	NM_002511
PL-50005	E16	X	19.3965	-4.87833					19.3965	-4.87833	RGS4	5999	NM_005613	2
PL-50005	E17	X	26.1204	-4.33167					26.1204	-4.33167	NMUR2	56923	NM_020167	2
PL-50005	E18	X	28.2622	-4.15754					28.2622	-4.15754	RGS3	5998	NM_017790	3
PL-50005	E19	X	41.8905	-3.04955					41.8905	-3.04955	NPR1	4881	NM_000906
PL-50005	E20	X	53.082	-2.13968					53.082	-2.13968	RGS20	8601	NM_003702	2
PL-50005	E21	X	45.2883	-2.77331					45.2883	-2.77331	NPR2	4882	NM_000907	4
PL-50005	E23	X	24.6669	-4.44984					24.6669	-4.44984	NPR3	4883	NM_000908	0
PL-50005	F05	X	47.0699	-2.62846					47.0699	-2.62846	OXER1	165140	NM_148962	2
PL-50005	F07	X	36.4465	-3.49215					36.4465	-3.49215	TRHDE	29953	NM_013381	0
PL-50005	F09	X	83.6217	0.343224					83.6217	0.343224	TRHR	7201	NM_003301
PL-50005	F11	X	63.1962	-1.31738					63.1962	-1.31738	TSHB	7252	NM_000549
PL-50005	F13	X	35.9684	-3.53103					35.9684	-3.53103	TSHR	7253	NM_000369	1
PL-50005	F15	X	40.1092	-3.19437					40.1092	-3.19437	VIP	7432	NM_003381	1
PL-50005	F17	X	42.2412	-3.02104					42.2412	-3.02104	VIPR1	7433	NM_004624	2	one
PL-50005	F19	X	41.3163	-3.09624					41.3163	-3.09624	VIPR2	7434	NM_003382	1
PL-50005	F21	X	15.4068	-5.2027					15.4068	-5.2027	VN1R1	57191	NM_020633	3
PL-50005	F23	X	55.3006	-1.9593					55.3006	-1.9593	VN1R2	317701	NM_173856	1
PL-50005	G02	X	84.9171	0.448548					84.9171	0.448548	RGS2	5997	NM_002923
PL-50005	G04	X	46.3868	-2.684					46.3868	-2.684	RGS19IP1	10755	NM_005716
PL-50005	G05	X	82.0072	0.211966					82.0072	0.211966	NPY	4852	NM_000905
PL-50005	G06	X	62.1467	-1.4027					62.1467	-1.4027	RGS19	10287	NM_005873
PL-50005	G07	X	1.39153	-6.34215					1.39153	-6.34215	NPY1R	4886	NM_000909
PL-50005	G08	X	9.75899	-5.66187					9.75899	-5.66187	RGS16	6004	NM_002928	4
PL-50005	G09	X	58.2019	-1.72342					58.2019	-1.72342	NPY2R	4887	NM_000910
PL-50005	G10	X	32.194	-3.83788					32.194	-3.83788	RGS14	10636	NM_006480	3
PL-50005	G11	X	49.9656	-2.39304					49.9656	-2.39304	NPY5R	4889	NM_006174	1
PL-50005	G12	X	36.3803	-3.49754					36.3803	-3.49754	RGS12	6002	NM_002926
PL-50005	G13	X	18.9592	-4.91389					18.9592	-4.91389	NTSR1	4923	NM_002531	4
PL-50005	G14	X	62.1038	-1.40619					62.1038	-1.40619	RGS11	8786	NM_003834
PL-50005	G15	X	69.6167	-0.795392					69.6167	-0.795392	NTSR2	23620	NM_012344
PL-50005	G16	X	39.53	-3.24146					39.53	-3.24146	RGS1	5996	NM_002922
PL-50005	G17	X	92.4653	1.06222					92.4653	1.06222	OPN1LW	5956	NM_020061
PL-50005	G18	X	66.8908	-1.01701					66.8908	-1.01701	RGR	5995	NM_002921
PL-50005	G19	X	89.3049	0.805273					89.3049	0.805273	OPN1MW	2652	NM_000513
PL-50005	G20	X	58.2799	-1.71708					58.2799	-1.71708	RDS	5961	NM_000322
PL-50005	G21	X	25.884	-4.3509					25.884	-4.3509	OPN1SW	611	NM_001708
PL-50005	G23	X	54.8885	-1.9928					54.8885	-1.9928	OPN3	23596	NM_014322	1
PL-50005	H05	X	91.9326	1.01891					91.9326	1.01891	VN1R3	317702	NM_174980
PL-50005	H07	X	85.2396	0.474768					85.2396	0.474768	VN1R4	317703	NM_173857
PL-50005	H09	X	60.5474	-1.53274					60.5474	-1.53274	VN1R5	317705	NM_173858
PL-50005	H11	X	75.7029	-0.300577					75.7029	-0.300577	WDR5B	54554	NM_019069
PL-50005	H13	X	67.9049	-0.934564					67.9049	-0.934564	XCR1	2829	NM_005283
PL-50005	H15	X	84.3741	0.4044					84.3741	0.4044	XPR1	9213	NM_004736
PL-50005	I02	X	71.4509	-0.646264					71.4509	-0.646264	RASD1	51655	NM_016084
PL-50005	I04	X	40.3356	-3.17597					40.3356	-3.17597	RAMP1	10267	NM_005855	2
PL-50005	I05	X	83.7794	0.356046					83.7794	0.356046	OPN4	94233	NM_033282
PL-50005	I06	X	72.1697	-0.587828					72.1697	-0.587828	PTPN6	5777	NM_002831
PL-50005	I07	X	60.3961	-1.54503					60.3961	-1.54503	OPRD1	4985	NM_000911
PL-50005	I08	X	61.2732	-1.47372					61.2732	-1.47372	PTHR2	5746	NM_005048
PL-50005	I09	X	53.8576	-2.07661					53.8576	-2.07661	OPRK1	4986	NM_000912	3
PL-50005	I10	X	90.7369	0.921699					90.7369	0.921699	PTHR1	5745	NM_000316
PL-50005	I11	X	70.7695	-0.701671					70.7695	-0.701671	OPRL1	4987	NM_000913
PL-50005	I12	X	51.8999	-2.23578					51.8999	-2.23578	PTH	5741	NM_000315	2
PL-50005	I13	X	71.3145	-0.657361					71.3145	-0.657361	OPRM1	4988	NM_000914
PL-50005	I14	X	65.8745	-1.09963					65.8745	-1.09963	PTGIR	5739	NM_000960
PL-50005	I15	X	50.5871	-2.34251					50.5871	-2.34251	OR10H1	26539	NM_013940	4
PL-50005	I16	X	49.2666	-2.44987					49.2666	-2.44987	PTGFR	5737	NM_000959	0
PL-50005	I17	X	66.0356	-1.08654					66.0356	-1.08654	OR10H2	26538	NM_013939
PL-50005	I18	X	87.008	0.618537					87.008	0.618537	PTGER4	5734	NM_000958
PL-50005	I19	X	60.512	-1.53561					60.512	-1.53561	OR10J1	26476	NM_012351
PL-50005	I20	X	71.769	-0.62041					71.769	-0.62041	PTGER3	5733	NM_000957
PL-50005	I21	X	56.4904	-1.86257					56.4904	-1.86257	OR11A1	26531	NM_013937
PL-50005	I23	X	57.4762	-1.78242					57.4762	-1.78242	OR12D2	26529	NM_013936
PL-50005	K02	X	54.7229	-2.00627					54.7229	-2.00627	PTGER2	5732	NM_000956	2
PL-50005	K04	X	78.1698	-0.100013					78.1698	-0.100013	PTGER1	5731	NM_000955
PL-50005	K05	X	61.134	-1.48504					61.134	-1.48504	OR12D3	81797	NM_030959
PL-50005	K06	X	49.8504	-2.40241					49.8504	-2.40241	PTGDR	5729	NM_000953	3
PL-50005	K07	X	48.4261	-2.5182					48.4261	-2.5182	OR1A1	8383	NM_014565
PL-50005	K08	X	65.3218	-1.14457					65.3218	-1.14457	PTAFR	5724	NM_000952
PL-50005	K09	X	62.9838	-1.33465					62.9838	-1.33465	OR1A2	26189	NM_012352
PL-50005	K10	X	41.4146	-3.08824					41.4146	-3.08824	PRB4	5545	NM_002723	2
PL-50005	K11	X	41.1458	-3.1101					41.1458	-3.1101	OR1C1	26188	XM_291437	3
PL-50005	K12	X	64.4363	-1.21656					64.4363	-1.21656	PPYR1	5540	NM_005972
PL-50005	K13	X	13.8347	-5.33051					13.8347	-5.33051	OR1D2	4991	NM_002548	4
PL-50005	K14	X	36.3656	-3.49873					36.3656	-3.49873	PNR	9038	NM_003967	1
PL-50005	K15	X	36.4973	-3.48803					36.4973	-3.48803	OR1D4	8385	NM_003552	2
PL-50005	K16	X	47.349	-2.60577					47.349	-2.60577	PIK3CG	5294	NM_002649
PL-50005	K17	X	68.0642	-0.92161					68.0642	-0.92161	OR1D5	8386	NM_014566
PL-50005	K18	X	61.0254	-1.49387					61.0254	-1.49387	PIK3CB	5291	NM_006219
PL-50005	K19	X	57.5045	-1.78012					57.5045	-1.78012	OR1E1	8387	NM_003553
PL-50005	K20	X	70.4721	-0.725845					70.4721	-0.725845	PDCL	5082	NM_005388
PL-50005	K21	X	47.9856	-2.55402					47.9856	-2.55402	OR1E2	8388	NM_003554	1
PL-50005	K23	X	9.27886	-5.70091					9.27886	-5.70091	OR1F1	4992	NM_012360
PL-50005	M02	X	28.678	-4.12374					28.678	-4.12374	PDC	5132	NM_002597	1
PL-50005	M04	X	59.5409	-1.61456					59.5409	-1.61456	P2RY8	286530	NM_178129
PL-50005	M05	X	51.0932	-2.30137					51.0932	-2.30137	OR1G1	8390	NM_003555	2
PL-50005	M06	X	35.6184	-3.55948					35.6184	-3.55948	P2RY6	5031	NM_004154	2	one
PL-50005	M07	X	55.363	-1.95423					55.363	-1.95423	OR2A4	79541	NM_030908	1
PL-50005	M08	X	45.6314	-2.74542					45.6314	-2.74542	P2RY5	10161	NM_005767	1
PL-50005	M09	X	47.8625	-2.56403					47.8625	-2.56403	OR2B2	81697	NM_033057	2
PL-50005	M10	X	25.642	-4.37057					25.642	-4.37057	P2RY4	5030	NM_002565	1
PL-50005	M11	X	25.8765	-4.3515					25.8765	-4.3515	OR2C1	4993	NM_012368	2	one
PL-50005	M12	X	41.7327	-3.06239					41.7327	-3.06239	P2RY2	5029	NM_002564	3
PL-50005	M13	X	52.423	-2.19325					52.423	-2.19325	OR2C3	81472	NM_198074	2
PL-50005	M14	X	43.7534	-2.8981					43.7534	-2.8981	P2RY12	64805	NM_022788	3
PL-50005	M15	X	27.074	-4.25415					27.074	-4.25415	OR2F1	26211	NM_012369	3
PL-50005	M16	X	74.2214	-0.421028					74.2214	-0.421028	P2RY11	5032	NM_002566
PL-50005	M17	X	57.2384	-1.80175					57.2384	-1.80175	OR2H1	26716	NM_030883
PL-50005	M18	X	14.962	-5.23886					14.962	-5.23886	P2RY10	27334	NM_014499	1
PL-50005	M19	X	48.1079	-2.54407					48.1079	-2.54407	OR2H3	7932	NM_007160	2
PL-50005	M20	X	74.1455	-0.427193					74.1455	-0.427193	P2RY1	5028	NM_002563
PL-50005	M21	X	36.6387	-3.47653					36.6387	-3.47653	OR2J2	26707	NM_030905	4
PL-50005	M23	X	38.0803	-3.35932					38.0803	-3.35932	OR2S2	56656	NM_019897
PL-50005	O02	X	17.961	-4.99504					17.961	-4.99504	OXTR	5021	NM_000916	3	yes
PL-50005	O04	X	31.647	-3.88236					31.647	-3.88236	GPR147	64106	NM_022146	3	one
PL-50005	O05	X	35.9758	-3.53043					35.9758	-3.53043	OR2T1	26696	XM_060316	2
PL-50005	O06	X	10.8763	-5.57103					10.8763	-5.57103	OR8B8	26493	NM_012378	4
PL-50005	O07	X	33.0714	-3.76655					33.0714	-3.76655	OR2W1	26692	NM_030903	2	one
PL-50005	O08	X	51.2617	-2.28767					51.2617	-2.28767	OR7C2	26658	NM_012377	3
PL-50005	O09	X	22.4845	-4.62728					22.4845	-4.62728	OR3A1	4994	NM_002550	4	yes
PL-50005	O10	X	75.21	-0.340652					75.21	-0.340652	OR7A5	26659	NM_017506
PL-50005	O11	X	48.1804	-2.53818					48.1804	-2.53818	OR3A2	4995	NM_002551	2
PL-50005	O12	X	61.659	-1.44235					61.659	-1.44235	OR7A17	26333	NM_030901
PL-50005	O13	X	37.7845	-3.38338					37.7845	-3.38338	OR3A3	8392	NM_012373	3
PL-50005	O14	X	40.4949	-3.16302					40.4949	-3.16302	OR6A2	8590	NM_003696	2
PL-50005	O15	X	67.5963	-0.959648					67.5963	-0.959648	OR4D1	26689	XM_292627
PL-50005	O16	X	25.7828	-4.35913					25.7828	-4.35913	OR5V1	81696	NM_030876	3
PL-50005	O17	X	55.5091	-1.94235					55.5091	-1.94235	OR51B2	79345	NM_033180
PL-50005	O18	X	28.4318	-4.14376					28.4318	-4.14376	OR5I1	10798	NM_006637	3	one
PL-50005	O19	X	52.0132	-2.22657					52.0132	-2.22657	OR51B4	79339	NM_033179	2
PL-50005	O20	X	35.9246	-3.53459					35.9246	-3.53459	OR5F1	338674	XM_291859
PL-50005	O21	X	43.8649	-2.88904					43.8649	-2.88904	OR51E2	81285	NM_030774	3
PL-50005	O23	X	36.6283	-3.47738					36.6283	-3.47738	OR52A1	23538	NM_012375
PL-50006	I22	N	60.7028	-0.309911	54.2588	0.354572			57.4808	0.0223309
PL-50006	J22	N	60.5818	-0.320698	45.5505	-0.0485893			53.0661	-0.184643
PL-50006	K22	N	66.4055	0.198355	56.8827	0.476053			61.6441	0.337204
PL-50006	L22	N	68.3841	0.374693	48.9067	0.106792			58.6454	0.240742
PL-50006	M22	N	67.8399	0.326194	44.8029	-0.0831977			56.3214	0.121498
PL-50006	N22	N	61.1904	-0.266452	37.0197	-0.443531			49.1051	-0.354991
PL-50006	C22	P	4.27321	-5.33929	0.861381	-2.11753			2.5673	-3.72841
PL-50006	G22	P	3.80986	-5.38058	2.82066	-2.02682			3.31526	-3.7037
PL-50006	D22	P	4.76935	-5.29507	1.65878	-2.08061			3.21407	-3.68784
PL-50006	H22	P	7.87814	-5.01799	0.959239	-2.113			4.41869	-3.56549
PL-50006	F22	P	7.18324	-5.07993	5.02439	-1.9248			6.10381	-3.50236
PL-50006	E22	P	11.6948	-4.67783	1.44766	-2.09039			6.57123	-3.38411
PL-50006	A02	X	12.2427	-4.62899	16.5838	-1.38964			14.4133	-3.00931	DLL1	28514	NM_005618
PL-50006	A04	X	22.4547	-3.71883	12.7736	-1.56604			17.6142	-2.64243	DLK1	8788	NM_003836
PL-50006	A05	X	25.936	-3.40856	22.5418	-1.11381			24.2389	-2.26118	SEPT11	55752	NM_018243
PL-50006	A06	X	35.0376	-2.59736	48.8494	0.104141			41.9435	-1.24661	DIRAS1	148252	NM_145173
PL-50006	A07	X	20.5945	-3.88463	15.4642	-1.44147			18.0294	-2.66305	AAMP	14	NM_001087
PL-50006	A08	X	8.30098	-4.9803	6.37771	-1.86214			7.33935	-3.42122	DEDD	9191	NM_004216
PL-50006	A09	X	22.4165	-3.72224	12.7346	-1.56784			17.5756	-2.64504	ABCB4	5244	NM_000443
PL-50006	A10	X	21.1915	-3.83142	33.2718	-0.617046			27.2316	-2.22423	DDB2	1643	NM_000107
PL-50006	A11	X	21.9203	-3.76646	32.6394	-0.646323			27.2799	-2.20639	ABCC10	89845	NM_033450
PL-50006	A12	X	17.784	-4.13512	15.0617	-1.46011			16.4228	-2.79761	DAZ	1617	NM_004081
PL-50006	A13	X	20.8231	-3.86425	23.9489	-1.04866			22.386	-2.45646	ABCD3	5825	NM_002858
PL-50006	A14	X	29.606	-3.08146	41.9766	-0.214048			35.7913	-1.64775	DAXX	1616	NM_001350
PL-50006	A15	X	27.0209	-3.31186	32.9723	-0.630913			29.9966	-1.97139	ABCG5	64240	NM_022436
PL-50006	A16	X	4.74723	-5.29704	7.79536	-1.79651			6.27129	-3.54677	DATF1	11083	NM_022105
PL-50006	A17	X	28.9983	-3.13562	15.1652	-1.45532			22.0818	-2.29547	ABCG8	64241	NM_022437
PL-50006	A18	X	24.4246	-3.54326	30.3301	-0.753235			27.3774	-2.14825	DACH2	117154	NM_053281
PL-50006	A19	X	6.66007	-5.12655	10.5708	-1.66802			8.61544	-3.39729	ABTB1	80325	NM_172027
PL-50006	A20	X	22.9962	-3.67057	17.7625	-1.33507			20.3794	-2.50282	DACH1	1602	NM_004392
PL-50006	A21	X	19.2632	-4.00328	27.2591	-0.895411			23.2612	-2.44934	ACYP2	98	NM_138448
PL-50006	A23	X	4.59239	-5.31084	3.60311	-1.9906			4.09775	-3.65072	ADD2	119	NM_001617	2
PL-50006	B02	X	24.3693	-3.54819	19.9343	-1.23452			22.1518	-2.39136	LIN7A	8825	NM_004664
PL-50006	B04	X	37.9563	-2.33723	29.9411	-0.771244			33.9487	-1.55424	LIMD1	8994	NM_014240
PL-50006	B05	X	28.352	-3.19322	24.9546	-1.0021			26.6533	-2.09766	DNAH11	8701	NM_003777
PL-50006	B06	X	22.9676	-3.67312	26.319	-0.938935			24.6433	-2.30603	LHFP	10186	NM_005780
PL-50006	B07	X	16.1019	-4.28504	24.8768	-1.0057			20.4894	-2.64537	DNAH5	1767	NM_001369
PL-50006	B08	X	45.3213	-1.68081	47.516	0.0424057			46.4186	-0.819204	LGALS8	3964	NM_006499
PL-50006	B09	X	60.6392	-0.315577	34.2506	-0.571731			47.4449	-0.443654	DNCL2A	83658	NM_014183
PL-50006	B10	X	6.00712	-5.18475	5.89488	-1.8845			5.951	-3.53462	LGALS4	3960	NM_006149
PL-50006	B11	X	35.7284	-2.53579	20.0113	-1.23096			27.8698	-1.88338	DNCL2B	83657	NM_130897
PL-50006	B12	X	25.058	-3.48681	32.0323	-0.67443			28.5452	-2.08062	LGALS2	3957	NM_006498
PL-50006	B13	X	65.1411	0.0856628	66.9025	0.939932			66.0218	0.512797	DNCLI2	1783	NM_006141
PL-50006	B14	X	33.5497	-2.72997	34.4743	-0.561374			34.012	-1.64567	LGALS12	85329	NM_033101
PL-50006	B15	X	31.2348	-2.93629	38.5512	-0.372631			34.893	-1.65446	DRG1	4733	NM_004147
PL-50006	B16	X	15.2995	-4.35655	23.2983	-1.07878			19.2989	-2.71767	LEF1	51176	NM_016269
PL-50006	B17	X	17.9819	-4.11748	16.4248	-1.397			17.2034	-2.75724	DRG2	1819	NM_001388
PL-50006	B18	X	20.9209	-3.85554	39.4537	-0.330846			30.1873	-2.09319	LBP	3929	NM_004139
PL-50006	B19	X	20.0704	-3.93134	17.8005	-1.33331			18.9354	-2.63232	ARID3B	10620	NM_006465
PL-50006	B20	X	17.4033	-4.16904	16.5644	-1.39054			16.9839	-2.77979	LAG3	3902	NM_002286
PL-50006	B21	X	42.8087	-1.90475	42.0474	-0.210769			42.4281	-1.05776	DRPLA	1822	NM_001940
PL-50006	B23	X	25.4209	-3.45447	26.4388	-0.93339			25.9298	-2.19393	DSC1	1823	NM_004948
PL-50006	C02	X	19.552	-3.97754	12.4698	-1.5801			16.0109	-2.77882	DAAM2	23500	NM_015345
PL-50006	C04	X	40.0181	-2.15346	61.1933	0.675618			50.6057	-0.738923	D1S155E	7812	NM_007158
PL-50006	C05	X	32.7494	-2.8013	26.7269	-0.920049			29.7382	-1.86067	NCKIPSD	51517	NM_016453
PL-50006	C06	X	80.3026	1.43695	83.1073	1.69015			81.705	1.56355	CYR61	3491	NM_001554
PL-50006	C07	X	4.07858	-5.35663	7.28162	-1.8203			5.6801	-3.58846	AGC1	176	NM_001135
PL-50006	C08	X	21.6547	-3.79013	31.6134	-0.693823			26.6341	-2.24198	CYBA	1535	NM_000101
PL-50006	C09	X	32.4849	-2.82487	25.2904	-0.986555			28.8877	-1.90571	AIF1	199	NM_001623
PL-50006	C10	X	12.6821	-4.58983	6.95476	-1.83543			9.81841	-3.21263	CUGBP2	10659	NM_006561
PL-50006	C11	X	21.5424	-3.80014	24.3228	-1.03135			22.9326	-2.41575	AIM2	9447	NM_004833
PL-50006	C12	X	40.5341	-2.10748	25.6586	-0.96951			33.0963	-1.53849	CTNNBIP1	56998	NM_020248
PL-50006	C13	X	40.3281	-2.12583	29.2027	-0.805431			34.7654	-1.46563	AKAP2	11217	NM_007203
PL-50006	C14	X	41.7093	-2.00273	31.6746	-0.690989			36.692	-1.34686	CTGF	1490	NM_001901
PL-50006	C15	X	13.8554	-4.48526	14.5557	-1.48353			14.2055	-2.9844	PDLIM3	27295	NM_014476
PL-50006	C16	X	20.2926	-3.91153	22.3518	-1.1226			21.3222	-2.51707	CSTF3	1479	NM_001326
PL-50006	C17	X	56.5871	-0.676728	41.815	-0.221526			49.2011	-0.449127	ALS2CR19	117583	NM_152526
PL-50006	C18	X	34.4564	-2.64916	50.6826	0.189011			42.5695	-1.23008	CSPG2	1462	NM_004385
PL-50006	C19	X	19.7038	-3.96401	21.2448	-1.17385			20.4743	-2.56893	ANKRD1	27063	NM_014391
PL-50006	C20	X	52.7803	-1.01602	34.7053	-0.550679			43.7428	-0.783348	CRHBP	1393	NM_001882
PL-50006	C21	X	67.351	0.282624	42.5586	-0.187101			54.9548	0.0477616	ANKRD5	63926	NM_022096
PL-50006	C23	X	29.0875	-3.12768	20.2084	-1.22183			24.6479	-2.17475	ANXA10	11199	NM_007193
PL-50006	D02	X	38.2061	-2.31497	43.6257	-0.137698			40.9159	-1.22633	LAF4	3899	NM_002285
PL-50006	D04	X	30.3227	-3.01759	33.8258	-0.5914			32.0742	-1.80449	L1CAM	3897	NM_000425
PL-50006	D05	X	40.3246	-2.12615	36.7556	-0.455758			38.5401	-1.29095	DSC2	1824	NM_004949
PL-50006	D06	X	52.3632	-1.05319	45.7461	-0.0395313			49.0547	-0.546361	KPTN	11133	NM_007059
PL-50006	D07	X	8.3612	-4.97494	11.1385	-1.64174			9.74983	-3.30834	DSC3	1825	NM_001941
PL-50006	D08	X	55.5396	-0.770087	38.9585	-0.353775			47.249	-0.561931	KLF16	83855	NM_031918
PL-50006	D09	X	48.2367	-1.42097	22.0336	-1.13734			35.1351	-1.27915	DSG1	1828	NM_001942
PL-50006	D10	X	25.4048	-3.4559	24.9016	-1.00456			25.1532	-2.23023	KLF15	28999	NM_014079
PL-50006	D11	X	22.0464	-3.75522	15.0709	-1.45968			18.5586	-2.60745	DSG2	1829	NM_001943
PL-50006	D12	X	50.2791	-1.23894	47.6766	0.0498404			48.9778	-0.59455	KLF14	136259	NM_138693
PL-50006	D13	X	32.2376	-2.84692	15.6448	-1.43311			23.9412	-2.14001	DSG3	1830	NM_001944
PL-50006	D14	X	30.3372	-3.01629	21.1405	-1.17868			25.7388	-2.09749	CIB3	117286	NM_054113
PL-50006	D15	X	10.354	-4.79733	13.0307	-1.55413			11.6923	-3.17573	DTNA	1837	NM_001390
PL-50006	D16	X	28.6564	-3.16609	15.1062	-1.45804			21.8813	-2.31207	CIB2	10518	NM_006383
PL-50006	D17	X	43.9679	-1.80144	29.5312	-0.790221			36.7496	-1.29583	HNRPUL1	11100	NM_007040
PL-50006	D18	X	19.4893	-3.98313	12.6579	-1.57139			16.0736	-2.77726	KIN	22944	NM_012311
PL-50006	D19	X	57.0983	-0.631165	53.146	0.303053			55.1221	-0.164056	EFEMP1	2202	NM_004105
PL-50006	D20	X	52.3952	-1.05034	44.2509	-0.108753			48.3231	-0.579545	KIFC2	90990	NM_145754
PL-50006	D21	X	35.5605	-2.55076	28.7521	-0.826292			32.1563	-1.68852	EFS	10278	NM_005864
PL-50006	D23	X	58.8809	-0.472286	29.926	-0.771943			44.4035	-0.622114	EGR2	1959	NM_000399
PL-50006	E02	X	51.9088	-1.09369	45.89	-0.0328696			48.8994	-0.563282	CREBL1	1388	NM_004381
PL-50006	E04	X	33.5656	-2.72855	34.7477	-0.548717			34.1567	-1.63864	CRADD	8738	NM_003805
PL-50006	E05	X	24.0095	-3.58026	25.2325	-0.989238			24.621	-2.28475	ANXA11	311	NM_001157
PL-50006	E06	X	23.9694	-3.58383	12.3646	-1.58497			18.167	-2.5844	CORO2B	10391	NM_006091
PL-50006	E07	X	50.9836	-1.17615	41.2348	-0.248389			46.1092	-0.712269	ANXA13	312	NM_004306
PL-50006	E08	X	15.2214	-4.36351	16.3	-1.40278			15.7607	-2.88315	CORO2A	7464	NM_003389
PL-50006	E09	X	47.4469	-1.49136	32.5885	-0.64868			40.0177	-1.07002	APBB1	322	NM_001164
PL-50006	E10	X	38.6471	-2.27566	30.0392	-0.766704			34.3431	-1.52118	CORO1C	23603	NM_014325
PL-50006	E11	X	71.1039	0.617103	44.4602	-0.0990664			57.782	0.259018	APBB3	10307	NM_006051
PL-50006	E12	X	70.8211	0.591896	55.714	0.421944			63.2675	0.50692	CNTN2	6900	NM_005076
PL-50006	E13	X	54.2083	-0.888744	37.7058	-0.411767			45.9571	-0.650256	APC	324	NM_000038
PL-50006	E14	X	45.6264	-1.65362	37.5671	-0.418191			41.5967	-1.0359	CNTN1	1272	NM_001843
PL-50006	E15	X	27.2597	-3.29058	20.6277	-1.20242			23.9437	-2.2465	APC2	10297	NM_005883
PL-50006	E16	X	10.7803	-4.75933	5.34833	-1.9098			8.06431	-3.33457	CLTB	1212	NM_001834
PL-50006	E17	X	32.9993	-2.77903	29.6854	-0.783085			31.3423	-1.78106	APCS	325	NM_001639
PL-50006	E18	X	27.4187	-3.27641	42.0955	-0.208541			34.7571	-1.74247	CLTA	1211	NM_001833
PL-50006	E19	X	12.3277	-4.62142	9.23956	-1.72965			10.7836	-3.17553	APG-1	22824	NM_014278
PL-50006	E20	X	34.047	-2.68565	24.5214	-1.02216			29.2842	-1.85391	CLSTN3	9746	NM_014718
PL-50006	E21	X	53.9837	-0.908761	40.7339	-0.271578			47.3588	-0.59017	APLP1	333	NM_005166
PL-50006	E23	X	11.683	-4.67887	11.9326	-1.60497			11.8078	-3.14192	APOL4	80832	NM_030643
PL-50006	F02	X	53.0527	-0.991736	45.1322	-0.0679533			49.0925	-0.529845	KIFAP3	22920	NM_014970
PL-50006	F04	X	21.0968	-3.83986	23.0369	-1.09089			22.0668	-2.46537	TSPYL5	85453	NM_033512
PL-50006	F05	X	83.0245	1.67954	71.9117	1.17184			77.4681	1.42569	EIF4EBP1	1978	NM_004095
PL-50006	F06	X	27.9072	-3.23287	20.9863	-1.18582			24.4468	-2.20934	KIAA1365	57554	NM_020794
PL-50006	F07	X	25.5595	-3.44211	26.822	-0.915647			26.1907	-2.17888	EIF4EBP2	1979	NM_004096
PL-50006	F08	X	38.8028	-2.26178	25.6838	-0.968341			32.2433	-1.61506	KIAA0882	23158	XM_093895
PL-50006	F09	X	45.6894	-1.648	29.0897	-0.810662			37.3895	-1.22933	ELAVL1	1994	NM_001419
PL-50006	F10	X	44.945	-1.71435	30.5157	-0.744645			37.7304	-1.2295	KIAA0663	9877	XM_378929
PL-50006	F11	X	30.1919	-3.02924	22.0204	-1.13795			26.1062	-2.08359	ELAVL2	1993	NM_004432
PL-50006	F12	X	37.8714	-2.3448	35.527	-0.512639			36.6992	-1.42872	KIAA0494	9813	XM_375726
PL-50006	F13	X	17.1534	-4.19132	12.3873	-1.58392			14.7704	-2.88762	ELAVL3	1995	NM_001420
PL-50006	F14	X	65.1308	0.0847409	45.5215	-0.0499309			55.3261	0.017405	KHSRP	8570	NM_003685
PL-50006	F15	X	32.848	-2.79251	30.274	-0.755835			31.561	-1.77417	ELMO1	9844	NM_014800
PL-50006	F16	X	18.6084	-4.06164	15.3219	-1.44806			16.9652	-2.75485	KHDRBS1	10657	NM_006559
PL-50006	F17	X	20.9664	-3.85148	20.3192	-1.21671			20.6428	-2.53409	ENC1	8507	NM_003633
PL-50006	F18	X	21.9732	-3.76175	21.6646	-1.15442			21.8189	-2.45808	JARID2	3720	NM_004973
PL-50006	F19	X	55.0087	-0.817404	47.0638	0.0214726			51.0363	-0.397966	ENG	2022	NM_000118
PL-50006	F20	X	19.3727	-3.99352	14.195	-1.50023			16.7839	-2.74687	JJAZ1	23512	NM_015355
PL-50006	F21	X	53.1303	-0.984824	49.4981	0.134173			51.3142	-0.425325	EPS15	2060	NM_001981
PL-50006	F23	X	32.0697	-2.86188	19.4305	-1.25785			25.7501	-2.05986	ERAF	51327	NM_016633
PL-50006	G02	X	75.4088	1.00079	70.0421	1.08528			72.7255	1.04303	CLSTN2	64084	NM_022131
PL-50006	G04	X	26.9781	-3.31567	18.8981	-1.2825			22.9381	-2.29909	CLSPN	63967	NM_022111
PL-50006	G05	X	61.9356	-0.200035	44.7632	-0.0850388			53.3494	-0.142537	APRIN	23047	NM_015032
PL-50006	G06	X	50.516	-1.21783	32.3939	-0.657692			41.4549	-0.937759	CLGN	1047	NM_004362
PL-50006	G07	X	80.658	1.46863	69.1616	1.04452			74.9098	1.25657	ARFIP2	23647	NM_012402
PL-50006	G08	X	25.4773	-3.44944	14.0843	-1.50536			19.7808	-2.4774	CLASP1	23332	NM_015282
PL-50006	G09	X	62.8958	-0.11446	33.3746	-0.612285			48.1352	-0.363373	ARHGEF17	9828	NM_014786
PL-50006	G10	X	10.5332	-4.78135	5.68702	-1.89412			8.11011	-3.33774	CIZ1	25792	NM_012127
PL-50006	G11	X	30.0913	-3.03821	19.5275	-1.25336			24.8094	-2.14578	ARHGEF5	7984	NM_005435
PL-50006	G12	X	24.8511	-3.50525	19.321	-1.26292			22.086	-2.38409	CIRBP	1153	NM_001280
PL-50006	G13	X	53.5819	-0.944568	43.1881	-0.157957			48.385	-0.551262	RHOU	58480	NM_021205
PL-50006	G14	X	54.3138	-0.879344	28.8833	-0.820217			41.5985	-0.849781	CIDEB	27141	NM_014430
PL-50006	G15	X	38.6979	-2.27113	27.7905	-0.87081			33.2442	-1.57097	ATF7IP	55729	NM_018179
PL-50006	G16	X	20.9855	-3.84978	23.3906	-1.07451			22.188	-2.46214	CIDEA	1149	NM_001279
PL-50006	G17	X	46.1934	-1.60308	28.2205	-0.850903			37.207	-1.22699	AVEN	57099	NM_020371
PL-50006	G18	X	35.9087	-2.51972	28.6156	-0.83261			32.2622	-1.67617	CHGA	1113	NM_001275
PL-50006	G19	X	39.3813	-2.21023	31.7962	-0.685362			35.5887	-1.44779	BACH2	60468	NM_021813
PL-50006	G20	X	49.8363	-1.27841	42.7825	-0.176734			46.3094	-0.727571	CHAF1A	10036	NM_005483
PL-50006	G21	X	32.1855	-2.85156	32.8551	-0.63634			32.5203	-1.74395	BAD	572	NM_004322
PL-50006	G23	X	22.4818	-3.71641	35.3651	-0.520136			28.9234	-2.11827	BAG2	9532	NM_004282
PL-50006	H02	X	59.3662	-0.429039	56.6509	0.465319			58.0085	0.01814	IVNS1ABP	10625	NM_006469
PL-50006	H04	X	59.0651	-0.455871	44.5383	-0.0954481			51.8017	-0.27566	ITGB1BP2	26548	NM_012278
PL-50006	H05	X	30.0637	-3.04067	12.6339	-1.57251			21.3488	-2.30659	ERAL1	26284	NM_005702
PL-50006	H06	X	39.6108	-2.18977	26.6202	-0.92499			33.1155	-1.55738	ITGAV	3685	NM_002210
PL-50006	H07	X	51.0976	-1.16599	39.9156	-0.309464			45.5066	-0.737725	EVL	51466	NM_016337
PL-50006	H08	X	69.3595	0.46163	41.6517	-0.229086			55.5056	0.116272	IRLB	10260	NM_005848
PL-50006	H09	X	56.6327	-0.672664	36.6928	-0.458666			46.6628	-0.565665	EWSR1	2130	NM_005243
PL-50006	H10	X	43.6011	-1.83412	27.61	-0.879165			35.6056	-1.35664	INSM2	84684	NM_032594
PL-50006	H11	X	41.2556	-2.04317	25.0162	-0.999252			33.1359	-1.52121	F5	2153	NM_000130
PL-50006	H12	X	40.1424	-2.14239	34.322	-0.568424			37.2322	-1.35541	INSM1	3642	NM_002196
PL-50006	H13	X	12.9864	-4.56271	7.44786	-1.8126			10.2171	-3.18766	F8	2157	NM_000132
PL-50006	H14	X	31.0912	-2.94909	25.2586	-0.988026			28.1749	-1.96856	ING4	51147	NM_016162
PL-50006	H15	X	27.3107	-3.28603	19.5908	-1.25043			23.4508	-2.26823	FALZ	2186	NM_004459
PL-50006	H16	X	57.2205	-0.620275	40.4734	-0.283639			48.847	-0.451957	ING3	54556	NM_019071
PL-50006	H17	X	45.0676	-1.70342	44.9908	-0.0745018			45.0292	-0.888961	FANCG	2189	NM_004629
PL-50006	H18	X	14.0136	-4.47116	14.3893	-1.49124			14.2014	-2.9812	ING1L	3622	NM_001564
PL-50006	H19	X	54.3102	-0.879658	40.157	-0.298289			47.2336	-0.588973	FCN2	2220	NM_004108
PL-50006	H20	X	34.0173	-2.6883	16.9845	-1.37109			25.5009	-2.0297	ING1	3621	NM_005537
PL-50006	H21	X	52.7711	-1.01684	45.1484	-0.0672016			48.9598	-0.542018	FIBP	9158	NM_004214
PL-50006	H23	X	53.4427	-0.956982	43.3007	-0.152747			48.3717	-0.554864	FLJ10511	55156	NM_018120
PL-50006	I02	X	26.2638	-3.37934	25.3372	-0.984387			25.8005	-2.18187	CGREF1	10669	NM_006569
PL-50006	I04	X	5.61269	-5.2199	7.62872	-1.80423			6.62071	-3.51206	CGGBP1	8545	NM_003663
PL-50006	I05	X	24.1908	-3.5641	20.2237	-1.22112			22.2073	-2.39261	BAG3	9531	NM_004281
PL-50006	I06	X	41.6069	-2.01187	36.5568	-0.464961			39.0818	-1.23841	CFL1	1072	NM_005507
PL-50006	I07	X	73.8351	0.860523	44.9747	-0.0752453			59.4049	0.392639	BAG5	9529	NM_004873
PL-50006	I08	X	30.6652	-2.98706	29.4828	-0.792464			30.074	-1.88976	CETN3	1070	NM_004365
PL-50006	I09	X	41.2509	-2.04359	16.8294	-1.37827			29.0401	-1.71093	BAIAP1	9223	NM_004742
PL-50006	I10	X	70.4857	0.562003	51.5945	0.231228			61.0401	0.396615	CETN1	1068	NM_004066
PL-50006	I11	X	43.6324	-1.83134	23.1271	-1.08671			33.3797	-1.45902	BAIAP3	8938	NM_003933
PL-50006	I12	X	69.1622	0.444048	54.884	0.383518			62.0231	0.413783	CEP2	11190	NM_007186
PL-50006	I13	X	18.5097	-4.07044	16.2515	-1.40502			17.3806	-2.73773	BCAS2	10286	NM_005872
PL-50006	I14	X	42.9628	-1.89102	27.5828	-0.880425			35.2728	-1.38572	CENPC1	1060	NM_001812
PL-50006	I15	X	12.1804	-4.63454	7.84803	-1.79407			10.0142	-3.21431	BCL11A	53335	NM_018014
PL-50006	I16	X	45.7082	-1.64633	31.9504	-0.678221			38.8293	-1.16228	CENPB	1059	NM_001810
PL-50006	I17	X	5.72437	-5.20995	3.47961	-1.99631			4.60199	-3.60313	BCL2	596	NM_000633
PL-50006	I18	X	31.979	-2.86996	20.7496	-1.19678			26.3643	-2.03337	CENPA	1058	NM_001809
PL-50006	I19	X	37.3149	-2.39439	20.0429	-1.2295			28.6789	-1.81194	BCL6B	255877	NM_181844
PL-50006	I20	X	55.1236	-0.80717	35.6622	-0.506378			45.3929	-0.656774	CEBPG	1054	NM_001806
PL-50006	I21	X	39.0346	-2.24112	27.9518	-0.86334			33.4932	-1.55223	BCL7A	605	NM_020993
PL-50006	I23	X	43.4711	-1.84572	28.2749	-0.848386			35.873	-1.34705	BCL7B	9275	NM_001707
PL-50006	J02	X	30.5868	-2.99404	22.0825	-1.13507			26.3347	-2.06456	IMP-2	10644	NM_006548
PL-50006	J04	X	35.8065	-2.52883	23.1553	-1.0854			29.4809	-1.80712	IMP-1	10642	NM_006546
PL-50006	J05	X	36.9905	-2.4233	30.1722	-0.760544			33.5814	-1.59192	FLJ21019	79990	NM_024927
PL-50006	J06	X	24.2923	-3.55505	19.8614	-1.2379			22.0769	-2.39647	IGFBP7	3490	NM_001553
PL-50006	J07	X	51.3418	-1.14422	38.2114	-0.388362			44.7766	-0.766292	ZNF547	284306	NM_173631
PL-50006	J08	X	31.9595	-2.8717	23.3141	-1.07805			27.6368	-1.97488	IGFBP6	3489	NM_002178
PL-50006	J09	X	49.9594	-1.26743	41.4668	-0.237647			45.7131	-0.75254	FLNB	2317	NM_001457
PL-50006	J10	X	33.2163	-2.75969	32.6571	-0.645505			32.9367	-1.7026	IGFBP5	3488	NM_000599
PL-50006	J11	X	13.48	-4.51872	8.34388	-1.77112			10.9119	-3.14492	FMOD	2331	NM_002023
PL-50006	J12	X	58.6719	-0.490916	45.899	-0.0324524			52.2855	-0.261684	IGFBP4	3487	NM_001552
PL-50006	J13	X	25.6427	-3.4347	20.173	-1.22347			22.9078	-2.32909	FMR1	2332	NM_002024
PL-50006	J14	X	41.3745	-2.03257	28.9434	-0.817435			35.159	-1.425	IGFBP2	3485	NM_000597
PL-50006	J15	X	53.8942	-0.916736	49.5721	0.137598			51.7332	-0.389569	FOSB	2354	NM_006732
PL-50006	J16	X	86.5684	1.9954	71.2657	1.14193			78.917	1.56866	IGFBP1	3484	NM_000596
PL-50006	J17	X	49.9252	-1.27048	29.173	-0.806803			39.5491	-1.03864	FSCN2	25794	NM_012418
PL-50006	J18	X	48.7596	-1.37437	32.0515	-0.673542			40.4055	-1.02396	IGFALS	3483	NM_004970
PL-50006	J19	X	32.9822	-2.78055	25.4324	-0.979983			29.2073	-1.88027	FSCN3	29999	NM_020369
PL-50006	J20	X	20.5509	-3.88851	21.8238	-1.14705			21.1873	-2.51778	IFI35	3430	NM_005533
PL-50006	J21	X	53.8004	-0.925099	41.3156	-0.244646			47.558	-0.584872	FSTL1	11167	NM_007085
PL-50006	J23	X	60.0606	-0.367152	58.1331	0.533942			59.0968	0.0833949	FTH1	2495	NM_002032
PL-50006	K02	X	39.2403	-2.22279	35.4399	-0.516672			37.3401	-1.36973	CDY2	9426	NM_004825
PL-50006	K04	X	64.1452	-0.00309967	46.2526	-0.0160856			55.1989	-0.00959265	CDY1	9085	NM_004680
PL-50006	K05	X	34.0437	-2.68595	24.452	-1.02537			29.2478	-1.85566	BCS1L	617	NM_004328
PL-50006	K06	X	41.554	-2.01658	30.4755	-0.746506			36.0147	-1.38154	CDK5RAP2	55755	NM_018249
PL-50006	K07	X	53.8065	-0.924556	41.1662	-0.251566			47.4863	-0.588061	BDP1	55814	NM_018429
PL-50006	K08	X	43.6803	-1.82707	41.1555	-0.25206			42.4179	-1.03956	CDH9	1007	NM_016279
PL-50006	K09	X	57.2556	-0.617149	32.3324	-0.660536			44.794	-0.638843	BIRC7	79444	NM_022161
PL-50006	K10	X	61.761	-0.215594	51.727	0.237362			56.744	0.0108842	CDH8	1006	NM_001796
PL-50006	K11	X	39.3441	-2.21354	25.2476	-0.988539			32.2958	-1.60104	BNIP3	664	NM_004052
PL-50006	K12	X	75.2136	0.98339	56.7696	0.470813			65.9916	0.727101	CDH7	1005	NM_004361
PL-50006	K13	X	74.6098	0.929573	63.2975	0.77303			68.9536	0.851302	BRPF1	7862	NM_004634
PL-50006	K14	X	51.8403	-1.09979	32.1155	-0.670578			41.9779	-0.885186	CDH6	1004	NM_004932
PL-50006	K15	X	28.8789	-3.14627	15.0283	-1.46165			21.9536	-2.30396	BTBD14B	112939	NM_052876
PL-50006	K16	X	59.211	-0.442872	43.7137	-0.133627			51.4623	-0.28825	CDH5	1003	NM_001795
PL-50006	K17	X	46.6555	-1.5619	58.9588	0.572167			52.8072	-0.494864	CABP1	9478	NM_004276
PL-50006	K18	X	47.9495	-1.44657	31.1184	-0.716741			39.534	-1.08165	CDH4	1002	NM_001794
PL-50006	K19	X	46.3161	-1.59214	38.0041	-0.397959			42.1601	-0.995051	CALM2	805	NM_001743
PL-50006	K20	X	43.8536	-1.81162	20.4002	-1.21295			32.1269	-1.51229	CDH23	64072	NM_022124
PL-50006	K21	X	45.6212	-1.65409	45.1062	-0.0691555			45.3637	-0.861621	CALML5	51806	NM_017422
PL-50006	K23	X	10.9676	-4.74264	5.97397	-1.88083			8.4708	-3.31174	CANX	821	NM_001746
PL-50006	L02	X	59.1689	-0.446623	27.8727	-0.867005			43.5208	-0.656814	ICAM5	7087	NM_003259
PL-50006	L04	X	53.5607	-0.946459	42.7054	-0.180305			48.1331	-0.563382	IBSP	3381	NM_004967
PL-50006	L05	X	80.7198	1.47413	70.9244	1.12613			75.8221	1.30013	FUBP1	8880	NM_003902
PL-50006	L06	X	33.4464	-2.73918	23.9368	-1.04922			28.6916	-1.8942	HYOU1	10525	NM_006389
PL-50006	L07	X	27.9704	-3.22724	25.7433	-0.965589			26.8568	-2.09641	FUSIP1	10772	NM_006625
PL-50006	L08	X	33.5242	-2.73225	20.8908	-1.19024			27.2075	-1.96124	HSXIAPAF1	54739	NM_017523
PL-50006	L09	X	45.2569	-1.68655	26.3146	-0.939141			35.7857	-1.31285	FXR1	8087	NM_005087
PL-50006	L10	X	39.8776	-2.16599	29.4149	-0.795609			34.6462	-1.4808	VG5Q	55109	NM_018046
PL-50006	L11	X	57.4235	-0.602183	55.2394	0.399972			56.3315	-0.101106	FXR2	9513	NM_004860
PL-50006	L12	X	45.7732	-1.64053	42.7976	-0.176035			44.2854	-0.908283	HSU24186	29935	NM_013347
PL-50006	L13	X	27.2117	-3.29486	20.8278	-1.19316			24.0197	-2.24401	GAB2	9846	NM_012296
PL-50006	L14	X	40.0869	-2.14734	40.399	-0.287085			40.2429	-1.21721	HSPH1	10808	NM_006644
PL-50006	L15	X	50.0209	-1.26195	36.6648	-0.459963			43.3429	-0.860956	GABPB2	2553	NM_002041
PL-50006	L16	X	27.7996	-3.24246	20.3174	-1.21679			24.0585	-2.22962	HSPD1	3329	NM_002156
PL-50006	L17	X	35.3679	-2.56792	33.0331	-0.628096			34.2005	-1.59801	GAN	8139	NM_022041
PL-50006	L18	X	32.2232	-2.8482	22.1085	-1.13386			27.1659	-1.99103	HSPB7	27129	NM_014424
PL-50006	L19	X	21.5568	-3.79886	11.4744	-1.62619			16.5156	-2.71252	GCM2	9247	NM_004752
PL-50006	L20	X	18.9313	-4.03286	10.7062	-1.66175			14.8188	-2.8473	HSPA9B	3313	NM_004134
PL-50006	L21	X	47.2388	-1.50991	32.9221	-0.633237			40.0804	-1.07158	GEM	2669	NM_005261
PL-50006	L23	X	54.5824	-0.855404	44.565	-0.0942111			49.5737	-0.474808	GIPC2	54810	NM_017655
PL-50006	M02	X	37.8216	-2.34923	44.1391	-0.113928			40.9804	-1.23158	CDH20	28316	NM_031891
PL-50006	M04	X	36.8559	-2.4353	31.8546	-0.682657			34.3553	-1.55898	CDH2	1000	NM_001792
PL-50006	M05	X	34.791	-2.61934	24.5135	-1.02252			29.6523	-1.82093	CAPG	822	NM_001747
PL-50006	M06	X	5.07527	-5.2678	10.8689	-1.65422			7.9721	-3.46101	CDH19	28513	NM_021153
PL-50006	M07	X	37.4619	-2.38129	21.0377	-1.18344			29.2498	-1.78236	CAPS	828	NM_004058
PL-50006	M08	X	22.8467	-3.6839	18.0467	-1.32191			20.4467	-2.5029	CDH18	1016	NM_004934
PL-50006	M09	X	62.9104	-0.113151	31.2914	-0.70873			47.1009	-0.41094	CAPZA1	829	NM_006135
PL-50006	M10	X	50.0505	-1.25932	34.0009	-0.58329			42.0257	-0.921303	CDH16	1014	NM_004062
PL-50006	M11	X	75.98	1.05169	65.6564	0.882243			70.8182	0.966967	CARD12	58484	NM_021209
PL-50006	M12	X	65.4359	0.11193	33.4473	-0.608923			49.4416	-0.248496	CDH15	1013	NM_004933
PL-50006	M13	X	25.799	-3.42076	15.4365	-1.44276			20.6177	-2.43176	CARD15	64127	NM_022162
PL-50006	M14	X	55.206	-0.79982	42.3434	-0.197064			48.7747	-0.498442	CDH13	1012	NM_001257
PL-50006	M15	X	48.6113	-1.38758	37.4414	-0.424008			43.0264	-0.905795	CARD6	84674	NM_032587
PL-50006	M16	X	49.0043	-1.35256	46.9403	0.015753			47.9723	-0.668402	CDH12	1010	NM_004061
PL-50006	M17	X	48.6514	-1.38401	37.7801	-0.408328			43.2157	-0.896171	CASQ1	844	NM_001231
PL-50006	M18	X	38.3672	-2.3006	29.5917	-0.787422			33.9795	-1.54401	CDH11	1009	NM_001797
PL-50006	M19	X	44.5287	-1.75145	45.0954	-0.0696595			44.812	-0.910555	CASQ2	845	NM_001232
PL-50006	M20	X	63.0584	-0.0999667	52.6763	0.281309			57.8673	0.0906711	CDH10	1008	NM_006727
PL-50006	M21	X	30.3578	-3.01446	23.3448	-1.07663			26.8513	-2.04554	CBX3	11335	NM_007276
PL-50006	M23	X	28.1295	-3.21306	15.6732	-1.43179			21.9014	-2.32243	CBX5	23468	NM_012117
PL-50006	N02	X	70.0285	0.521258	22.5534	-1.11327			46.2909	-0.296006	HSPA6	3310	NM_002155
PL-50006	N04	X	56.3182	-0.700695	29.816	-0.777038			43.0671	-0.738866	HSPA5	3309	NM_005347
PL-50006	N05	X	61.4133	-0.246582	24.2412	-1.03513			42.8273	-0.640855	GLI4	2738	NM_138465
PL-50006	N06	X	54.3574	-0.875456	40.8567	-0.265896			47.607	-0.570676	HSPA4	3308	NM_002154
PL-50006	N07	X	53.0965	-0.987838	37.8912	-0.403185			45.4938	-0.695512	GLIS2	84662	NM_032575
PL-50006	N08	X	59.5554	-0.412179	43.524	-0.142406			51.5397	-0.277293	HSPA2	3306	NM_021979
PL-50006	N09	X	28.8292	-3.15069	21.4813	-1.1629			25.1552	-2.1568	GP5	2814	NM_004488
PL-50006	N10	X	22.0637	-3.75368	14.7997	-1.47224			18.4317	-2.61296	HSPA1L	3305	NM_005527
PL-50006	N11	X	44.2873	-1.77297	19.9718	-1.23279			32.1295	-1.50288	GP9	2815	NM_000174
PL-50006	N12	X	43.4176	-1.85048	32.5884	-0.648684			38.003	-1.24958	HSPA1B	3304	NM_005346
PL-50006	N13	X	35.6956	-2.53872	17.9582	-1.32601			26.8269	-1.93236	GRASP	160622	NM_181711
PL-50006	N14	X	65.1443	0.0859454	42.557	-0.187174			53.8507	-0.0506146	HRB2	11103	NM_007043
PL-50006	N15	X	28.9001	-3.14437	25.1871	-0.991336			27.0436	-2.06785	GRSF1	2926	NM_002092
PL-50006	N16	X	46.2882	-1.59463	36.8805	-0.449976			41.5844	-1.0223	HPS4	89781	NM_022081
PL-50006	N17	X	37.6939	-2.36062	20.0682	-1.22832			28.8811	-1.79447	GSN	2934	NM_000177
PL-50006	N18	X	57.0272	-0.637508	26.5938	-0.926213			41.8105	-0.781861	HPRP8BP	9410	NM_004814
PL-50006	N19	X	25.3891	-3.4573	14.927	-1.46634			20.1581	-2.46182	PDLIM7	9260	NM_005451
PL-50006	N20	X	36.2873	-2.48598	31.765	-0.686804			34.0262	-1.58639	HPCAL1	3241	NM_002149
PL-50006	N21	X	27.484	-3.27059	19.2552	-1.26596			23.3696	-2.26828	GTF2IRD2	84163	NM_173537
PL-50006	N23	X	53.7049	-0.933606	25.5605	-0.974053			39.6327	-0.953829	GTF3C1	2975	NM_001520
PL-50006	O02	X	88.1883	2.13978	44.3504	-0.10415			66.2693	1.01781	CDH1	999	NM_004360
PL-50006	O04	X	6.99071	-5.09708	4.62131	-1.94346			5.80601	-3.52027	CDC6	990	NM_001254	4
PL-50006	O05	X	66.2016	0.180174	57.4702	0.503251			61.8359	0.341712	CBX6	23466	NM_014292
PL-50006	O06	X	25.6943	-3.4301	21.2087	-1.17552			23.4515	-2.30281	CDC5L	988	NM_001253
PL-50006	O07	X	41.2151	-2.04678	32.0404	-0.674054			36.6278	-1.36042	CBX8	57332	NM_020649
PL-50006	O08	X	48.1339	-1.43014	39.4402	-0.33147			43.7871	-0.880803	CDC42EP3	10602	NM_006449
PL-50006	O09	X	66.805	0.23396	37.3836	-0.426685			52.0943	-0.0963627	CCT2	10576	NM_006431
PL-50006	O10	X	72.5988	0.750338	47.416	0.0377766			60.0074	0.394057	CDC37	11140	NM_007065
PL-50006	O11	X	43.8577	-1.81126	31.5283	-0.697764			37.693	-1.25451	CCT3	7203	NM_005998
PL-50006	O12	X	44.6974	-1.73642	29.0883	-0.810727			36.8928	-1.27357	CD9	928	NM_001769
PL-50006	O13	X	62.4989	-0.149831	54.1706	0.350491			58.3347	0.10033	CCT5	22948	NM_012073
PL-50006	O14	X	33.6321	-2.72263	29.7596	-0.779646			31.6959	-1.75114	CD81	975	NM_004356
PL-50006	O15	X	79.579	1.37246	69.587	1.06421			74.583	1.21834	CCT6A	908	NM_001762
PL-50006	O16	X	31.8726	-2.87945	33.9132	-0.58735			32.8929	-1.7334	CD58	965	NM_001779
PL-50006	O17	X	46.76	-1.55259	32.4435	-0.655395			39.6017	-1.10399	CCT7	10574	NM_006429
PL-50006	O18	X	84.4601	1.8075	77.2086	1.41706			80.8344	1.61228	CD48	962	NM_001778
PL-50006	O19	X	51.2	-1.15686	41.9918	-0.213341			46.5959	-0.685101	CD151	977	NM_004357
PL-50006	O20	X	50.3285	-1.23453	48.4125	0.0839133			49.3705	-0.57531	CD47	961	NM_001777
PL-50006	O21	X	86.6245	2.0004	73.119	1.22773			79.8717	1.61407	CD22	933	NM_001771
PL-50006	O23	X	57.4712	-0.597931	31.1979	-0.713058			44.3346	-0.655494	CD34	947	NM_001773
PL-50006	P02	X	38.5245	-2.28659	3.9011	-1.9768			21.2128	-2.13169	HNT	50863	NM_016522	2
PL-50006	P04	X	21.1233	-3.8375	19.5195	-1.25372			20.3214	-2.54561	HNRPD	3184	NM_002138
PL-50006	P05	X	64.4137	0.0208294	53.9967	0.342441			59.2052	0.181635	H1F0	3005	NM_005318
PL-50006	P06	X	30.2165	-3.02705	29.3035	-0.800766			29.76	-1.91391	HMMR	3161	NM_012484
PL-50006	P07	X	27.501	-3.26907	22.0932	-1.13457			24.7971	-2.20182	H2AFJ	55766	NM_018267
PL-50006	P08	X	70.5737	0.569848	39.9104	-0.309703			55.2421	0.130072	HMGN2	3151	NM_005517
PL-50006	P09	X	34.3089	-2.66231	28.3961	-0.842772			31.3525	-1.75254	H2AFZ	3015	NM_002106
PL-50006	P10	X	59.597	-0.408468	70.7145	1.11641			65.1557	0.353971	HMGA2	8091	NM_003483
PL-50006	P11	X	73.4528	0.82645	53.754	0.331204			63.6034	0.578827	H3F3B	3021	NM_005324
PL-50006	P12	X	8.36024	-4.97502	13.4732	-1.53365			10.9167	-3.25434	HMG2L1	10042	NM_005487
PL-50006	P13	X	10.963	-4.74305	12.5056	-1.57845			11.7343	-3.16075	HBP17	9982	NM_005130
PL-50006	P14	X	54.3272	-0.878149	45.1066	-0.0691376			49.7169	-0.473643	HIVEP2	3097	NM_006734
PL-50006	P15	X	12.5122	-4.60497	26.862	-0.913798			19.6871	-2.75938	HES1	3280	NM_005524
PL-50006	P16	X	29.4978	-3.0911	19.8915	-1.2365			24.6947	-2.1638	HIST2H2BE	8349	NM_003528
PL-50006	P17	X	20.322	-3.90891	14.2202	-1.49906			17.2711	-2.70399	HES4	57801	NM_021170
PL-50006	P18	X	22.3456	-3.72856	28.5241	-0.836849			25.4348	-2.2827	HIST1H1C	3006	NM_005319
PL-50006	P19	X	51.5959	-1.12158	44.3218	-0.10547			47.9588	-0.613526	HES7	84667	NM_032580
PL-50006	P20	X	13.4357	-4.52267	21.5733	-1.15865			17.5045	-2.84066	HIP-55	28988	NM_014063
PL-50006	P21	X	25.0288	-3.48941	37.0826	-0.440619			31.0557	-1.96501	HIG1	25994	NM_014056
PL-50006	P23	X	10.8834	-4.75014	16.3098	-1.40232			13.5966	-3.07623	HIP-55	28988	NM_014063
PL-50007	I22	N	17.2495	-0.240767					17.2495	-0.240767
PL-50007	J22	N	17.71	-0.214929					17.71	-0.214929
PL-50007	K22	N	27.6803	0.344574					27.6803	0.344574
PL-50007	L22	N	19.7563	-0.100095					19.7563	-0.100095
PL-50007	M22	N	30.3673	0.495356					30.3673	0.495356
PL-50007	N22	N	16.5295	-0.281171					16.5295	-0.281171
PL-50007	C22	P	0.624279	-1.17372					0.624279	-1.17372
PL-50007	D22	P	0.880988	-1.15932					0.880988	-1.15932
PL-50007	E22	P	1.61603	-1.11807					1.61603	-1.11807
PL-50007	F22	P	0.324389	-1.19055					0.324389	-1.19055
PL-50007	G22	P	0.560349	-1.17731					0.560349	-1.17731
PL-50007	H22	P	1.0283	-1.15105					1.0283	-1.15105
PL-50007	A02	X	34.6611	0.736314					34.6611	0.736314	MT2A	4502	NM_005953
PL-50007	A04	X	24.9672	0.192326					24.9672	0.192326	MT1A	4489	NM_005946
PL-50007	A05	X	13.5332	-0.449314					13.5332	-0.449314	LMAN1	3998	NM_005570
PL-50007	A06	X	5.52529	-0.898693					5.52529	-0.898693	RBJ	51277	NM_016544
PL-50007	A07	X	10.4195	-0.624048					10.4195	-0.624048	LMOD1	25802	NM_012134
PL-50007	A08	X	5.25283	-0.913982					5.25283	-0.913982	HMGB1	3146	NM_002128
PL-50007	A09	X	5.08818	-0.923222					5.08818	-0.923222	LRPPRC	10128	NM_133259
PL-50007	A10	X	2.7185	-1.0562					2.7185	-1.0562	PKD1	5310	NM_000296
PL-50007	A11	X	7.60524	-0.781973					7.60524	-0.781973	LTBP2	4053	NM_000428
PL-50007	A12	X	33.9144	0.69441					33.9144	0.69441	PIR51	10635	NM_006479
PL-50007	A13	X	7.07402	-0.811783					7.07402	-0.811783	M17S2	4077	NM_005899
PL-50007	A14	X	4.66232	-0.94712					4.66232	-0.94712	PINX1	54984	NM_017884
PL-50007	A15	X	26.4303	0.274428					26.4303	0.274428	M96	22823	NM_007358
PL-50007	A16	X	18.8122	-0.153074					18.8122	-0.153074	PICALM	8301	NM_007166
PL-50007	A17	X	44.7761	1.30394					44.7761	1.30394	MACF1	23499	NM_012090
PL-50007	A18	X	18.4068	-0.175827					18.4068	-0.175827	PHF6	84295	NM_032335
PL-50007	A19	X	8.76497	-0.716893					8.76497	-0.716893	MADCAM1	8174	NM_130760
PL-50007	A20	X	11.0545	-0.58841					11.0545	-0.58841	PHF2	5253	NM_005392
PL-50007	A21	X	4.9524	-0.930842					4.9524	-0.930842	SMAD2	4087	NM_005901
PL-50007	A23	X	1.62197	-1.11773					1.62197	-1.11773	MAFB	9935	NM_005461
PL-50007	B02	X	3.51067	-1.01175					3.51067	-1.01175	TNA	7123	NM_003278
PL-50007	B04	X	16.1156	-0.304398					16.1156	-0.304398	TIPARP	25976	NM_015508
PL-50007	B05	X	5.98234	-0.873045					5.98234	-0.873045	PLAGL1	5325	NM_002656
PL-50007	B06	X	6.08839	-0.867094					6.08839	-0.867094	TIMELESS	8914	NM_003920
PL-50007	B07	X	5.10511	-0.922272					5.10511	-0.922272	PLEKHA1	59338	NM_021622
PL-50007	B08	X	2.94873	-1.04328					2.94873	-1.04328	TIA1	7072	NM_022037
PL-50007	B09	X	3.62706	-1.00522					3.62706	-1.00522	PLTP	5360	NM_006227
PL-50007	B10	X	1.62739	-1.11743					1.62739	-1.11743	TF	7018	NM_001063
PL-50007	B11	X	3.96906	-0.986023					3.96906	-0.986023	PMS1	5378	NM_000534
PL-50007	B12	X	6.94242	-0.819168					6.94242	-0.819168	TERF2IP	54386	NM_018975
PL-50007	B13	X	3.70231	-1.00099					3.70231	-1.00099	PMS2	5395	NM_000535
PL-50007	B14	X	2.12606	-1.08945					2.12606	-1.08945	TERF2	7014	NM_005652
PL-50007	B15	X	4.76781	-0.9412					4.76781	-0.9412	PNRC1	10957	NM_006813
PL-50007	B16	X	1.78027	-1.10885					1.78027	-1.10885	TERF1	7013	NM_003218
PL-50007	B17	X	3.33804	-1.02143					3.33804	-1.02143	POT1	25913	NM_015450
PL-50007	B18	X	5.31238	-0.910641					5.31238	-0.910641	TCP1	6950	NM_030752
PL-50007	B19	X	2.68557	-1.05805					2.68557	-1.05805	PPP1R10	5514	NM_002714
PL-50007	B20	X	1.89148	-1.10261					1.89148	-1.10261	TCFL5	10732	NM_006602
PL-50007	B21	X	1.06499	-1.14899					1.06499	-1.14899	PPP1R16B	26051	NM_015568
PL-50007	B23	X	4.28815	-0.968117					4.28815	-0.968117	PPP1R9A	55607	XM_371933
PL-50007	C02	X	7.49699	-0.788048					7.49699	-0.788048	PHC2	1912	NM_004427
PL-50007	C04	X	5.38618	-0.906499					5.38618	-0.906499	PHC1	1911	NM_004426
PL-50007	C05	X	11.0584	-0.588192					11.0584	-0.588192	MAFF	23764	NM_012323
PL-50007	C06	X	11.4595	-0.565682					11.4595	-0.565682	PFN2	5217	NM_002628
PL-50007	C07	X	13.127	-0.47211					13.127	-0.47211	MAPRE1	22919	NM_012325
PL-50007	C08	X	5.61071	-0.8939					5.61071	-0.8939	PFDN4	5203	NM_002623
PL-50007	C09	X	6.87989	-0.822677					6.87989	-0.822677	MAPRE2	10982	NM_014268
PL-50007	C10	X	14.7678	-0.380034					14.7678	-0.380034	PEPP2	54477	NM_019012
PL-50007	C11	X	2.80699	-1.05124					2.80699	-1.05124	MAZ	4150	NM_002383
PL-50007	C12	X	10.7521	-0.60538					10.7521	-0.60538	PECAM1	5175	NM_000442
PL-50007	C13	X	30.8366	0.521693					30.8366	0.521693	MBD3	53615	NM_003926
PL-50007	C14	X	5.2409	-0.914652					5.2409	-0.914652	PDLIM1	9124	NM_020992
PL-50007	C15	X	5.48166	-0.901142					5.48166	-0.901142	MBL2	4153	NM_000242
PL-50007	C16	X	7.56658	-0.784143					7.56658	-0.784143	PDCD6	10016	NM_013232
PL-50007	C17	X	8.69083	-0.721053					8.69083	-0.721053	MCAM	4162	NM_006500
PL-50007	C18	X	2.0317	-1.09474					2.0317	-1.09474	PDCD2	5134	NM_002598
PL-50007	C19	X	1.6979	-1.11347					1.6979	-1.11347	MCM3AP	8888	NM_003906
PL-50007	C20	X	8.03838	-0.757667					8.03838	-0.757667	PCOLCE	5118	NM_002593
PL-50007	C21	X	4.32056	-0.966299					4.32056	-0.966299	MEFV	4210	NM_000243
PL-50007	C23	X	2.70539	-1.05694					2.70539	-1.05694	MEN1	4221	NM_000244
PL-50007	D02	X	39.4347	1.00419					39.4347	1.00419	TCF7L2	6934	NM_030756
PL-50007	D04	X	12.3595	-0.515178					12.3595	-0.515178	TCF19	6941	NM_007109
PL-50007	D05	X	19.2404	-0.129048					19.2404	-0.129048	PRDM12	59335	NM_021619
PL-50007	D06	X	15.4929	-0.339343					15.4929	-0.339343	TCEB2	6923	NM_007108
PL-50007	D07	X	9.7984	-0.6589					9.7984	-0.6589	PRDM14	63978	NM_024504
PL-50007	D08	X	9.64671	-0.667412					9.64671	-0.667412	TAX1BP1	8887	NM_006024
PL-50007	D09	X	17.6483	-0.218389					17.6483	-0.218389	PRDM5	11107	NM_018699
PL-50007	D10	X	12.828	-0.488887					12.828	-0.488887	TARBP2	6895	NM_004178
PL-50007	D11	X	22.0599	0.0291754					22.0599	0.0291754	PRDM7	11105	NM_052996
PL-50007	D12	X	14.3882	-0.401337					14.3882	-0.401337	TANK	10010	NM_004180
PL-50007	D13	X	9.29899	-0.686925					9.29899	-0.686925	PRDM9	56979	NM_020227
PL-50007	D14	X	6.93499	-0.819585					6.93499	-0.819585	TAL2	6887	NM_005421
PL-50007	D15	X	11.9514	-0.538079					11.9514	-0.538079	PREB	10113	NM_013388
PL-50007	D16	X	31.2425	0.54447					31.2425	0.54447	TAL1	6886	NM_003189
PL-50007	D17	X	13.5287	-0.449569					13.5287	-0.449569	PRF1	5551	NM_005041
PL-50007	D18	X	7.47982	-0.789011					7.47982	-0.789011	TAF9L	51616	NM_015975
PL-50007	D19	X	7.86391	-0.767457					7.86391	-0.767457	PRG3	10394	NM_006093
PL-50007	D20	X	3.77187	-0.997089					3.77187	-0.997089	ZNF589	51385	NM_016089
PL-50007	D21	X	21.3884	-0.00850684					21.3884	-0.00850684	PRKRIR	5612	NM_004705
PL-50007	D23	X	5.43323	-0.903859					5.43323	-0.903859	PRPF18	8559	NM_003675
PL-50007	E02	X	20.3741	-0.0654241					20.3741	-0.0654241	PCDHGC3	5098	NM_002588
PL-50007	E04	X	13.6853	-0.440782					13.6853	-0.440782	PCDHGB4	8641	NM_003736
PL-50007	E05	X	10.2046	-0.636104					10.2046	-0.636104	MFGE8	4240	NM_005928
PL-50007	E06	X	13.5492	-0.448418					13.5492	-0.448418	PCDHGA8	9708	NM_014004
PL-50007	E07	X	13.9378	-0.42661					13.9378	-0.42661	MFHAS1	9258	NM_004225
PL-50007	E08	X	11.6049	-0.557523					11.6049	-0.557523	PCDHGA12	26025	NM_003735
PL-50007	E09	X	5.55312	-0.897131					5.55312	-0.897131	RASL11B	65997	NM_023940
PL-50007	E10	X	8.97777	-0.704951					8.97777	-0.704951	PCDHB6	56130	NM_018939
PL-50007	E11	X	4.5854	-0.951436					4.5854	-0.951436	MICA	4276	NM_000247
PL-50007	E12	X	3.62956	-1.00508					3.62956	-1.00508	PCDHB5	26167	NM_015669
PL-50007	E13	X	20.3511	-0.0667146					20.3511	-0.0667146	MICB	4277	NM_005931
PL-50007	E14	X	6.04414	-0.869577					6.04414	-0.869577	PCDHB4	56131	NM_018938
PL-50007	E15	X	10.3244	-0.629381					10.3244	-0.629381	MI-ER1	57708	NM_020948
PL-50007	E16	X	7.20489	-0.804439					7.20489	-0.804439	PCDHB3	56132	NM_018937
PL-50007	E17	X	2.32479	-1.07829					2.32479	-1.07829	PIAS2	9063	NM_004671
PL-50007	E18	X	15.6229	-0.332046					15.6229	-0.332046	PCDHB2	56133	NM_018936
PL-50007	E19	X	2.35602	-1.07654					2.35602	-1.07654	MIZF	25988	NM_015517
PL-50007	E20	X	3.49838	-1.01244					3.49838	-1.01244	PCDHB15	56121	NM_018935
PL-50007	E21	X	4.93565	-0.931782					4.93565	-0.931782	MKI67	4288	NM_002417
PL-50007	E23	X	5.53256	-0.898285					5.53256	-0.898285	MKI67IP	84365	NM_032390
PL-50007	F02	X	2.84835	-1.04891					2.84835	-1.04891	SYNCRIP	10492	NM_006372
PL-50007	F04	X	6.17743	-0.862097					6.17743	-0.862097	SYMPK	8189	NM_004819
PL-50007	F05	X	3.51303	-1.01161					3.51303	-1.01161	PRPF4	9128	NM_004697
PL-50007	F06	X	0.729132	-1.16784					0.729132	-1.16784	SVIL	6840	NM_003174
PL-50007	F07	X	5.9174	-0.876689					5.9174	-0.876689	PRPF8	10594	NM_006445
PL-50007	F08	X	19.2314	-0.129548					19.2314	-0.129548	STCH	6782	NM_006948
PL-50007	F09	X	6.55576	-0.840866					6.55576	-0.840866	PRX	57716	NM_181882
PL-50007	F10	X	24.1509	0.146516					24.1509	0.146516	SSX4	6759	NM_005636
PL-50007	F11	X	7.5379	-0.785752					7.5379	-0.785752	PSEN1	5663	NM_000021
PL-50007	F12	X	23.6444	0.11809					23.6444	0.11809	SSRP1	6749	NM_003146
PL-50007	F13	X	2.00092	-1.09647					2.00092	-1.09647	PSMD2	5708	NM_002808
PL-50007	F14	X	2.51518	-1.06761					2.51518	-1.06761	SSR4	6748	NM_006280
PL-50007	F15	X	9.16328	-0.694541					9.16328	-0.694541	PXN	5829	NM_002859
PL-50007	F16	X	9.61635	-0.669116					9.61635	-0.669116	SSR3	6747	NM_007107
PL-50007	F17	X	14.8235	-0.376906					14.8235	-0.376906	RAB26	25837	XM_352913
PL-50007	F18	X	22.687	0.0643667					22.687	0.0643667	SRPX	8406	NM_006307
PL-50007	F19	X	13.5571	-0.447975					13.5571	-0.447975	RAB32	10981	NM_006834
PL-50007	F20	X	17.2901	-0.238488					17.2901	-0.238488	SPG4	6683	NM_014946
PL-50007	F21	X	5.7264	-0.887407					5.7264	-0.887407	RAB40A	142684	NM_080879
PL-50007	F23	X	16.377	-0.289729					16.377	-0.289729	RAB40B	10966	NM_006822
PL-50007	G02	X	3.386	-1.01874					3.386	-1.01874	PCDHB14	56122	NM_018934
PL-50007	G04	X	1.529	-1.12295					1.529	-1.12295	PCDHB12	56124	NM_018932
PL-50007	G05	X	4.58595	-0.951406					4.58595	-0.951406	MKKS	8195	NM_018848
PL-50007	G06	X	3.48466	-1.01321					3.48466	-1.01321	PCDHB11	56125	NM_018931
PL-50007	G07	X	2.68491	-1.05809					2.68491	-1.05809	MKL1	57591	NM_020831
PL-50007	G08	X	8.25499	-0.745511					8.25499	-0.745511	PCDHB10	56126	NM_018930
PL-50007	G09	X	3.16288	-1.03126					3.16288	-1.03126	MLF1	4291	NM_022443
PL-50007	G10	X	2.12751	-1.08937					2.12751	-1.08937	PCDHB1	29930	NM_013340
PL-50007	G11	X	11.334	-0.572727					11.334	-0.572727	MLH1	4292	NM_000249
PL-50007	G12	X	10.6192	-0.61284					10.6192	-0.61284	PCDHAC2	56134	NM_018899
PL-50007	G13	X	24.422	0.161727					24.422	0.161727	MLH3	27030	NM_014381
PL-50007	G14	X	17.7616	-0.212032					17.7616	-0.212032	PCDHAC1	56135	NM_018898
PL-50007	G15	X	4.79178	-0.939855					4.79178	-0.939855	MLL5	55904	NM_018682
PL-50007	G16	X	18.2534	-0.184434					18.2534	-0.184434	PCDHA9	9752	NM_014005
PL-50007	G17	X	12.9066	-0.484478					12.9066	-0.484478	MLLT4	4301	NM_005936
PL-50007	G18	X	14.8212	-0.377034					14.8212	-0.377034	PCDHA8	56140	NM_018911
PL-50007	G19	X	1.70701	-1.11296					1.70701	-1.11296	MLLT6	4302	NM_005937
PL-50007	G20	X	18.239	-0.185241					18.239	-0.185241	PCDHA7	56141	NM_018910
PL-50007	G21	X	6.85306	-0.824183					6.85306	-0.824183	MLR1	254251	NM_153686
PL-50007	G23	X	4.9021	-0.933664					4.9021	-0.933664	MMAA	166785	NM_172250
PL-50007	H02	X	13.0756	-0.474993					13.0756	-0.474993	SPARCL1	8404	NM_004684
PL-50007	H04	X	15.0469	-0.36437					15.0469	-0.36437	SPARC	6678	NM_003118
PL-50007	H05	X	32.2581	0.601463					32.2581	0.601463	RAB40C	57799	NM_021168
PL-50007	H06	X	1.11369	-1.14626					1.11369	-1.14626	SP7	121340	NM_152860
PL-50007	H07	X	2.70114	-1.05718					2.70114	-1.05718	RAB4B	53916	NM_016154
PL-50007	H08	X	18.8449	-0.15124					18.8449	-0.15124	SP110	3431	NM_004509
PL-50007	H09	X	27.6957	0.345437					27.6957	0.345437	RABGEF1	27342	NM_014504
PL-50007	H10	X	9.23273	-0.690644					9.23273	-0.690644	SP100	6672	NM_003113
PL-50007	H11	X	19.0639	-0.138952					19.0639	-0.138952	RAD17	5884	NM_002873
PL-50007	H12	X	19.5277	-0.112926					19.5277	-0.112926	SORBS1	10580	NM_006434
PL-50007	H13	X	0.396825	-1.18649					0.396825	-1.18649	RAD21	5885	NM_006265
PL-50007	H14	X	13.9454	-0.426181					13.9454	-0.426181	SON	6651	NM_003103
PL-50007	H15	X	20.0145	-0.0856062					20.0145	-0.0856062	RAD23A	5886	NM_005053
PL-50007	H16	X	6.29559	-0.855466					6.29559	-0.855466	SOCS7	30837	NM_014598
PL-50007	H17	X	17.5337	-0.224819					17.5337	-0.224819	RAD23B	5887	NM_002874
PL-50007	H18	X	21.3463	-0.0108684					21.3463	-0.0108684	SNRPN	6638	NM_003097
PL-50007	H19	X	0.844286	-1.16138					0.844286	-1.16138	RAI1	10743	NM_030665
PL-50007	H20	X	13.7263	-0.438477					13.7263	-0.438477	SNAPC3	6619	NM_003084
PL-50007	H21	X	19.6305	-0.107153					19.6305	-0.107153	RALA	5898	NM_005402
PL-50007	H23	X	4.3788	-0.96303					4.3788	-0.96303	RALB	5899	NM_002881
PL-50007	I02	X	6.07235	-0.867994					6.07235	-0.867994	PCDHA6	56142	NM_018909
PL-50007	I04	X	1.72247	-1.11209					1.72247	-1.11209	PCDHA5	56143	NM_018908
PL-50007	I05	X	8.66316	-0.722606					8.66316	-0.722606	MNDA	4332	NM_002432
PL-50007	I06	X	11.5425	-0.561029					11.5425	-0.561029	PCDHA4	56144	NM_018907
PL-50007	I07	X	9.04594	-0.701126					9.04594	-0.701126	ARID5B	84159	XM_084482
PL-50007	I08	X	1.69863	-1.11343					1.69863	-1.11343	PCDHA3	56145	NM_018906
PL-50007	I09	X	5.00619	-0.927823					5.00619	-0.927823	MRTF-B	57496	NM_014048
PL-50007	I10	X	1.29933	-1.13584					1.29933	-1.13584	PCDHA2	56146	NM_018905
PL-50007	I11	X	11.1044	-0.585611					11.1044	-0.585611	MSF	10801	NM_006640
PL-50007	I12	X	6.49135	-0.844481					6.49135	-0.844481	PCDHA13	56136	NM_018904
PL-50007	I13	X	14.6866	-0.384592					14.6866	-0.384592	MSH2	4436	NM_000251
PL-50007	I14	X	6.62326	-0.837078					6.62326	-0.837078	PCDHA12	56137	NM_018903
PL-50007	I15	X	9.51365	-0.67488					9.51365	-0.67488	MSH4	4438	NM_002440
PL-50007	I16	X	14.0455	-0.420565					14.0455	-0.420565	PCDHA11	56138	NM_018902
PL-50007	I17	X	20.6263	-0.0512766					20.6263	-0.0512766	MSH5	4439	NM_002441
PL-50007	I18	X	2.59652	-1.06305					2.59652	-1.06305	PCDHA10	56139	NM_018901
PL-50007	I19	X	11.7079	-0.551747					11.7079	-0.551747	MSH6	2956	NM_000179
PL-50007	I20	X	15.1168	-0.360452					15.1168	-0.360452	PCDHA1	56147	NM_018900
PL-50007	I21	X	1.46956	-1.12629					1.46956	-1.12629	MSLN	10232	NM_005823
PL-50007	I23	X	4.26247	-0.969559					4.26247	-0.969559	MTCH1	23787	NM_014341
PL-50007	J02	X	15.2235	-0.354461					15.2235	-0.354461	SNAI2	6591	NM_003068
PL-50007	J04	X	9.8598	-0.655455					9.8598	-0.655455	SNAI1	6615	NM_005985
PL-50007	J05	X	1.20863	-1.14093					1.20863	-1.14093	RANBP2L1	84220	NM_005054
PL-50007	J06	X	9.48511	-0.676481					9.48511	-0.676481	SMC4L1	10051	NM_005496
PL-50007	J07	X	7.79597	-0.77127					7.79597	-0.77127	RANBP3	8498	NM_003624
PL-50007	J08	X	54.4682	1.84782					54.4682	1.84782	SMARCC2	6601	NM_003075
PL-50007	J09	X	3.2775	-1.02483					3.2775	-1.02483	RASSF1	11186	NM_007182
PL-50007	J10	X	6.44318	-0.847184					6.44318	-0.847184	SLC9A3R2	9351	NM_004785
PL-50007	J11	X	42.1021	1.15388					42.1021	1.15388	RASSF5	83593	NM_031437
PL-50007	J12	X	10.8837	-0.597999					10.8837	-0.597999	SLBP	7884	NM_006527
PL-50007	J13	X	30.871	0.523623					30.871	0.523623	RBL2	5934	NM_005611
PL-50007	J14	X	13.5709	-0.4472					13.5709	-0.4472	SIP1	8487	NM_003616
PL-50007	J15	X	1.5594	-1.12125					1.5594	-1.12125	RBM11	54033	NM_144770
PL-50007	J16	X	30.4109	0.497804					30.4109	0.497804	SIN3A	25942	NM_015477
PL-50007	J17	X	4.88988	-0.93435					4.88988	-0.93435	RBM15	64783	NM_022768
PL-50007	J18	X	17.7013	-0.215417					17.7013	-0.215417	SIGLECL1	89858	NM_033329
PL-50007	J19	X	7.34756	-0.796433					7.34756	-0.796433	RBM5	10181	NM_005778
PL-50007	J20	X	4.80566	-0.939076					4.80566	-0.939076	SIGLEC11	114132	NM_052884
PL-50007	J21	X	17.026	-0.253309					17.026	-0.253309	RBM6	10180	NM_005777
PL-50007	J23	X	13.9969	-0.423296					13.9969	-0.423296	RBMS1	5937	NM_002897
PL-50007	K02	X	8.06084	-0.756406					8.06084	-0.756406	PCDH8	5100	NM_002590
PL-50007	K04	X	4.95142	-0.930897					4.95142	-0.930897	PCDH7	5099	NM_002589
PL-50007	K05	X	10.4417	-0.622802					10.4417	-0.622802	MYOCD	93649	NM_153604
PL-50007	K06	X	11.8387	-0.544407					11.8387	-0.544407	PCDH16	8642	NM_003737
PL-50007	K07	X	6.86646	-0.823431					6.86646	-0.823431	MYH1	4619	NM_005963
PL-50007	K08	X	16.5925	-0.277637					16.5925	-0.277637	PCDH15	65217	NM_033056
PL-50007	K09	X	10.3425	-0.628365					10.3425	-0.628365	MYH11	4629	NM_002474
PL-50007	K10	X	32.9013	0.637557					32.9013	0.637557	PCDH12	51294	NM_016580
PL-50007	K11	X	10.0604	-0.6442					10.0604	-0.6442	MYH13	8735	NM_003802
PL-50007	K12	X	12.2254	-0.522706					12.2254	-0.522706	PCDH11Y	83259	NM_032971
PL-50007	K13	X	25.6292	0.229471					25.6292	0.229471	MYH2	4620	NM_017534
PL-50007	K14	X	20.1367	-0.0787463					20.1367	-0.0787463	PCDH11X	27328	NM_014522
PL-50007	K15	X	8.97198	-0.705276					8.97198	-0.705276	MYH6	4624	NM_002471
PL-50007	K16	X	3.93272	-0.988063					3.93272	-0.988063	PCDH1	5097	NM_002587
PL-50007	K17	X	49.5981	1.57453					49.5981	1.57453	MYH9	4627	NM_002473
PL-50007	K18	X	6.82932	-0.825515					6.82932	-0.825515	PCBP4	57060	NM_020418
PL-50007	K19	X	14.1152	-0.416653					14.1152	-0.416653	MYL9	10398	NM_006097
PL-50007	K20	X	3.87308	-0.99141					3.87308	-0.99141	PCBP2	5094	NM_005016
PL-50007	K21	X	8.49494	-0.732046					8.49494	-0.732046	MYO10	4651	NM_012334
PL-50007	K23	X	10.2086	-0.635879					10.2086	-0.635879	MYRIP	25924	NM_015460
PL-50007	L02	X	6.9723	-0.817492					6.9723	-0.817492	SHBG	6462	NM_001040
PL-50007	L04	X	39.8117	1.02535					39.8117	1.02535	SHARP	23013	NM_015001
PL-50007	L05	X	9.43117	-0.679508					9.43117	-0.679508	RBMS2	5939	NM_002898
PL-50007	L06	X	12.8497	-0.487671					12.8497	-0.487671	SGCE	8910	NM_003919
PL-50007	L07	X	11.1961	-0.580467					11.1961	-0.580467	ARID4B	51742	NM_016374
PL-50007	L08	X	8.18139	-0.749641					8.18139	-0.749641	SFTPD	6441	NM_003019
PL-50007	L09	X	12.279	-0.5197					12.279	-0.5197	REM1	28954	NM_014012
PL-50007	L10	X	20.0169	-0.0854726					20.0169	-0.0854726	SFRS8	6433	NM_152235
PL-50007	L11	X	22.3257	0.0440897					22.3257	0.0440897	REPS2	9185	NM_004726
PL-50007	L12	X	4.79303	-0.939785					4.79303	-0.939785	SFRS7	6432	NM_006276
PL-50007	L13	X	3.79524	-0.995778					3.79524	-0.995778	RFC2	5982	NM_002914
PL-50007	L14	X	7.56457	-0.784255					7.56457	-0.784255	SFRS3	6428	NM_003017
PL-50007	L15	X	27.9759	0.36116					27.9759	0.36116	RFC4	5984	NM_002916
PL-50007	L16	X	3.93963	-0.987675					3.93963	-0.987675	SFRS2	6427	NM_003016
PL-50007	L17	X	13.7512	-0.437083					13.7512	-0.437083	RFX4	5992	NM_002920
PL-50007	L18	X	5.14156	-0.920227					5.14156	-0.920227	SFRS11	9295	NM_004768
PL-50007	L19	X	7.53904	-0.785688					7.53904	-0.785688	RHOBTB1	9886	NM_014836
PL-50007	L20	X	19.9796	-0.087562					19.9796	-0.087562	SFPQ	6421	NM_005066
PL-50007	L21	X	5.86438	-0.879665					5.86438	-0.879665	RHOBTB2	23221	NM_015178
PL-50007	L23	X	11.7172	-0.551221					11.7172	-0.551221	PDLIM4	8572	NM_003687
PL-50007	M02	X	1.33048	-1.13409					1.33048	-1.13409	ZNF395	55893	NM_018660
PL-50007	M04	X	9.19097	-0.692987					9.19097	-0.692987	PAX9	5083	NM_006194
PL-50007	M05	X	3.64607	-1.00415					3.64607	-1.00415	AKAP8L	26993	NM_014371
PL-50007	M06	X	3.36544	-1.0199					3.36544	-1.0199	PAX5	5079	NM_016734
PL-50007	M07	X	5.92352	-0.876346					5.92352	-0.876346	NALP10	338322	NM_176821
PL-50007	M08	X	1.13369	-1.14514					1.13369	-1.14514	PAX1	5075	NM_006192
PL-50007	M09	X	11.1782	-0.58147					11.1782	-0.58147	NALP13	126204	NM_176810
PL-50007	M10	X	3.07501	-1.03619					3.07501	-1.03619	PARVA	55742	NM_018222
PL-50007	M11	X	8.88704	-0.710043					8.88704	-0.710043	NALP14	338323	NM_176822
PL-50007	M12	X	6.55317	-0.841012					6.55317	-0.841012	PARD3	56288	NM_019619
PL-50007	M13	X	32.5383	0.61719					32.5383	0.61719	NALP2	55655	NM_017852
PL-50007	M14	X	7.88509	-0.766269					7.88509	-0.766269	PAP	5068	NM_002580
PL-50007	M15	X	14.8013	-0.378156					14.8013	-0.378156	NBS1	4683	NM_002485
PL-50007	M16	X	11.4942	-0.563735					11.4942	-0.563735	PACSIN3	29763	NM_016223
PL-50007	M17	X	22.1863	0.0362703					22.1863	0.0362703	NCAM1	4684	NM_000615
PL-50007	M18	X	14.8838	-0.373523					14.8838	-0.373523	OSTF1	26578	NM_012383
PL-50007	M19	X	19.3965	-0.120286					19.3965	-0.120286	NCAM2	4685	NM_004540
PL-50007	M20	X	7.88331	-0.766368					7.88331	-0.766368	POSTN	10631	NM_006475
PL-50007	M21	X	2.65056	-1.06001					2.65056	-1.06001	NCBP1	4686	NM_002486
PL-50007	M23	X	3.9941	-0.984619					3.9941	-0.984619	NDN	4692	NM_002487
PL-50007	N02	X	1.12907	-1.14539					1.12907	-1.14539	SF3A3	10946	NM_006802
PL-50007	N04	X	1.10429	-1.14679					1.10429	-1.14679	SF3A1	10291	NM_005877
PL-50007	N05	X	5.30128	-0.911264					5.30128	-0.911264	RIT1	6016	NM_006912
PL-50007	N06	X	2.72446	-1.05587					2.72446	-1.05587	SEPT6	23157	NM_015129
PL-50007	N07	X	1.90563	-1.10182					1.90563	-1.10182	RNPS1	10921	NM_006711
PL-50007	N08	X	2.53197	-1.06667					2.53197	-1.06667	SEPT3	55964	NM_019106
PL-50007	N09	X	10.9113	-0.596446					10.9113	-0.596446	RNUT1	10073	NM_005701
PL-50007	N10	X	21.1595	-0.0213511					21.1595	-0.0213511	SEPT1	1731	NM_052838
PL-50007	N11	X	5.94596	-0.875087					5.94596	-0.875087	RPE65	6121	NM_000329
PL-50007	N12	X	28.3406	0.381629					28.3406	0.381629	SEPN1	57190	NM_020451
PL-50007	N13	X	2.88177	-1.04704					2.88177	-1.04704	RPGR	6103	NM_000328
PL-50007	N14	X	13.4791	-0.452351					13.4791	-0.452351	SELP	6403	NM_003005
PL-50007	N15	X	17.8937	-0.20462					17.8937	-0.20462	RRAGA	10670	NM_006570
PL-50007	N16	X	12.6985	-0.496158					12.6985	-0.496158	SELENBP1	8991	NM_003944
PL-50007	N17	X	29.7328	0.459752					29.7328	0.459752	RS1	6247	NM_000330
PL-50007	N18	X	5.5997	-0.894518					5.5997	-0.894518	SELE	6401	NM_000450
PL-50007	N19	X	3.69248	-1.00154					3.69248	-1.00154	RSN	6249	NM_002956
PL-50007	N20	X	10.6283	-0.61233					10.6283	-0.61233	SEC22L1	9554	NM_004892
PL-50007	N21	X	10.0183	-0.646558					10.0183	-0.646558	RUNX3	864	NM_004350
PL-50007	N23	X	9.64262	-0.667642					9.64262	-0.667642	S100A1	6271	NM_006271
PL-50007	O02	X	1.94782	-1.09945					1.94782	-1.09945	OSBPL1A	114876	NM_018030
PL-50007	O04	X	9.51842	-0.674612					9.51842	-0.674612	OSBP	5007	NM_002556
PL-50007	O05	X	25.6349	0.229793					25.6349	0.229793	NEO1	4756	NM_002499
PL-50007	O06	X	18.8532	-0.150772					18.8532	-0.150772	ORC6L	23594	NM_014321
PL-50007	O07	X	3.19078	-1.0297					3.19078	-1.0297	NFKBIA	4792	NM_020529
PL-50007	O08	X	9.11491	-0.697255					9.11491	-0.697255	OLIG2	10215	NM_005806
PL-50007	O09	X	4.17081	-0.974702					4.17081	-0.974702	NHLH1	4807	NM_005598
PL-50007	O10	X	13.4815	-0.452216					13.4815	-0.452216	NUCB2	4925	NM_005013
PL-50007	O11	X	21.5794	0.00220888					21.5794	0.00220888	NID2	22795	NM_007361
PL-50007	O12	X	12.8802	-0.485961					12.8802	-0.485961	NUCB1	4924	NM_006184
PL-50007	O13	X	4.10346	-0.978481					4.10346	-0.978481	NINJ1	4814	NM_004148
PL-50007	O14	X	10.4821	-0.620533					10.4821	-0.620533	NUBP2	10101	NM_012225
PL-50007	O15	X	16.8129	-0.26527					16.8129	-0.26527	NOL3	8996	NM_003946
PL-50007	O16	X	31.4103	0.553887					31.4103	0.553887	NUBP1	4682	NM_002484
PL-50007	O17	X	9.75124	-0.661546					9.75124	-0.661546	NOLC1	9221	NM_004741
PL-50007	O18	X	47.1053	1.43464					47.1053	1.43464	NRGN	4900	NM_006176
PL-50007	O19	X	4.32109	-0.966269					4.32109	-0.966269	NOVA1	4857	NM_002515
PL-50007	O20	X	5.97578	-0.873413					5.97578	-0.873413	NRCAM	4897	NM_005010
PL-50007	O21	X	14.5979	-0.38957					14.5979	-0.38957	NOVA2	4858	NM_002516
PL-50007	O23	X	21.4592	-0.00453694					21.4592	-0.00453694	NPHS1	4868	NM_004646
PL-50007	P02	X	3.63136	-1.00497					3.63136	-1.00497	SDPR	8436	NM_004657
PL-50007	P04	X	23.9799	0.136918					23.9799	0.136918	SDC4	6385	NM_002999
PL-50007	P05	X	19.3798	-0.121225					19.3798	-0.121225	S100A11	6282	NM_005620
PL-50007	P06	X	18.9902	-0.143087					18.9902	-0.143087	SCUBE2	57758	NM_020974
PL-50007	P07	X	25.6123	0.228526					25.6123	0.228526	S100A13	6284	XM_371380
[truncated: 19,991 more rows]
