# Supplementary material for: A Genome-Wide siRNA Screen in Mammalian Cells for Regulators of S6 Phosphorylation
Source: PLoS One. 2015 Mar 19;10(3):e0116096. doi: 10.1371/journal.pone.0116096 (PMC4366019; doi:10.1371/journal.pone.0116096)
Supplement: S2 Table — Primary S6P positives not retested due to reduced cell number > 2SD below the mTOR RNAi on plates used for scoring. N = scramble RNAi (negative control); P = mTOR RNAi (positive control); X = experimental RNAi. (XLSX) [file pone.0116096.s004.xlsx]

## Sheet: poss S6P+ excluded-low cell #
Primary S6P positives not retested due to reduced cell number > 2SD below the mTOR RNAi on plates used for scoring. N=scramble RNAi (negative control); P=mTOR RNAi (positive control); X=experimental RNAi
Stock_ID	Row	Type	Avg Total Cells_A	Avg Total Cells_B	Avg Total Cells_C	Gene Symbol	Entrez Gene ID	Accession #
PL-50001	B14	X	147.25	80	114.25	HK2	3099	NM_000189
PL-50001	E13	X	127.75	98	129.5	TNK2	10188	NM_005781
PL-50001	G10	X	135.25	65	61.75	CD4	920	NM_000616
PL-50001	J11	X	106	60.5	51	DMPK	1760	NM_004409
PL-50001	N09	X	66.25	92	31.25	EEF2K	29904	NM_013302
PL-50001	N18	X	123.5	100.5	96.5	FGFR3	2261	NM_000142
PL-50001		N	304.12 +/- 103.53	335.88 +/- 102.30	327.5 +/- 102.00
PL-50001		P	206.79 +/- 52.67	204.33 +/- 47.29	205+/- 26.30
PL-50002	C17	X	38.5	26.25	36.5	IRAK3	11213	NM_007199
PL-50002	I12	X	56	132	81.75	MATK	4145	NM_002378
PL-50002	J12	X	57.75	165.75	158	PRKCH	5583	NM_006255
PL-50002	J19	X	29.5	123.25	44.5	PFKFB1	5207	NM_002625
PL-50002		N	225.20+/-74.10	258.83 +/- 80.50	261.67 +/- 49.48
PL-50002		P	134.63 +/- 32.69	116.04 +/- 39.02	140.16 +/- 49.00
PL-50003	K08	X	62.5	59.25	39.75	KALRN	11139	NM_007064
PL-50003	M13	X	72.25	57	38.25	STK22C	81629	NM_052841
PL-50003		N	141.63 +/- 33.36	136.54 +/- 37.97
PL-50003		P	94.08 +/-20.61	87.33 +/- 30.94
PL-50005	G21	X	225.25			OPN1SW	611	NM_001708
PL-50005	O23	X	246.5			OR52A1	23538	NM_012375
PL-50005	O20	X	173.75			OR5F1	338674	XM_291859
PL-50005	G16	X	279.5			RGS1	5996	NM_002922
PL-50005	C12	X	190.25			SORT1	6272	NM_002959
PL-50005		P	396.95+/- 55.68
PL-50005		N	530.70+/- 46.16
PL-50006	I17	X	171.75		112	BCL2	596	NM_000633
PL-50006	E16	X	119.75		75	CLTB	1212	NM_001834
PL-50006		P	213.20 +/- 51.55		211.333
PL-50006	N22	N	342.25 +/- 52.54		348.167
PL-50012	J04	X	31.25			DNASE2	1777	NM_001375
PL-50012	P10	X	27.5			COMT	1312	NM_000754
PL-50012	P11	X	31			VPS52	6293	NM_022553
PL-50012		P	93.75 +/- 19.79
PL-50012		N	133.17 +/- 39.70
PL-50013	A16	X	141.75	154	148	PPP1R15B	84919	NM_032833
PL-50013	A23	X	166.75	183.25	212.5	GBP1	2633	NM_002053
PL-50013	F13	X	151.75	243.75	181.5	RAP1A	5906	NM_002884
PL-50013	H21	X	168.25	173.75	178.75	RRAD	6236	NM_004165
PL-50013	M16	X	139.75	238.5	209	OGG1	4968	NM_002542
PL-50013	M23	X	241.25	201.25	174	MMP7	4316	NM_002423
PL-50013	P10	X	152	193.25	179.5	ASCC3L1	23020	NM_014014
PL-50013		P	303.79 +/- 23.63	310.54 +/- 38.70	322.71 +/- 54.64
PL-50013		N	487.71 +/ - 92.27	428.70 +/- 56.63	420.75 +/- 54.64
PL-50014	G14	X		18.75		CFLAR	8837	NM_003879
PL-50014		P	182.29+/- 19.41	231.25 +/- 85.34	187.04 +/- 17.1
PL-50014		N	296.54 +/- 60.84	288.92 +/- 93.08	275.21 +/- 55.75
PL-50017	D20	X	117.25	104.25	190.75	FGF14	2259	NM_004115
PL-50017		P	192 +/- 33.37	219.5 +/- 78.39	401.83 +/- 274.25
PL-50017		N	247 +/- 100.60	364.5 +/- 183.61	309.83 +/- 119.46
PL-50049	A02		244.5	155.75	224.5	POLR2C	5432	NM_002694
PL-50049		P	332.71 +/- 28.93	343.75 +/- 69.82	316.71 +/- 57.05
PL-50049		N	475.54 +/- 52.45	434.46 +/- 35.79	440.63 +/- 35.21
PL-50050	E11	X	214.75	234	144.5	PSMC3	5702	NM_002804
PL-50050	E13	X	245	164.25	193.5	PSMC4	5704	NM_006503
PL-50050	G02	X	142.5	135.25	111.25	RPS26	6231	NM_001029
PL-50050	G08	X	180.5	162.75	146	RPS23	6228	NM_001025
PL-50050	G12	X	196	208.75	175	RPS18	6222	NM_022551
PL-50050	G14	X	336.5	248.25	198.25	RPS17	6218	NM_001021
PL-50050	G16	X	192.5	174.5	128	RPS15A	6210	NM_001019
PL-50050	G18	X	230.75	210.75	202.25	RPS15	6209	NM_001018
PL-50050	I10	X	154	199	165.25	RPS8	6202	NM_001012
PL-50050	I12	X	251	215.25	206	RPS7	6201	NM_001011
PL-50050	I14	X	176.75	197.25	91.75	RPS6	6194	NM_001010
PL-50050	I18	X	171.5	215.25	180.25	RPS3A	6189	NM_001006
PL-50050		P	362.42 +/- 58.92	381.08 +/- 47.85	361.33 +/- 47.14
PL-50050	N22	N	394.54 +/- 69.67	463.46 +/- 87.13	530.21 +/- 46.22
PL-50051	D19	X	352.5	290.25	287.25	SF3A2	8175	NM_007165
PL-50051	A10	X	389.75	434.5	462.5	SLC39A7	7922	NM_006979
PL-50051	E20	X	303.25	211.75	262.25	ZNF226	7769	NM_015919
PL-50051		P	468.75 +/- 80.54	525.71 +/- 63.33	495.5 +/- 78.15
PL-50051		N	629.75 +/- 51.90	634.42 +/- 54.66	548.92 +/- 95.22
PL-50053	A08	X	326.5	194.25	343.75	STX6	10228	NM_005819
PL-50053	A16	X	368	376	301.25	GPA33	10223	NM_005814
PL-50053	C23	X	261.75	239.25	275.25	EPM2AIP1	9852	NM_014805
PL-50053	D09	X	263.25	254.25	259	SF3B4	10262	NM_005850
PL-50053	E10	X	303	282	330.5	RBM7	10179	NM_016090
PL-50053	E15	X	136.75	142	114.75	PSMD6	9861	NM_014814
PL-50053	E23	X	310	320	341.75	TOMM70A	9868	NM_014820
PL-50053	F19	X	355.5	331.5	308.5	B3GALT5	10317	NM_006057
PL-50053	G09	X	531.25	326	385.25	FCHSD2	9873	NM_014824
PL-50053	H02	X	491	323.5	330.75	SC65	10609	NM_006455
PL-50053	H07	X	359.5	337.75	395	PCGF3	10336	NM_006315
PL-50053	I06	X	304.5	347.25	367.75	BCAP31	10134	NM_005745
PL-50053	J06	X	323.25	334.25	408.5	SLC35A1	10559	NM_006416
PL-50053	J09	X	298.25	212.25	331	CEPT1	10390	NM_006090
PL-50053	J16	X	379.5	223.25	312.25	HBXIP	10542	NM_006402
PL-50053	K09	X	429.25	281.5	411	RBM19	9904	NM_016196
PL-50053	K10	X	326	326	330.5	UST	10090	NM_005715
PL-50053	O18	X	245.25	248.75		MVP	9961	NM_005115
PL-50053	O21	X	276.75	349.5		HS3ST3A1	9955	NM_006042
PL-50053	P06	X	55.25	99.5		NXF1	10482	NM_006362
PL-50053		P	468.79 +/- 80.87	418.96 +/- 40.13	471.63 +/- 30.87
PL-50053		N	521 +/- 84.55	593.33 +/- 91.27	612.38 +/- 106.60
PL-50057	J05	X	143.5			CCDC59	29080	NM_014167
PL-50057	C18	X	170.5			MCAT	27349	NM_173467
PL-50057	E08	X	118.25			PRPF19	27339	NM_014502
PL-50057		P	272.96 +/- 48.16
PL-50057		N	315.53+/- 54.71
PL-50058		P	252.33 +/- 52.82	226.67 +/- 49.47	233.21 +/- 37.94
PL-50058		N	344.83 +/- 42.18	329.95 +/- 32.70	380.25 +/- 101.18
PL-50064	J14	X			139.5	C1orf50	79078	NM_024097
PL-50064	J17	X			182.75	KCTD14	65987	NM_023930
PL-50064	P16	X			169.75	C17orf39	79018	NM_024052
PL-50064		P			324.21 +/- 59.54
PL-50064		N			351.79 +/- 58.24
PL-50066	A10	X			133.5	C17orf68	80169	NM_025099
PL-50066	I08	X			177.75	HSD3B7	80270	NM_025193
PL-50066	G06	X			213.75	KLHL15	80311	XM_040383
PL-50066	J19	X			189.5	PRRT1	80863	NM_030651
PL-50066	B08	X			174.25	SF3B5	83443	NM_031287
PL-50066		P			321.96 +/- 18.17
PL-50066		N			383.88 +/- 74.14
PL-50073	F16	X	155	173.5	162.75	C1orf210	149466	NM_182517
PL-50073	H05	X	401	277	235.5	CBLN2	147381	NM_182511
PL-50073	K21	X	305.25	345.5	352.75	SYT9	143425	NM_175733
PL-50073	M21	X	265	320	445.5	FLJ32810	143872	XM_370651
PL-50073		P	498.67 +/- 72.87	471.79 +/- 62.73	461.92 +/- 44.18
PL-50073		N	814.79 +/- 115.46	901.25 +/- 112.64	847.5 +/- 122.23
PL-50080	C09	X	263			KRT26	353288	NM_181539
PL-50080	I23	X	297.25			PTPRQ	374462	XM_370699
PL-50080	K10	X	421.5			C3orf62	375341	NM_198562
PL-50080	L09	X	374.25			KAAG1	353219	NM_181337
PL-50080	L10	X	311.5			FLJ44635	392490	NM_207422
PL-50080	N19	X	278.75			C9orf165	375704	NM_198573
PL-50080	O11	X	307.5			ZNF568	374900	NM_198539
PL-50080	O16	X	235			LOC374973	374973	XM_371248
PL-50080		P	467.29 +/- 47.67
PL-50080		N	603.25 +/- 59.27
PL-50084	G20	X	228.75	154.5		LOC389000	389000	XM_371534
PL-50084	J15	X	200.75	130.25		LOC389124	389124	XM_371643
PL-50084	M17	X	130	199.25		LOC391356	391356	XM_372919
PL-50084	O19	X	167.75	189		LOC388946	388946	XM_371491
PL-50084	P21	X	148	249		C3orf16	389161	XM_374057
PL-50084		P	320.54 +/- 29.50	318.67 +/- 33.05
PL-50084		N	355.33 +/- 61.24	363.5 +/- 74.45
