# Supplementary material for: A Genome-Wide siRNA Screen in Mammalian Cells for Regulators of S6 Phosphorylation
Source: PLoS One. 2015 Mar 19;10(3):e0116096. doi: 10.1371/journal.pone.0116096 (PMC4366019; doi:10.1371/journal.pone.0116096)
Supplement: S3 Table — Sheet A: Primary positives chosen for retesting with 4 individual RNAi-see Supp Table 4; results shown here are from initial testing with RNAi pool Sheet B: Primary S6P positives not retested with individual RNAis. Primary S6P positives NOT selected for retesting with the 4 individual RNAi used in the intial screen. (XLSX) [file pone.0116096.s005.xlsx]

## Sheet: Primary positives retested
Primary positives chosen for retesting with 4 individual RNAi-see Supp Table 4; results shown here are from initial testing with RNAi pool
Stock_ID	Row	Type	Avg % Pos Cells_A	z score for plate A	Avg % Pos Cells_B	z score for plate B	Avg % Pos Cells_C	z score for plate C	Q	RANK for Q	Avg % pos	Avg z	RANK for avg z	Highlight	Gene Symbol	Entrez Gene ID	Accession #	Number of oligos confirmed in CPs	Confirmed in TSC1 null?
PL-50002	G11	X	17.0945	-2.83833	19.7232	-2.15271	16.1736	-2.71188	1.41891	600	17.6638	-2.56764	20474		MARCH4	57574	NM_020814	3
PL-50053	F05	X	76.9002	3.13015	77.6463	3.07051	79.9565	6.85311	0.129471	139	78.1676	4.35126	6		MARCH6	10299	NM_005885	0
PL-50013	L08	X	15.554	-1.92478	15.4649	-2.45438	12.0269	-4.004	2.28106	799	14.3486	-2.79439	20680		SEPT5	5413	NM_002688	2
PL-50001	E11	X	33.4442	-2.41403	34.4586	-2.7641	16.6552	-2.41934	1.23446	559	28.186	-2.53249	20439		ABL2	27	NM_005158	1
PL-50049	P15	X	24.3688	-2.08403	12.2149	-1.63152	22.6747	-2.21973	5.54586	1493	19.7528	-1.97842	19507		ACCN4	55515	NM_018674	3
PL-50012	I05	X	72.9652	2.14478					3.19701	987	72.9652	2.14478	174		ACHE	43	NM_000665	2
PL-50012	M16	X	4.26205	-2.34562					1.89956	716	4.26205	-2.34562	20212		ACOT7	11332	NM_007274	2
PL-50049	J10	X	22.2467	-2.21502	9.44188	-1.72851	12.1039	-2.91199	3.80822	1130	14.5975	-2.28517	20112		ACRBP	84519	NM_032489	4
PL-50066	L18	X			17.5309	-2.5215			1.16856	537	17.5309	-2.5215	20427		ACSBG2	81616	NM_030924	2
PL-50014	L16	X	19.5943	-2.06655					3.87765	1146	19.5943	-2.06655	19696		ACTG2	72	NM_001615	2	one
PL-50014	L14	X	13.7067	-2.36663					1.79509	685	13.7067	-2.36663	20241		ACTL6B	51412	NM_016188	4	yes
PL-50066	P14	X			24.7826	-2.0812			3.74154	1107	24.7826	-2.0812	19742		ACTL8	81569	NM_030812	2
PL-50001	E17	X	35.4767	-2.29305	20.5803	-3.4984	17.7617	-2.37695	1.32566	575	24.6062	-2.7228	20618		ACVR1B	91	NM_004302	1
PL-50001	M07	X	35.4648	-2.29376	20.2715	-3.51473	10.285	-2.66341	0.999325	491	22.0071	-2.82397	20715		ACVR1C	130399	NM_145259	2
PL-50001	E19	X	33.0142	-2.43963	23.9443	-3.32041	18.8891	-2.33375	1.17366	538	25.2825	-2.69793	20594		ACVR2	92	NM_001616	3	one
PL-50001	E23	X	33.425	-2.41518	37.8128	-2.58663	27.896	-1.98866	2.40528	830	33.0446	-2.33016	20184		ACVRL1	94	NM_000020	1
PL-50014	I12	X	22.1956	-1.93397					5.31172	1442	22.1956	-1.93397	19381		ADAMTS1	9510	NM_006988	3	yes
PL-50012	I21	X	4.985	-2.29837					2.1541	764	4.985	-2.29837	20135		ADAMTS10	81794	NM_030957	1
PL-50012	K15	X	73.4784	2.17832					2.93819	935	73.4784	2.17832	165		ADAMTS6	11174	NM_014273	3
PL-50006	A23	X	4.59239	-5.31084	3.60311	-1.9906			2.32627	813	4.09775	-3.65072	21044		ADD2	119	NM_001617	2
PL-50004	A07	X	24.3465	-2.69603					0.701709	406	24.3465	-2.69603	20591		ADMR	11318	NM_007264	2
PL-50004	A09	X	28.8259	-2.46667					1.36375	583	28.8259	-2.46667	20377		ADORA1	134	NM_000674	3
PL-50001	G23	X	16.3167	-3.43353	13.7322	-3.86073	9.61831	-2.68895	0.262549	214	13.2224	-3.32774	20967		ADRBK1	156	NM_001619	2
PL-50004	C17	X	29.4608	-2.43416					1.49263	625	29.4608	-2.43416	20327		ADRBK2	157	NM_005160	1
PL-50071	A08	X	39.8898	2.42542					1.52905	631	39.8898	2.42542	115		AGBL1	123624	NM_152336	2	yes
PL-50004	C19	X	27.667	-2.52601					1.15366	530	27.667	-2.52601	20435		AGTR1	185	NM_000685	1
PL-50014	D08	X	12.7036	-2.41776					1.56164	633	12.7036	-2.41776	20310		AIPL1	23746	NM_014336	4
PL-50001	I23	X	4.69231	-4.12546	13.2157	-3.88806	4.1566	-2.89821	0.129699	141	7.35485	-3.63724	21043		AKAP11	11215	NM_016248	3
PL-50001	K13	X	26.3934	-2.83373	50.0334	-1.94003	18.2603	-2.35784	2.51194	849	31.5624	-2.3772	20253		AKAP6	9472	NM_004274	4
PL-50001	K15	X	10.2917	-3.79216	21.0547	-3.47329	4.64289	-2.87958	0.154849	155	11.9964	-3.38168	20984		AKAP7	9465	NM_004842	3	one
PL-50016	D06	X	64.018	0.975673	79.351	1.95608			18.9841	4049	71.6845	1.46587	499		AKAP9	10142	NM_005751	1
PL-50014	B11	X	19.3138	-2.08085					3.74479	1108	19.3138	-2.08085	19741		ALS2	57679	NM_020919	1
PL-50057	G10	X			13.9947	-3.05075			0.228269	195	13.9947	-3.05075	20850		APEX2	27301	NM_014481	3
PL-50012	O15	X	84.5616	2.90272					0.369935	255	84.5616	2.90272	64		APOBEC3G	60489	NM_021822	3
PL-50066	J07	X			10.6106	-2.94168			0.326439	243	10.6106	-2.94168	20786		APOL5	80831	NM_030642	2
PL-50080	K16	X	19.735	-2.09404					3.62565	1083	19.735	-2.09404	19776		AQP12A	375318	NM_198998	2
PL-50014	B15	X	19.1466	-2.08937					3.66746	1091	19.1466	-2.08937	19758		ARFGEF2	10564	NM_006420	3
PL-50012	O19	X	69.4374	1.91421					5.55934	1495	69.4374	1.91421	249		ARFRP1	10139	NM_003224	3
PL-50014	H11	X	11.7888	-2.46438					1.37249	584	11.7888	-2.46438	20373		ARHGAP26	23092	NM_015071	1
PL-50014	F20	X	22.1333	-1.93714					5.27281	1434	22.1333	-1.93714	19391		ARHGEF11	9826	NM_014784	3
PL-50004	E09	X	27.0989	-2.5551					1.06157	512	27.0989	-2.5551	20460		ARRB1	408	NM_004041	3
PL-50014	I02	X	9.99263	-2.55593					1.05904	510	9.99263	-2.55593	20461		ASMT	438	NM_004043	3
PL-50066	M17	X			23.5854	-2.15389			3.12488	979	23.5854	-2.15389	19904		ASRGL1	80150	NM_025080	2
PL-50047	M16	X	6.07622	-3.77186	13.7372	-2.58779	12.5994	-2.59129	0.64611	383	10.8043	-2.98364	20812	y	ATP6V1C1	528	NM_001695	4	yes
PL-50013	F14	X	20.2795	-1.64795	27.0136	-1.60459	23.2319	-2.96362	7.03288	1782	23.5083	-2.07205	19711	y	ATP6V1H	51606	NM_015941	4	yes
PL-50013	F10	X	76.6788	1.65605	88.2876	2.90416	87.1894	2.97487	3.47749	1053	84.0519	2.5117	107		ATP7B	540	NM_000053	1
PL-50013	F08	X	13.9466	-2.01895	38.6642	-0.747297	27.7026	-2.54851	16.9732	3688	26.7711	-1.77158	18920		ATP8A1	10396	NM_006095	2
PL-50001	O23	X	11.1712	-3.73981	36.3517	-2.66393	18.949	-2.33146	0.921225	468	22.1573	-2.91173	20779		AVPR1B	553	NM_000707	2	one
PL-50004	E15	X	27.9212	-2.51299					1.19712	543	27.9212	-2.51299	20421		AVPR2	554	NM_000054	2
PL-50057	K17	X			34.0014	-1.99887			4.56222	1295	34.0014	-1.99887	19552		B3GAT1	27087	NM_018644	3
PL-50052	M02	X	42.9273	2.22257	54.5281	2.73122	44.4711	2.2275	1.94895	724	47.3089	2.39376	117		B4GALT6	9331	NM_004775	4
PL-50004	E17	X	24.7921	-2.67322					0.751278	420	24.7921	-2.67322	20569		BAI1	575	NM_001702	2
PL-50004	E19	X	31.3625	-2.33679					1.94502	723	31.3625	-2.33679	20195		BAI2	576	NM_001703	1
PL-50066	I17	X			22.9504	-2.19244			2.83475	911	22.9504	-2.19244	19964		BAIAP2L2	80115	NM_025045	3
PL-50051	A20	X	19.4317	-2.26652	33.2794	-2.4445	22.3987	-1.65827	4.5063	1284	25.0366	-2.12309	19840		BAT1	7919	NM_004640	4
PL-50070	I07	X	13.3224	-1.95445	10.2928	-2.14525			4.12904	1203	11.8076	-2.04985	19669		BATF2	116071	NM_138456	4	yes
PL-50057	F08	X			29.5551	-2.23264			2.55725	862	29.5551	-2.23264	20028		BAZ2B	29994	NM_013450	3
PL-50057	K16	X			21.7302	-2.64405			0.819215	441	21.7302	-2.64405	20538		BBS9	27241	NM_014451	2
PL-50014	D11	X	21.456	-1.97166					4.86485	1347	21.456	-1.97166	19486		BCAR3	8412	NM_003567	4	one
PL-50004	E23	X	34.4982	-2.17623					2.95378	937	34.4982	-2.17623	19942		BDKRB1	623	NM_000710	1
PL-50066	H21	X			20.1035	-2.3653			1.80153	688	20.1035	-2.3653	20237		BHLHB9	80823	NM_030639	2	one
PL-50012	M08	X	74.1901	2.22485					2.60916	868	74.1901	2.22485	151		BLM	641	NM_000057	2
PL-50057	G08	X			14.1465	-3.04277			0.234412	199	14.1465	-3.04277	20846		BMP10	27302	NM_014482	3
PL-50080	E09	X	13.1351	-2.50372					1.22897	557	13.1351	-2.50372	20409		BMP8A	353500	NM_181809	3	yes
PL-50066	C14	X			15.4945	-2.64514			0.816571	440	15.4945	-2.64514	20540		BPIL1	80341	NM_025227	1
PL-50008	A08	X	63.4265	2.96902					0.298747	235	63.4265	2.96902	58		BRCA2	675	NM_000059	0
PL-50004	G09	X	18.5746	-2.99157					0.277546	222	18.5746	-2.99157	20818		BRS3	680	NM_001727	2
PL-50001	M06	X	36.0063	-2.26153	25.3768	-3.24462	20.799	-2.26058	1.62294	649	27.394	-2.58891	20497		BUB1B	701	NM_001211	4
PL-50066	K19	X			25.6149	-2.03067			4.22887	1223	25.6149	-2.03067	19629		BXDC5	80135	NM_025065	3
PL-50057	D13	X			31.3792	-2.13674			3.26192	1009	31.3792	-2.13674	19868		BZW2	28969	NM_014038	2
PL-50012	K12	X	71.1197	2.02416					4.29535	1238	71.1197	2.02416	209		CA12	771	NM_001218	1
PL-50080	E04	X	19.1025	-2.1333					3.28998	1015	19.1025	-2.1333	19862		CA13	377677	NM_198584	4
PL-50012	K10	X	6.4772	-2.20084					2.77476	898	6.4772	-2.20084	19978		CA9	768	NM_001216	1
PL-50021	H11	X	11.3454	-1.98435	35.3491	-2.30844	30.0311	-0.623399	20.0405	4270	25.5752	-1.63873	18486		CACNB4	785	NM_000726	4
PL-50021	H13	X	12.8276	-1.89353	23.7858	-2.8969	31.6264	-0.581593	20.7632	4415	22.7466	-1.79068	18973		CALB1	793	NM_004929	4	one
PL-50004	I07	X	16.2201	-3.11213					0.185743	171	16.2201	-3.11213	20878		CALCRL	10203	NM_005795	2
PL-50014	G18	X	19.8502	-2.05351					4.00235	1174	19.8502	-2.05351	19675		CAPN3	825	NM_000070	3	yes
PL-50014	A14	X	13.9592	-2.35376					1.85846	701	13.9592	-2.35376	20223		CASP1	834	NM_001223	3	yes
PL-50012	I16	X	77.5123	2.44198					1.46069	613	77.5123	2.44198	113		CASP5	838	NM_004347	3
PL-50004	I13	X	32.4769	-2.27973					2.26237	794	32.4769	-2.27973	20103		CCBP2	1238	NM_001296	2
PL-50071	J12	X	42.7293	2.6745					0.748415	419	42.7293	2.6745	89		CCDC105	126402	NM_173482	2
PL-50066	A08	X			17.863	-2.50133			1.23727	560	17.863	-2.50133	20405		CCDC134	79879	NM_024821	3	one
PL-50017	C23	X	12.9031	-2.1013	16.7087	-1.87632	8.52755	-2.24988	4.02276	1178	12.7131	-2.07583	19725		CCL15	6359	NM_004167	4
PL-50001	G16	X	20.3582	-3.19297	32.2293	-2.88205	26.3321	-2.04858	1.52875	629	26.3065	-2.70786	20603		CCL4	6351	NM_002984	3	one
PL-50021	P05	X	40.3411	-0.207655	30.8259	-2.53863	28.2344	-0.670483	44.9726	9710	33.1338	-1.13892	16074		CCNK	8812	NM_003858	2	yes
PL-50004	K09	X	29.4454	-2.43495					1.48937	624	29.4454	-2.43495	20329		CCR3	1232	NM_001837	3	yes
PL-50004	K11	X	29.9036	-2.41149					1.58875	639	29.9036	-2.41149	20300		CCR4	1233	NM_005508	1
PL-50004	K19	X	36.223	-2.08791					3.68056	1096	36.223	-2.08791	19752		CCR8	1237	NM_005201	2
PL-50001	G14	X	21.5391	-3.12267	34.9326	-2.73901	24.2315	-2.12906	1.37346	586	26.9011	-2.66358	20559		CCRK	23552	NM_012119	3
PL-50004	M05	X	33.6598	-2.21916					2.64757	880	33.6598	-2.21916	20009		CCRL2	9034	NM_003965	2
PL-50014	B14	X	13.8927	-2.35715					1.84156	698	13.8927	-2.35715	20227		CD163	9332	NM_004244	2	yes
PL-50014	B12	X	20.6616	-2.01215					4.42039	1266	20.6616	-2.01215	19586		CD19	930	NM_001770	4	yes
PL-50021	A15	X	16.2028	-1.68672	40.3465	-2.05412	21.9497	-0.835176	17.8413	3852	26.1663	-1.52534	18069		CD244	51744	NM_016382	3	one
PL-50021	A17	X	11.3176	-1.98605	28.6904	-2.64731	22.908	-0.810062	15.7682	3446	20.972	-1.81448	19047		CD2AP	23607	NM_012120	3
PL-50001	G12	X	53.9895	-1.1911	70.6903	-0.847076	66.5004	-0.509563	41.3642	8886	63.7267	-0.849246	13794		CD3E	916	NM_000733	3	one
PL-50001	G10	X	12.6298	-3.65299	7.85595	-4.17164	21.1658	-2.24652	0.832001	447	13.8838	-3.35705	20974		CD4	920	NM_000616	2
PL-50017	I23	X	13.1007	-2.09175	13.2171	-2.03575	17.5845	-1.83633	4.8182	1339	14.6341	-1.98794	19524		CD8A	925	NM_001768	2	one
PL-50053	A12	X	79.3641	3.31767	72.581	2.61044	71.623	5.22865	0.331682	246	74.5227	3.71892	23		CD96	10225	NM_005816	1
PL-50001	E20	X	14.0448	-3.56876	17.5333	-3.65961	16.0614	-2.44209	0.507123	328	15.8799	-3.22349	20935		CDC2L2	985	NM_024011	3
PL-50006	O04	X	6.99071	-5.09708	4.62131	-1.94346			2.59806	867	5.80601	-3.52027	21017		CDC6	990	NM_001254	4
PL-50001	E04	X	22.1091	-3.08874	11.232	-3.99302	6.35327	-2.81405	0.232248	198	13.2314	-3.2986	20964		CDK3	1018	NM_001258	4	one
PL-50001	E02	X	45.1313	-1.71837	23.3201	-3.35344	15.9565	-2.44611	3.36558	1033	28.136	-2.50597	20413		CDK4	1019	NM_000075	2
PL-50001	C20	X	48.2516	-1.53264	31.7016	-2.90997	22.0479	-2.21273	5.19651	1410	34.0003	-2.21845	20007		CDK5	1020	NM_004935	3
PL-50001	C12	X	20.5506	-3.18151	59.1548	-1.45742	11.4063	-2.62045	5.17492	1409	30.3706	-2.41979	20313		CDK5RAP3	80279	NM_025197	3
PL-50001	C10	X	22.8895	-3.04229	20.6707	-3.49362	24.9022	-2.10336	1.27528	567	22.8208	-2.87976	20765		CDK6	1021	NM_001259	2
PL-50001	C02	X	48.9406	-1.49163	41.5638	-2.38816	16.6691	-2.41881	5.61001	1505	35.7245	-2.09953	19790		CDKL1	8814	NM_004196	1
PL-50001	A02	X	5.3749	-4.08483	14.2014	-3.83591	2.47253	-2.96274	0.107279	123	7.3496	-3.62782	21041		CDKN3	1033	NM_005192	1
PL-50008	D09	X	50.4633	2.0718					3.82845	1137	50.4633	2.0718	194		CDX2	1045	NM_001265	3
PL-50008	D11	X	52.7997	2.2335					2.55157	860	52.7997	2.2335	149		CDX4	1046	NM_005193	1
PL-50057	C02	X			33.4509	-2.02782			4.2579	1232	33.4509	-2.02782	19623		CECR5	27440	NM_017829	3
PL-50057	C04	X			22.3086	-2.61364			0.895842	463	22.3086	-2.61364	20518		CECR6	27439	NM_031890	2
PL-50021	G21	X	26.0715	-1.08202	40.5532	-2.0436	30.1795	-0.619511	28.5273	5990	32.268	-1.24838	16729		CEL	1056	NM_001807	4	yes
PL-50004	M11	X	18.7718	-2.98147					0.286865	226	18.7718	-2.98147	20808		CELSR1	9620	NM_014246	3
PL-50004	M13	X	14.1041	-3.22047					0.127979	138	14.1041	-3.22047	20931		CELSR2	1952	NM_001408	2	one
PL-50066	O21	X			26.6904	-1.96537			4.93716	1364	26.6904	-1.96537	19466		CEP290	80184	NM_025114	2
PL-50066	E12	X			9.61634	-3.00204			0.268174	218	9.61634	-3.00204	20824		CEP70	80321	NM_024491	3
PL-50080	K20	X	19.3672	-2.11687					3.42706	1045	19.3672	-2.11687	19826		CERKL	375298	NM_201548	1
PL-50021	I17	X	17.0756	-1.63324	36.7449	-2.23741	19.0987	-0.909888	16.352	3559	24.3064	-1.59351	18329		CGB5	93659	NM_033043	4
PL-50012	I06	X	8.03251	-2.09918					3.58008	1073	8.03251	-2.09918	19789		CHD2	1106	NM_001271	1
PL-50008	D17	X	60.1411	2.74163					0.611348	371	60.1411	2.74163	83		CHES1	1112	NM_005197	0
PL-50057	K14	X			25.9475	-2.42232			1.54218	632	25.9475	-2.42232	20314		CHMP2A	27243	NM_014453	2
PL-50053	G04	X	14.6879	-1.60442	16.94	-2.44324	15.5731	-5.69725	4.10589	1194	15.7336	-3.2483	20947		CHST4	10164	NM_005769	2
PL-50021	M17	X	20.9323	-1.39692	37.0409	-2.22235	22.3908	-0.823618	19.9618	4252	26.788	-1.48096	17866		CLN3	1201	NM_000086	2	one
PL-50021	M19	X	15.918	-1.70417	32.9373	-2.43118	30.8205	-0.602711	21.67	4587	26.5586	-1.57935	18275		CLN5	1203	NM_006493	4
PL-50066	L17	X			27.3937	-1.92267			5.45221	1474	27.3937	-1.92267	19349		CLPTM1L	81037	NM_030782	1
PL-50060	G11	X			19.4142	-2.71277			0.667231	392	19.4142	-2.71277	20607		CMTM6	54918	NM_017801	2
PL-50004	O05	X	37.1483	-2.04054					4.12969	1204	37.1483	-2.04054	19652		CNR1	1268	NM_016083	1
PL-50002	A18	X	18.2968	-2.7637	17.3966	-2.30156	13.208	-2.94447	1.01034	494	16.3005	-2.66991	20567		COASY	80347	NM_025233	2	one
PL-50053	P20	X	7.60194	-2.14369	7.64561	-3.28741			1.65345	655	7.62377	-2.71555	20611		COG5	10466	NM_006348	2
PL-50057	M04	X			28.4792	-2.28921			2.20671	780	28.4792	-2.28921	20119		COQ2	27235	NM_015697	2
PL-50052	M19	X	42.1695	2.15661	56.3941	2.89664	49.7361	2.70832	1.38567	590	49.4332	2.58719	98		COX7A2L	9167	NM_004718	1
PL-50057	O16	X			34.8594	-1.95376			5.07291	1395	34.8594	-1.95376	19435		CPAMD8	27151	NM_015692	3
PL-50012	P04	X	8.44137	-2.07246					3.82226	1134	8.44137	-2.07246	19715		CPM	1368	NM_001874	1
PL-50014	G12	X	19.1205	-2.0907					3.65552	1089	19.1205	-2.0907	19763		CPZ	8532	NM_003652	3
PL-50004	O09	X	21.4057	-2.84661					0.441875	298	21.4057	-2.84661	20730		CRHR1	1394	NM_004382	3	one
PL-50058	A15	X	2.97872	-2.5626	2.94902	-2.15719	9.10905	-1.71941	4.23065	1224	5.01227	-2.1464	19890		CRNN	49860	NM_016190	2
PL-50057	K02	X			18.2017	-2.82956			0.466117	309	18.2017	-2.82956	20717		CSDC2	27254	NM_014460	3
PL-50001	D15	X	23.9543	-2.97891	32.1208	-2.88779	22.956	-2.17793	1.20612	544	26.3437	-2.68154	20576		CSNK2A2	1459	NM_001896	3
PL-50014	F07	X	20.3891	-2.02604					4.27607	1235	20.3891	-2.02604	19616		CSTA	1475	NM_005213	4
PL-50057	E06	X			25.4166	-2.45023			1.42764	605	25.4166	-2.45023	20350		CTA-126B4.3	27341	NM_015703	4
PL-50014	B07	X	15.5214	-2.27414					2.29577	803	15.5214	-2.27414	20090		CTSA	5476	NM_000308	4
PL-50021	J04	X	14.2084	-1.80892	32.7861	-2.43888	29.113	-0.647457	20.0844	4283	25.3692	-1.63175	18463		CTTN	2017	NM_005231	4
PL-50004	O20	X	29.9331	-2.40998					1.59534	641	29.9331	-2.40998	20298		CXCL9	4283	NM_002416	3
PL-50071	H11	X	69.204	4.99684					5.82771e-05	9	69.204	4.99684	1		CYB5D1	124637	NM_144607	0
PL-50057	P13	X			32.0181	-2.10315			3.54529	1066	32.0181	-2.10315	19796		CYP2S1	29785	NM_030622	3
PL-50008	H11	X	60.6639	2.77782					0.547256	348	60.6639	2.77782	78		DBP	1628	NM_001352	3
PL-50012	L08	X	8.11348	-2.09389					3.62698	1084	8.11348	-2.09389	19775		DCLRE1A	9937	NM_014881	2
PL-50053	B10	X	13.806	-1.67154	22.7404	-1.9164	19.1595	-4.99816	4.99766	1375	18.5686	-2.86203	20750		DCTN6	10671	NM_006571	4
PL-50021	C02	X	20.8029	-1.40485	33.6899	-2.39288	25.0992	-0.752641	20.9483	4459	26.5307	-1.51679	18027		DDB1	1642	NM_001923	2	yes
PL-50066	H19	X			24.1926	-2.11702			3.42579	1044	24.1926	-2.11702	19827		DDHD1	80821	NM_030637	1
PL-50012	L02	X	90.5751	3.29576					0.0981571	116	90.5751	3.29576	35		DDX18	8886	NM_006773	4
PL-50012	J20	X	79.4825	2.57075					1.01478	496	79.4825	2.57075	101		DDX20	11218	NM_007204	4
PL-50057	N11	X			21.8162	-2.63953			0.830214	445	21.8162	-2.63953	20533		DDX25	29118	NM_013264	3
PL-50051	J06	X	16.6022	-2.51803	26.7989	-3.05472	16.5692	-1.98762	2.03027	744	19.9901	-2.52012	20425		DDX3Y	8653	NM_004660	2
PL-50053	G13	X	15.5662	-1.53758	9.03752	-3.16099	8.4859	-7.07877	4.19076	1213	11.0299	-3.92578	21066		DDX46	9879	NM_014829	4
PL-50071	G17	X	51.4439	3.43894					0.0584003	96	51.4439	3.43894	30		DEFB118	117285	NM_054112	1
PL-50066	L04	X			7.13292	-3.15283			0.161697	160	7.13292	-3.15283	20904		DEFB126	81623	NM_030931	4
PL-50004	O08	X	38.5172	-1.97045					4.87872	1351	38.5172	-1.97045	19483		DEFB4	1673	NM_004942	1
PL-50001	F15	X	28.9508	-2.6815	30.2088	-2.98895	16.1111	-2.44019	0.826941	443	25.0902	-2.70355	20598		DGKA	1606	NM_001345	1
PL-50001	F17	X	38.0675	-2.13884	22.8905	-3.37616	20.5194	-2.27129	1.8771	708	27.1591	-2.59543	20503		DGKB	1607	NM_004080	2
PL-50001	H11	X	20.8034	-3.16647	38.6761	-2.54095	22.2567	-2.20473	1.33572	576	27.2454	-2.63738	20531		DGUOK	1716	NM_001929	2
PL-50070	E21	X	11.8843	-2.02323	9.91801	-2.16768			3.66162	1090	10.9012	-2.09546	19781		DHRS1	115817	NM_138452	4
PL-50012	J12	X	87.945	3.12386					0.178497	166	87.945	3.12386	47		DHX16	8449	NM_003587	2
PL-50057	I04	X			27.8311	-2.32328			2.01639	740	27.8311	-2.32328	20175		DIMT1L	27292	NM_014473	1
PL-50066	E02	X			24.2729	-2.11215			3.46735	1051	24.2729	-2.11215	19818		DNAJC5	80331	NM_025219	2
PL-50012	J06	X	73.8039	2.1996					2.78354	902	73.8039	2.1996	157		DNASE1	1773	NM_005223	4
PL-50080	G17	X	17.718	-2.21924					2.64702	879	17.718	-2.21924	20010		DND1	373863	NM_194249	3
PL-50012	H14	X		-2.62418					0.868571	456	#DIV/0!	-2.62418	20523		DNMT3B	1789	NM_006892	4
PL-50021	P02	X	12.0834	-1.93913	33.0431	-2.4258	13.6923	-1.05156	12.0253	2714	19.6063	-1.8055	19017		DNTTIP1	116092	NM_052951	4	yes
PL-50066	A13	X			5.97917	-3.22288			0.126909	134	5.97917	-3.22288	20934		DOCK5	80005	NM_024940	3
PL-50004	O04	X	37.9954	-1.99716					4.58073	1301	37.9954	-1.99716	19548		DRD5	1816	NM_000798	1
PL-50053	D13	X	14.5897	-1.61189	17.591	-2.38411	12.8371	-6.23059	4.13687	1205	15.0059	-3.40886	20991		DSCR4	10281	NM_005867	3
PL-50021	N06	X	6.64365	-2.27245	24.2438	-2.8736	10.5996	-1.13261	9.48318	2238	13.829	-2.09289	19769		DSPP	1834	NM_014208	4	one
PL-50057	C13	X			31.7262	-2.1185			3.4133	1039	31.7262	-2.1185	19835		DUX5	26581	NM_012149	2
PL-50014	L02	X	13.9884	-2.35227					1.86591	704	13.9884	-2.35227	20221		DYNC1I1	1780	NM_004411	4	yes
PL-50004	O02	X	39.837	-1.90287					5.70576	1533	39.837	-1.90287	19296		EBI2	1880	NM_004951	1
PL-50070	C14	X	8.98947	-2.16167	9.9601	-2.16516			3.05093	958	9.47479	-2.16342	19918		ECAT8	91646	XM_117117	2	one
PL-50004	M20	X	38.7693	-1.95754					5.02841	1382	38.7693	-1.95754	19444		ECE2	9718	NM_014693	2
PL-50060	H04	X			12.8032	-3.479			0.0503295	89	12.8032	-3.479	21005		ECHDC2	55268	NM_018281	4
PL-50014	G04	X	21.7158	-1.95842					5.01807	1378	21.7158	-1.95842	19449		EDARADD	128178	NM_080738	2	yes
PL-50066	M21	X			11.7281	-2.87382			0.405535	278	11.7281	-2.87382	20757		EDC3	80153	NM_025083	3
PL-50004	M16	X	22.8564	-2.77233					0.556565	352	22.8564	-2.77233	20661		EDG2	1902	NM_001401	2
PL-50004	M12	X	33.9431	-2.20466					2.74782	894	33.9431	-2.20466	19983		EDG4	9170	NM_004720	1
PL-50004	M10	X	39.3506	-1.92777					5.38834	1457	39.3506	-1.92777	19367		EDG5	9294	NM_004230	3
PL-50004	M08	X	9.48571	-3.45695					0.054632	94	9.48571	-3.45695	21000		EDG6	8698	NM_003775	0
PL-50004	M06	X	4.99296	-3.687					0.0226917	68	4.99296	-3.687	21046		EDG7	23566	NM_012152	4
PL-50004	M04	X	23.3706	-2.746					0.603268	366	23.3706	-2.746	20638		EDG8	53637	NM_030760	3
PL-50001	N09	X	22.0689	-3.09114	34.6136	-2.75589	13.4821	-2.54091	0.630115	379	23.3882	-2.79598	20681		EEF2K	29904	NM_013302	2
PL-50021	J12	X	17.014	-1.63701	31.5103	-2.5038	21.432	-0.848743	16.998	3697	23.3188	-1.66318	18571		EIF2B1	1967	NM_001414	4
PL-50014	O04	X	13.1425	-2.39539					1.66028	657	13.1425	-2.39539	20281		EIF2B3	8891	NM_020365	4	one
PL-50057	E10	X			26.9872	-2.36766			1.79011	682	26.9872	-2.36766	20242		EIF3S12	27335	NM_013234	3
PL-50021	J08	X	23.5481	-1.23663	41.2003	-2.01067	24.2591	-0.774655	23.3042	4908	29.6692	-1.34065	17220		ELAVL4	1996	NM_021952	3
PL-50008	L19	X	53.9326	2.31192					2.0782	750	53.9326	2.31192	133		ELF1	1997	NM_172373	2
PL-50008	N11	X	28.0285	0.518997					60.3762	13540	28.0285	0.518997	2809		ELK3	2004	NM_005230	1
PL-50004	K16	X	17.3754	-3.05297					0.226587	193	17.3754	-3.05297	20853		ELTD1	64123	XM_371262	4
PL-50008	N17	X	19.4438	-0.075181					94.0071	20704	19.4438	-0.075181	6758		EMX2	2018	NM_004098	1
PL-50012	F10	X	86.0545	3.00029					0.26972	219	86.0545	3.00029	54		ENTPD1	953	NM_001776	4
PL-50080	C20	X	21.236	-2.00087					4.54066	1292	21.236	-2.00087	19561		ENTPD8	377841	NM_198585	3
PL-50008	P17	X	49.6626	2.01638					4.37606	1254	49.6626	2.01638	214		ETV7	51513	NM_016135	3
PL-50058	I19	X	6.59556	-2.29349	6.67045	-2.03302	11.3939	-1.61649	5.66196	1518	8.21997	-1.981	19510		EXOSC1	51013	NM_016046	3
PL-50004	K06	X	34.3404	-2.18431					2.89395	924	34.3404	-2.18431	19951		F2R	2149	NM_001992	2
PL-50004	K04	X	33.0136	-2.25225					2.43067	835	33.0136	-2.25225	20063		F2RL1	2150	NM_005242	1
PL-50004	I20	X	34.8668	-2.15736					3.09777	970	34.8668	-2.15736	19909		F2RL3	9002	NM_003950	1
PL-50021	D08	X	13.9859	-1.82256	37.2162	-2.21343	25.117	-0.752176	18.2395	3922	25.4397	-1.59605	18336		FABP4	2167	NM_001442	3	yes
PL-50080	E15	X	21.8839	-1.96065					4.99198	1373	21.8839	-1.96065	19456		FAM101B	359845	NM_182705	3
PL-50064	K04	X			10.2899	-2.25404			2.41936	833	10.2899	-2.25404	20067		FAM113A	64773	NM_022760	2
PL-50066	P21	X			7.62147	-3.12316			0.178917	167	7.62147	-3.12316	20887		FAM117A	81558	NM_030802	2
PL-50053	N21	X	5.58825	-2.29694	7.05812	-3.34077			1.12289	525	6.32318	-2.81885	20706		FAM3C	10447	NM_014888	3
PL-50064	K18	X			6.40953	-2.43829			1.47568	618	6.40953	-2.43829	20333		FAM59A	64762	NM_022751	3
PL-50066	N23	X			11.3868	-2.89455			0.379704	264	11.3868	-2.89455	20772		FBXO38	81545	NM_030793	1
PL-50021	B02	X	20.0651	-1.45005	39.6874	-2.08766	33.2444	-0.539192	25.7875	5411	30.999	-1.35897	17318		FCGR3A	2214	NM_000569	3	yes
PL-50012	B08	X	8.40433	-2.07488					3.79976	1127	8.40433	-2.07488	19721		FDFT1	2222	NM_004462	4
PL-50012	B04	X	9.23556	-2.02055					4.33262	1243	9.23556	-2.02055	19608		FEN1	2237	NM_004111	4	yes
PL-50057	G17	X			34.7302	-1.96056			4.99309	1374	34.7302	-1.96056	19455		FETUB	26998	NM_014375	3
PL-50060	C20	X			12.8313	-3.47574			0.0509439	92	12.8313	-3.47574	21002		FEZF2	55079	NM_018008	4
PL-50057	G23	X			27.4482	-2.34342			1.9108	718	27.4482	-2.34342	20207		FGF22	27006	NM_020637	3
PL-50001	N18	X	38.1117	-2.13621	39.5293	-2.49581	7.59433	-2.7665	1.69652	669	28.4118	-2.46617	20376		FGFR3	2261	NM_000142	2	one
PL-50066	O08	X			16.8718	-2.56152			1.04216	502	16.8718	-2.56152	20468		FHOD3	80206	XM_371114	3
PL-50013	A09	X	13.8909	-2.02221	26.6877	-1.62857	15.9229	-3.64226	4.89432	1354	18.8339	-2.43101	20322		FKBP5	2289	NM_004117	3	one
PL-50013	A11	X	19.3152	-1.70444	35.8524	-0.954201	23.226	-2.96416	14.3772	3185	26.1312	-1.87427	19218		FKBP6	8468	NM_003602	3	one
PL-50004	I14	X	10.2453	-3.41806					0.0630697	100	10.2453	-3.41806	20992		FLJ10060	55065	NM_017986	3
PL-50004	I12	X	32.6295	-2.27192					2.30916	808	32.6295	-2.27192	20088		FLJ10458	54475	NM_018096	2
PL-50008	P16	X	52.1637	2.18948					2.85617	918	52.1637	2.18948	160		FOSL2	2355	NM_005253	2
PL-50080	A04	X	20.9369	-2.01943					4.34421	1248	20.9369	-2.01943	19602		FOXD4L3	387054	NM_199358	0
PL-50009	E23	X	95.2779	3.80876					0.0139664	61	95.2779	3.80876	16		FOXK2	3607	NM_004514	0
PL-50008	L18	X	62.2052	2.8845					0.39204	270	62.2052	2.8845	70		FOXL1	2300	NM_005250	2
PL-50001	J08	X	4.33076	-4.14698	7.81081	-4.17403	3.05451	-2.94044	0.111369	125	5.06536	-3.75382	21050	y	FRAP1	2475	NM_004958	4	yes
PL-50071	A04	X	41.7869	2.59184					0.95465	477	41.7869	2.59184	97		FSD2	123722	XM_058721	2
PL-50001	J02	X	30.1918	-2.60763	37.8513	-2.58459	34.6275	-1.73075	3.41212	1038	34.2236	-2.30765	20155		FUK	197258	NM_145059	3
PL-50066	O12	X			18.9834	-2.43331			1.49616	626	18.9834	-2.43331	20326		FUZ	80199	NM_025129	4
PL-50004	G12	X	31.6594	-2.32159					2.02552	742	31.6594	-2.32159	20173		FZD1	8321	NM_003505	2
PL-50004	G10	X	26.3075	-2.59562					0.944199	471	26.3075	-2.59562	20504		FZD10	11211	NM_007197	3
PL-50004	G06	X	28.3541	-2.49083					1.27446	566	28.3541	-2.49083	20394		FZD3	7976	NM_017412	1	one
PL-50004	E18	X	32.308	-2.28838					2.21155	782	32.308	-2.28838	20117		FZD7	8324	NM_003507	1
PL-50057	E09	X			30.9561	-2.15898			3.08513	965	30.9561	-2.15898	19912		GAGE7B	26748	NM_001477	2
PL-50057	E11	X			28.6731	-2.27902			2.2666	796	28.6731	-2.27902	20101		GAGE8	26749	NM_012196	3
PL-50080	I05	X	10.6189	-2.65991					0.781616	430	10.6189	-2.65991	20553		GALNTL4	374378	NM_198516	4	one
PL-50013	A21	X	10.7909	-2.20381	28.5308	-1.49295	17.9321	-3.4557	5.45123	1472	19.0846	-2.38415	20262	y	GARS	2617	NM_002047	4
PL-50080	J23	X	11.6733	-2.59446					0.947398	473	11.6733	-2.59446	20502		GBP7	388646	NM_207398	0
PL-50004	E08	X	30.3289	-2.38971					1.68616	667	30.3289	-2.38971	20270		GCG	2641	NM_002054	1
PL-50004	E06	X	29.1735	-2.44887					1.43304	608	29.1735	-2.44887	20345		GCGR	2642	NM_000160	2	one
PL-50008	O20	X	54.095	2.32316					2.01706	741	54.095	2.32316	130		GCKR	2646	NM_001486	2
PL-50066	N21	X			3.24157	-3.3891			0.0701232	103	3.24157	-3.3891	20986		GDPD5	81544	NM_030792	3
PL-50004	C18	X	31.9906	-2.30463					2.11875	755	31.9906	-2.30463	20147		GIT1	28964	NM_014030	2
PL-50080	I14	X	16.3998	-2.30106					2.1388	761	16.3998	-2.30106	20138		GJB7	375519	NM_198568	2
PL-50004	C14	X	22.0794	-2.81211					0.492169	320	22.0794	-2.81211	20700		GLP1R	2740	NM_002062	1
PL-50004	C12	X	15.3988	-3.15418					0.160948	159	15.3988	-3.15418	20905		GLP2R	9340	NM_004246	1
PL-50001	F18	X	23.6766	-2.99544	17.4153	-3.66586	22.7084	-2.18742	1.05664	508	21.2667	-2.94957	20791		GMFG	9535	NM_004877	3	one
PL-50057	L12	X			15.5975	-2.96648			0.301228	236	15.5975	-2.96648	20801		GMPPA	29926	NM_013335	2
PL-50057	L14	X			27.7091	-2.3297			1.98219	736	27.7091	-2.3297	20182		GMPPB	29925	NM_013334	3
PL-50004	C08	X	33.2922	-2.23798					2.5222	851	33.2922	-2.23798	20042		GNA14	9630	NM_004297	1
PL-50004	A16	X	28.9381	-2.46093					1.38579	591	28.9381	-2.46093	20366		GNAS	2778	NM_000516	2
PL-50004	A12	X	39.4382	-1.92329					5.44442	1468	39.4382	-1.92329	19352		GNAT2	2780	NM_005272	2
PL-50004	A10	X	25.541	-2.63487					0.841698	448	25.541	-2.63487	20529		GNAZ	2781	NM_002073	1
PL-50004	A08	X	11.9792	-3.32928					0.0870717	115	11.9792	-3.32928	20968		GNB1	2782	NM_002074	3
PL-50004	A06	X	30.9391	-2.35847					1.83506	697	30.9391	-2.35847	20231		GNB3	2784	NM_002075	3
PL-50053	B02	X	14.8104	-1.5951	10.5418	-3.02436	24.3124	-3.99369	3.77491	1117	16.5549	-2.87105	20755		GNB5	10681	NM_006578	4
PL-50004	B07	X	17.3615	-3.05369					0.226047	192	17.3615	-3.05369	20854		GNG3	2785	NM_012202	3
PL-50004	B13	X	36.429	-2.07737					3.77677	1118	36.429	-2.07737	19730		GNG7	2788	NM_052847	2
PL-50004	B15	X	33.9028	-2.20672					2.73339	893	33.9028	-2.20672	19986		GNRHR	2798	NM_000406	1
PL-50004	D05	X	25.8947	-2.61676					0.887695	462	25.8947	-2.61676	20519		GPR1	2825	NM_005279	2	yes
PL-50004	D11	X	7.51919	-3.55765					0.0374194	75	7.51919	-3.55765	21029		GPR101	83550	NM_054021	4
PL-50004	D23	X	32.7122	-2.26768					2.33488	818	32.7122	-2.26768	20084		GPR113	165082	NM_153835	1
PL-50004	B21	X	21.9643	-2.81801					0.483224	318	21.9643	-2.81801	20705		GPR119	139760	NM_178471	2
PL-50004	H05	X	32.1311	-2.29744					2.15939	766	32.1311	-2.29744	20133		GPR14	2837	NM_018949	2
PL-50004	H09	X	34.019	-2.20077					2.77526	899	34.019	-2.20077	19977		GPR143	4935	NM_000273	1
PL-50005	O04	X	31.647	-3.88236					0.0103449	56	31.647	-3.88236	21062		GPR147	64106	NM_022146	3	one
PL-50080	L18	X	10.5085	-2.66676					0.765859	426	10.5085	-2.66676	20563		GPR152	390212	NM_206997	2
PL-50080	B19	X	4.60792	-3.03303					0.242113	204	4.60792	-3.03303	20839		GPR153	387509	XM_291419	3
PL-50004	H23	X	20.3309	-2.90165					0.371208	257	20.3309	-2.90165	20776		GPR161	23432	NM_007369	3
PL-50004	J05	X	30.7928	-2.36596					1.79834	686	30.7928	-2.36596	20239		GPR17	2840	NM_005291	1
PL-50004	J19	X	32.6525	-2.27074					2.31628	811	32.6525	-2.27074	20087		GPR23	2846	NM_005296	3	yes
PL-50004	L05	X	37.1153	-2.04223					4.11292	1198	37.1153	-2.04223	19658		GPR26	2849	NM_153442	0
PL-50004	L09	X	24.7284	-2.67648					0.744005	418	24.7284	-2.67648	20572		GPR3	2827	NM_005281	3	yes
PL-50004	L19	X	21.9383	-2.81934					0.481226	316	21.9383	-2.81934	20707		GPR35	2859	NM_005301	2
PL-50004	N09	X	35.2595	-2.13725					3.25778	1006	35.2595	-2.13725	19871		GPR40	2864	NM_005303	2
PL-50004	N11	X	34.3901	-2.18177					2.91269	927	34.3901	-2.18177	19948		GPR41	2865	NM_005304	2	yes
PL-50004	N13	X	26.1186	-2.6053					0.917947	467	26.1186	-2.6053	20510		GPR42	2866	NM_005305	2
PL-50004	N21	X	38.3179	-1.98065					4.76306	1331	38.3179	-1.98065	19509		GPR48	55366	NM_018490	2	one
PL-50004	P09	X	35.1245	-2.14416					3.20197	989	35.1245	-2.14416	19886		GPR52	9293	NM_005684	1
PL-50004	P11	X	34.0766	-2.19782					2.79619	905	34.0766	-2.19782	19973		GPR54	84634	NM_032551	2
PL-50004	P13	X	34.2695	-2.18794					2.86739	919	34.2695	-2.18794	19955		GPR55	9290	NM_005683	1
PL-50004	P06	X	22.1838	-2.80677					0.500412	324	22.1838	-2.80677	20692		GPR73	10887	NM_138964	3
PL-50004	N20	X	39.244	-1.93323					5.3208	1443	39.244	-1.93323	19380		GPR75	10936	NM_006794	2
PL-50004	N14	X	24.4919	-2.68859					0.717553	410	24.4919	-2.68859	20583		GPR8	2832	NM_005286	2
PL-50004	N08	X	25.1791	-2.6534					0.796857	432	25.1791	-2.6534	20548		GPR82	27197	NM_080817	4	one
PL-50004	L10	X	31.287	-2.34066					1.92499	720	31.287	-2.34066	20204		GPRC5B	51704	NM_016235	1
PL-50014	E17	X	21.2832	-1.98047					4.76509	1332	21.2832	-1.98047	19508		GPX2	2877	NM_002083	2	one
PL-50004	J14	X	27.7433	-2.52211					1.16655	535	27.7433	-2.52211	20429		GRCA	27239	NM_019858	3
PL-50057	P16	X			35.1358	-1.93923			5.2473	1427	35.1358	-1.93923	19398		GRHL1	29841	NM_014552	1
PL-50016	G18	X	39.109	-0.102641	11.8891	-1.94797			48.4833	10517	25.499	-1.02531	15271		GRIK5	2901	NM_002088	2	yes
PL-50004	J10	X	37.9933	-1.99727					4.57957	1299	37.9933	-1.99727	19550		GRM1	2911	NM_000838	2
PL-50004	J08	X	18.8981	-2.97501					0.292982	231	18.8981	-2.97501	20802		GRM2	2912	NM_000839	3
PL-50004	J06	X	37.8052	-2.0069					4.47598	1278	37.8052	-2.0069	19576		GRM3	2913	NM_000840	0
PL-50004	J04	X	51.5706	-1.30207					19.2893	4101	51.5706	-1.30207	17032		GRM4	2914	NM_000841	2
PL-50004	H20	X	18.8136	-2.97933					0.288877	228	18.8136	-2.97933	20806		GRM6	2916	NM_000843	2
PL-50004	H18	X	36.7428	-2.0613					3.92745	1161	36.7428	-2.0613	19688		GRM7	2917	NM_000844	0
PL-50008	H12	X	50.9912	2.10833					3.50022	1058	50.9912	2.10833	184		GSCL	2928	NM_005315	1
PL-50001	F04	X	23.4004	-3.01188	20.9059	-3.48117	11.7586	-2.60695	0.407695	279	18.6883	-3.03333	20840		GSK3A	2931	NM_019884	2
PL-50001	D20	X	13.8855	-3.57824	19.8824	-3.53532	14.9013	-2.48654	0.45508	304	16.2231	-3.20004	20927		GTF2H1	2965	NM_005316	1
PL-50008	H06	X	52.4738	2.21095					2.70392	889	52.4738	2.21095	154		GTF2I	2969	NM_001518	0
PL-50057	J11	X			21.6883	-2.64625			0.813895	439	21.6883	-2.64625	20542		GTPBP8	29083	NM_014170	4	yes
PL-50011	I09	X	69.6147	1.38485	74.5661	2.56168	87.5184	1.38042	11.4658	2594	77.2331	1.77565	321		HAL	3034	NM_002108	1
PL-50053	C15	X	15.1695	-1.56777	9.55569	-3.11392	10.2806	-6.72893	3.95934	1165	11.6686	-3.80354	21055		HEPH	9843	NM_014799	3
PL-50008	F04	X	49.3232	1.99289					4.62738	1308	49.3232	1.99289	221		HHEX	3087	NM_002729	2
PL-50014	M17	X	13.1081	-2.39714					1.65237	654	13.1081	-2.39714	20286		HIP2	3093	NM_005339	4	yes
PL-50051	H19	X	18.2213	-2.3741	24.9436	-3.22942	20.841	-1.74627	3.31986	1022	21.3353	-2.44993	20349		HIST3H3	8290	NM_003493	4
PL-50016	E08	X	66.8688	1.09908	80.8799	2.04455			15.6315	3419	73.8744	1.57182	426		HLA-DRB3	3125	NM_022555	3
PL-50057	I10	X			17.9291	-2.8439			0.445657	300	17.9291	-2.8439	20728		HNRNPG-T	27288	NM_014469	3
PL-50006	P02	X	38.5245	-2.28659	3.9011	-1.9768			3.51421	1061	21.2128	-2.13169	19858		HNT	50863	NM_016522	2
PL-50008	B08	X	49.896	2.03253					4.20999	1218	49.896	2.03253	207		HOXB1	3211	NM_002144	1
PL-50004	F20	X	32.5933	-2.27377					2.29799	805	32.5933	-2.27377	20089		HRH4	59340	NM_021624	1
PL-50053	O17	X	6.70083	-2.21227	10.908	-2.9911			1.4864	623	8.80442	-2.60168	20508		HS3ST4	9951	NM_006040	3
PL-50080	M17	X	20.5478	-2.04359					4.09943	1193	20.5478	-2.04359	19660		HSD11B1L	374875	NM_198533	4
PL-50009	C23	X	77.442	2.80618					0.501326	325	77.442	2.80618	76		HSF1	3297	NM_005526	1
PL-50008	O06	X	62.6488	2.9152					0.35546	251	62.6488	2.9152	62		HSP90AB1	3326	NM_007355	2
PL-50013	C23	X	11.5772	-2.15775	19.8403	-2.13242	24.4551	-2.85004	2.27635	797	18.6242	-2.38007	20256		HSPA8	3312	NM_006597	3
PL-50057	I11	X			27.5079	-2.34028			1.92694	721	27.5079	-2.34028	20203		HTF9C	27037	NM_022727	2
PL-50004	F18	X	28.454	-2.48571					1.29292	570	28.454	-2.48571	20390		HTR1A	3350	NM_000524	2
PL-50004	F14	X	31.4169	-2.334					1.95955	730	31.4169	-2.334	20191		HTR1D	3352	NM_000864	1
PL-50004	F04	X	15.6277	-3.14246					0.167533	163	15.6277	-3.14246	20901		HTR3A	3359	NM_000869	3
PL-50004	F02	X	34.6099	-2.17051					2.9968	947	34.6099	-2.17051	19929		HTR3B	9177	NM_006028	1
PL-50080	N14	X	18.0616	-2.19792					2.79551	904	18.0616	-2.19792	19974		IER5L	389792	XM_372145	3
PL-50013	E05	X	24.4667	-1.40265	26.7975	-1.6205	26.4002	-2.66944	9.11481	2167	25.8881	-1.89753	19284		IFITM1	8519	NM_003641	4	yes
PL-50079	I11	X	8.33937	-2.07289	9.53602	-2.45108			2.62126	870	8.9377	-2.26198	20076		IFNE1	338376	NM_176891	3
PL-50008	O04	X	53.9365	2.31219					2.07673	748	53.9365	2.31219	132		IGFBP3	3486	NM_000598	1
PL-50002	A09	X	20.9547	-2.59872	11.3353	-2.68936	12.8801	-2.97019	0.649749	384	15.0567	-2.75275	20646		IHPK1	9807	NM_153273	2
PL-50002	A13	X	24.3679	-2.38685	23.027	-1.94133	17.8621	-2.57944	2.63692	877	21.7523	-2.30254	20142		IHPK3	117283	NM_054111	2
PL-50002	A17	X	36.6892	-1.62203	24.6112	-1.83998	29.2204	-1.68859	8.7289	2092	30.1736	-1.71686	18760		IKBKB	3551	XM_032491	4	one
PL-50004	D12	X	38.0123	-1.9963					4.59015	1303	38.0123	-1.9963	19546		IL8	3576	NM_000584	2
PL-50004	D10	X	34.8064	-2.16045					3.07377	962	34.8064	-2.16045	19913		IL8RA	3577	NM_000634	3
PL-50004	D08	X	27.7169	-2.52346					1.16207	532	27.7169	-2.52346	20434		IL8RB	3579	NM_001557	3
PL-50013	E11	X	12.6098	-2.09726	18.1442	-2.25723	22.2547	-3.05434	2.07399	747	17.6696	-2.46961	20379		IMPA2	3613	NM_014214	4	one
PL-50002	C07	X	16.2555	-2.89041	7.92385	-2.90762	16.6648	-2.67335	0.499971	323	13.6147	-2.82379	20714		IMPK	253430	NM_152230	2
PL-50066	H07	X			25.9158	-2.0124			4.41777	1265	25.9158	-2.0124	19587		INTS5	80789	NM_030628	1
PL-50021	B19	X	19.8318	-1.46435	26.6488	-2.7512	19.6138	-0.896388	17.3027	3759	22.0315	-1.70398	18708		INTS7	25896	NM_015434	4	yes
PL-50002	C17	X	28.1616	-2.15136	14.75	-2.47089	7.87045	-3.3631	1.52321	629	16.9273	-2.66178	20555		IRAK3	11213	NM_007199	3	one
PL-50009	G23	X	69.0732	2.33576					1.95036	726	69.0732	2.33576	128		IRX4	50805	NM_016358	3
PL-50066	J06	X			20.8236	-2.32158			2.02556	743	20.8236	-2.32158	20172		ISCA1	81689	NM_030940	3
PL-50057	M08	X			16.8702	-2.89957			0.373677	259	16.8702	-2.89957	20775		ITGB1BP3	27231	NM_170678	3
PL-50066	L14	X			23.8376	-2.13858			3.24695	1003	23.8376	-2.13858	19873		ITM2C	81618	NM_030926	2
PL-50002	E09	X	40.1062	-1.40992	12.7255	-2.60042	25.7905	-1.95761	7.27169	1829	26.2074	-1.98931	19528		ITPKC	80271	NM_025194	2	one
PL-50016	A20	X	75.649	1.47918	83.5496	2.19905			8.34836	2023	79.5993	1.83911	286		ITPR1	3708	NM_002222	1
PL-50051	F23	X	22.822	-1.96515	27.7482	-2.96533	22.8493	-1.63281	5.16431	1406	24.4732	-2.18776	19954		JARID1C	8242	NM_004187	4
PL-50066	J13	X			24.1771	-2.11797			3.4178	1042	24.1771	-2.11797	19830		JHDM1D	80853	XM_376680	0
PL-50009	I09	X	67.816	2.2651					2.35068	819	67.816	2.2651	145		JUN	3725	NM_002228	1
PL-50071	F12	X	43.0263	2.70055					0.692248	401	43.0263	2.70055	88		KARCA1	126823	NM_152366	2
PL-50053	F23	X	61.674	1.97138	66.3537	2.04484	64.1958	3.78087	2.99023	945	64.0745	2.59903	96		KBTBD10	10324	NM_006063	0
PL-50057	D08	X			27.6313	-2.33379			1.96068	731	27.6313	-2.33379	20190		KCNIP2	30819	NM_014591	3
PL-50066	C20	X			18.8572	-2.44097			1.46478	614	18.8572	-2.44097	20339		KCNIP4	80333	NM_025221	1
PL-50004	B20	X	39.4833	-1.92098					5.47346	1479	39.4833	-1.92098	19344		KCNJ3	3760	NM_002239	2
PL-50080	A20	X	15.8921	-2.33258					1.967	732	15.8921	-2.33258	20187		KCTD8	386617	NM_198353	3
PL-50002	E21	X	25.7315	-2.3022	23.139	-1.93416	33.9788	-1.31539	8.75987	2103	27.6165	-1.85058	19153		KHK	3795	NM_000221	2
PL-50071	H07	X	34.9325	1.99057					4.65285	1313	34.9325	1.99057	222		KIF19	124602	NM_153209	1
PL-50014	J18	X	5.93246	-2.76287					0.572953	358	5.93246	-2.76287	20656		KLC2	64837	NM_022822	3
PL-50013	G05	X	8.86753	-2.31649	4.55853	-3.25691	4.69084	-4.68516	0.722023	413	6.03897	-3.41952	20993		KRAS	3845	NM_004985	4
PL-50080	C21	X	12.0005	-2.57415					1.00487	493	12.0005	-2.57415	20483		KRTAP10-10	353333	NM_181688	3
PL-50080	L15	X	21.821	-1.96456					4.94654	1366	21.821	-1.96456	19463		KRTAP10-12	386685	NM_198699	3
PL-50080	L17	X	11.62	-2.59776					0.938332	470	11.62	-2.59776	20505		KRTAP10-2	386679	NM_198693	3
PL-50080	L23	X	19.9041	-2.08354					3.72016	1103	19.9041	-2.08354	19744		KRTAP10-9	386676	NM_198690	3
PL-50080	J07	X	16.1556	-2.31623					2.05459	746	16.1556	-2.31623	20166		KRTDAP	388533	NM_207392	3
PL-50080	B21	X	10.7891	-2.64934					0.806493	435	10.7891	-2.64934	20544		Kua	387521	NM_199129	2
PL-50057	K07	X			32.4689	-2.07945			3.75764	1110	32.4689	-2.07945	19738		LAMP3	27074	NM_014398	0
PL-50002	I15	X	7.7449	-3.41869	10.1878	-2.76278	8.54923	-3.30986	0.243128	205	8.82731	-3.16378	20910		LATS1	9113	NM_004690	3
PL-50057	A04	X			30.5857	-2.17846			2.93717	932	30.5857	-2.17846	19944		LCE2B	26239	NM_014357	2
PL-50004	B08	X	12.8407	-3.28517					0.101922	118	12.8407	-3.28517	20959		LGR7	59350	NM_021634	3
PL-50004	B06	X	21.5715	-2.83812					0.453803	303	21.5715	-2.83812	20724		LHCGR	3973	NM_000233	2	one
PL-50066	F17	X			19.6915	-2.39032			1.68338	664	19.6915	-2.39032	20271		LIMD2	80774	NM_030576	3	yes
PL-50060	G19	X			6.22101	-4.24189			0.00221649	38	6.22101	-4.24189	21082		LIME1	54923	NM_017806	2
PL-50004	B04	X	39.4493	-1.92272					5.45152	1473	39.4493	-1.92272	19350		LOC115131	115131	NM_145242	1
PL-50080	K09	X	8.61369	-2.78438					0.536307	340	8.61369	-2.78438	20672		LOC374569	374569	XM_370777	4
PL-50058	M15	X	5.28393	-2.39108	8.29321	-1.97887	4.27393	-1.93721	3.91164	1159	5.95036	-2.10239	19794		LOC51035	51035	NM_015853	3
PL-50066	J04	X			19.7454	-2.38705			1.69844	671	19.7454	-2.38705	20268		LOC81691	81691	NM_030941	4
PL-50004	B02	X	14.3917	-3.20575					0.134711	142	14.3917	-3.20575	20928		LPHN1	22859	NM_014921	4
PL-50005	A05	X	25.1422	-4.4112					0.00102797	24	25.1422	-4.4112	21095		LPHN2	23266	NM_012302	2
PL-50005	A07	X	48.5682	-2.50665					1.21882	552	48.5682	-2.50665	20414		LPHN3	23284	NM_015236	2
PL-50013	B08	X	5.01265	-2.54232	11.6113	-2.73795	7.60629	-4.41446	0.573483	360	8.07673	-3.23157	20938		LPL	4023	NM_000237	4
PL-50053	I11	X	8.7614	-2.05545	8.87629	-3.17563	9.48628	-6.88377	1.37769	587	9.04132	-4.03828	21072		LPPR4	9890	NM_014839	2
PL-50053	E13	X	8.85808	-2.04809	7.51461	-3.29931	7.8215	-7.20828	1.38401	588	8.06473	-4.18523	21081		LRIG2	9860	XM_375770	3
PL-50080	E18	X	18.1768	-2.19076					2.84689	915	18.1768	-2.19076	19961		LRRC10	376132	NM_201550	2
PL-50071	A14	X	29.9739	1.5556					11.9803	2703	29.9739	1.5556	437		LRRC28	123355	NM_144598	1
PL-50066	K15	X			20.3999	-2.3473			1.89099	713	20.3999	-2.3473	20213		LRRC8E	80131	NM_025061	1
PL-50066	E21	X			24.951	-2.07098			3.83606	1139	24.951	-2.07098	19710		LRRTM4	80059	NM_024993	3
PL-50057	I18	X			26.2218	-2.4079			1.60446	646	26.2218	-2.4079	20293		LSM3	27258	NM_014463	3
PL-50005	A09	X	43.5593	-2.91388					0.356966	252	43.5593	-2.91388	20781		LTB4R	1241	NM_181657	2
PL-50013	I07	X	17.8432	-1.79067	15.5443	-2.44854	12.6673	-3.94454	2.92565	929	15.3516	-2.72792	20620		LTF	4057	NM_002343	4
PL-50002	K21	X	33.9005	-1.79513	28.5936	-1.58518	22.2396	-2.23611	7.03011	1781	28.2446	-1.87214	19208		LYK5	92335	NM_153335	1	yes
PL-50070	M23	X	12.9811	-1.97078	11.3137	-2.08416			4.29477	1237	12.1474	-2.02747	19620		LYPD1	116372	NM_144586	4	yes
PL-50057	K11	X			19.2601	-2.77392			0.553854	350	19.2601	-2.77392	20663		LYPD3	27076	NM_014400	2
PL-50070	I05	X	13.4712	-1.94734	12.6931	-2.00161			4.84106	1345	13.0822	-1.97447	19492		LYSMD3	116068	XM_371760	4
PL-50053	D23	X	8.05805	-2.10898	9.29721	-3.1374	7.93222	-7.1867	1.2217	553	8.42916	-4.14436	21078		MAEA	10296	NM_005882	4
PL-50002	M17	X	37.1308	-1.59461	13.9423	-2.52257	9.02824	-3.27229	4.11719	1200	20.0338	-2.46316	20371		MAP2K2	5605	NM_030662	2
PL-50002	O11	X	25.1311	-2.33947	23.2652	-1.92609	18.0923	-2.56139	2.79432	903	22.1629	-2.27565	20094		MAP3K10	4294	NM_002446	3	one
PL-50002	O15	X	26.922	-2.22831	17.4608	-2.29745	18.4344	-2.53456	1.95707	728	20.9391	-2.35344	20222		MAP3K12	7786	NM_006301	1
PL-50002	O19	X	19.2898	-2.70206	16.033	-2.3888	18.7286	-2.51148	1.1939	542	18.0171	-2.53412	20441		MAP3K14	9020	NM_003954	3
PL-50002	O18	X	45.3925	-1.08178	22.8258	-1.9542	17.2924	-2.62412	11.2905	2562	28.5036	-1.8867	19257		MAP3K5	4217	NM_005923	1
PL-50002	O16	X	25.25	-2.33209	18.8067	-2.21134	16.5601	-2.68156	1.8012	687	20.2056	-2.40833	20296		MAP3K6	9064	NM_004672	2
PL-50002	O14	X	22.2896	-2.51586	13.1036	-2.57623	7.92575	-3.35876	0.75486	421	14.4396	-2.81695	20703		MAP3K7	6885	NM_003188	1
PL-50002	O12	X	26.5107	-2.25384	11.9735	-2.64853	10.3618	-3.1677	1.12757	527	16.282	-2.69002	20586		MAP3K8	1326	NM_005204	1
PL-50002	O10	X	16.9701	-2.84605	6.50717	-2.99826	6.83416	-3.44438	0.257138	211	10.1038	-3.09623	20866		MAP3K9	4293	NM_033141	0
PL-50002	O08	X	8.34905	-3.38119	6.76843	-2.98155	3.09444	-3.73769	0.125847	132	6.07064	-3.36681	20978		MAP4K1	11184	NM_007181	3	one
PL-50002	O04	X	16.0676	-2.90207	12.7729	-2.59738	12.8974	-2.96883	0.536335	341	13.9126	-2.82276	20712	y	MAP4K3	8491	NM_003618	3	one
PL-50002	M20	X	28.1596	-2.15148	21.5618	-2.03507	43.0772	-0.601785	20.6866	4397	30.9329	-1.59611	18337		MAP4K5	11183	NM_006575	0
PL-50002	M18	X	23.154	-2.4622	17.2479	-2.31107	42.4411	-0.651676	18.3083	3935	27.6144	-1.80831	19029		MAPK1	5594	NM_002745	0
PL-50002	M14	X	27.709	-2.17946	12.1328	-2.63834	23.9473	-2.10217	2.43891	837	21.263	-2.30666	20153		MAPK11	5600	NM_002751	3
PL-50002	M10	X	26.7036	-2.24186	19.3723	-2.17516	19.7903	-2.42821	2.3254	812	21.9554	-2.28174	20106		MAPK13	5603	NM_002754	0
PL-50002	K14	X	44.1495	-1.15894	23.0807	-1.93789	25.0992	-2.01183	11.4452	2590	30.7765	-1.70289	18702		MAPK8IP2	23542	NM_012324	2	one
PL-50002	K06	X	22.9921	-2.47225	28.87	-1.5675	26.8336	-1.87579	6.37027	1654	26.2319	-1.97185	19487		MAPKAPK3	7867	NM_004635	0
PL-50002	I16	X	21.5028	-2.56469	16.4386	-2.36286	13.6505	-2.90977	1.06928	515	17.1973	-2.61244	20516		MARK4	57787	NM_031417	1
PL-50005	A13	X	31.1938	-3.9192					0.00888424	55	31.1938	-3.9192	21064		MAS1	4142	NM_002377	3
PL-50005	A15	X	40.1909	-3.18773					0.143393	148	40.1909	-3.18773	20920		MAS1L	116511	NM_052967	2
PL-50005	A17	X	47.5497	-2.58945					0.961284	480	47.5497	-2.58945	20499		MASS1	84059	NM_032119	2
PL-50005	A21	X	27.9299	-4.18456					0.0028572	39	27.9299	-4.18456	21080		MC1R	4157	NM_002386	2
PL-50005	A23	X	25.9508	-4.34546					0.00138983	30	25.9508	-4.34546	21088		MC2R	4158	NM_000529	2
PL-50013	I21	X	5.12454	-2.53576	5.38399	-3.19617	7.77883	-4.39844	0.420794	284	6.09579	-3.37679	20981		MCM3	4172	NM_002388	4	one
PL-50013	K05	X	29.1588	-1.12778	41.3658	-0.548506	25.303	-2.77131	28.2781	5944	31.9425	-1.48253	17871		MCM5	4174	NM_006739	3	yes
PL-50066	F02	X			19.4375	-2.40574			1.61397	647	19.4375	-2.40574	20291		MED25	81857	NM_030973	2	one
PL-50066	G14	X			12.1029	-2.85107			0.435723	294	12.1029	-2.85107	20736		MED28	80306	NM_025205	1
PL-50005	C11	X	39.5087	-3.24319					0.118197	126	39.5087	-3.24319	20943		MGC24137	143503	NM_152430	3
PL-50005	C13	X	29.1806	-4.08288					0.00444817	45	29.1806	-4.08288	21074		MGC26856	256710	NM_152779	2
PL-50002	E20	X	27.3281	-2.2031	13.0707	-2.57833	22.6679	-2.20252	2.17147	769	21.0222	-2.32798	20180		MIDORI	57538	NM_020778	1
PL-50011	G02	X	53.1592	0.181958	79.1037	3.08869	96.6739	1.71764	31.4496	6611	76.3123	1.66276	378		MLYCD	23417	NM_012213	0
PL-50013	K19	X	2.59137	-2.68416	11.7756	-2.72586	8.38149	-4.34248	0.456626	306	7.58282	-3.25083	20948		MMP11	4320	NM_005940	3	yes
PL-50013	K21	X	6.57621	-2.45072	14.1149	-2.55372	20.4215	-3.22456	0.872551	457	13.7042	-2.743	20634		MMP12	4321	NM_002426	3	yes
PL-50013	M07	X	17.1069	-1.83381	21.1218	-2.03813	18.5759	-3.39592	3.63013	1086	18.9349	-2.42262	20315		MMP2	4313	NM_004530	4
PL-50014	G21	X	20.508	-2.01998					4.33857	1245	20.508	-2.01998	19604		MPO	4353	NM_000250	2
PL-50002	E06	X	28.0452	-2.15858	23.8954	-1.88577	22.3329	-2.2288	3.86786	1144	24.7578	-2.09105	19764		MPP3	4356	NM_001932	0
PL-50002	E04	X	93.9574	1.9328	82.3144	1.85185	72.9755	1.74318	6.62037	1705	83.0824	1.84261	284		MPZL1	9019	NM_003953	0
PL-50005	C19	X	50.7352	-2.33047					1.97811	734	50.7352	-2.33047	20185		MRGPRF	219928	NM_145015	3
PL-50005	E07	X	54.1282	-2.05462					3.99159	1172	54.1282	-2.05462	19678		MRGX4	117196	NM_054032	2
PL-50064	L23	X			11.0801	-2.21652			2.66561	883	11.0801	-2.21652	20003		MRP63	78988	NM_024026	3
PL-50071	A17	X	30.8862	1.63563					10.1917	2378	30.8862	1.63563	394		MRPL53	116540	NM_053050	2
PL-50005	E09	X	31.666	-3.88082					0.0104106	57	31.666	-3.88082	21061		MS4A2	2206	NM_000139	2
PL-50005	E11	X	42.028	-3.03838					0.237857	201	42.028	-3.03838	20843		MTNR1A	4543	NM_005958	1
PL-50005	E13	X	41.8617	-3.05189					0.227402	194	41.8617	-3.05189	20852		MTNR1B	4544	NM_005959	3	one
PL-50066	O14	X			19.7959	-2.38398			1.71266	672	19.7959	-2.38398	20260		MUS81	80198	NM_025128	2
PL-50013	O23	X	8.904	-2.31435	13.3784	-2.60792	13.0133	-3.91241	0.994973	488	11.7652	-2.9449	20787		MUT	4594	NM_000255	3	yes
PL-50002	C14	X	28.9961	-2.09956	18.5368	-2.22861	27.5292	-1.82124	4.33925	1246	25.0207	-2.0498	19668		MVD	4597	NM_002461	1
PL-50057	C11	X			17.4785	-2.86759			0.413617	281	17.4785	-2.86759	20754		MYEOV	26579	NM_138768	4
PL-50009	K14	X	64.934	2.10309					3.54579	1067	64.934	2.10309	188		MYF5	4617	NM_005593	1
PL-50014	J04	X	22.0714	-1.9403					5.23436	1424	22.0714	-1.9403	19400		MYL7	58498	NM_021223	4	yes
PL-50080	J10	X	22.2415	-1.93846					5.25677	1430	22.2415	-1.93846	19396		MYO18A	399687	NM_078471	1
PL-50002	C04	X	19.6068	-2.68238	10.5843	-2.73741	21.5264	-2.29205	1.18017	540	17.2391	-2.57061	20479		MYO3B	140469	NM_138995	3	yes
PL-50009	K10	X	79.7302	2.9348					0.333758	247	79.7302	2.9348	61		MYOD1	4654	NM_002478	2
PL-50066	O17	X			13.2184	-2.78334			0.53802	343	13.2184	-2.78334	20670		MYOHD1	80179	NM_025109	1
PL-50013	O16	X	14.486	-1.98735	17.0024	-2.34125	19.0837	-3.34878	2.23049	788	16.8573	-2.55913	20466		N4BP2	55728	NM_018177	4
PL-50057	L21	X			17.8076	-2.85029			0.4368	296	17.8076	-2.85029	20734		N6AMT1	29104	NM_013240	3
PL-50057	M13	X			17.5902	-2.86172			0.421356	286	17.5902	-2.86172	20748		NAG8	27099	NM_014411	3
PL-50051	D04	X	6.29232	-3.43446	6.75318	-4.94226	3.55801	-2.72271	0.235645	200	5.5345	-3.69981	21047		NAPA	8775	NM_003827	4
PL-50066	M12	X			21.2095	-2.29815			2.15533	765	21.2095	-2.29815	20134		NAT13	80218	NM_025146	3
PL-50013	B04	X	10.4187	-2.22562	13.519	-2.59757	7.10313	-4.46118	1.18122	541	10.3469	-3.09479	20864		NDUFS1	4719	NM_005006	4
PL-50053	L06	X	82.2354	3.53618	70.3081	2.40401			0.83112	446	76.2718	2.97009	57		NEBL	10529	NM_006393	1
PL-50002	A12	X	19.9011	-2.66412	15.9871	-2.39174	12.346	-3.01208	0.902748	464	16.0781	-2.68931	20585		NEK2	4751	NM_002497	2
PL-50002	A10	X	30.5248	-2.00467	20.305	-2.11548	21.2773	-2.31158	3.3396	1027	24.0357	-2.14391	19885		NEK3	4752	NM_002498	0
PL-50002	A08	X	28.2026	-2.14881	14.7962	-2.46793	16.4942	-2.68673	1.74847	676	19.831	-2.43449	20328		NEK4	6787	NM_003157	1
PL-50002	B05	X	38.7586	-1.49357	19.3191	-2.17856	21.5061	-2.29364	6.21547	1618	26.5279	-1.98859	19526		NEK9	91754	NM_033116	0
PL-50057	K08	X			26.1911	-2.40951			1.59739	642	26.1911	-2.40951	20297		NFU1	27247	NM_015700	4	one
PL-50002	B13	X	31.3717	-1.9521	14.6931	-2.47453	15.5498	-2.7608	2.33447	817	20.5382	-2.39581	20282		NME3	4832	NM_002513	1
PL-50002	B19	X	19.0606	-2.71629	13.8829	-2.52636	10.9948	-3.11805	0.664912	390	14.6461	-2.7869	20676		NME6	10201	NM_005793	1
PL-50064	G04	X			8.17176	-2.35462			1.85418	700	8.17176	-2.35462	20225		NMNAT1	64802	NM_022787	2
PL-50005	E17	X	26.1204	-4.33167					0.0014798	32	26.1204	-4.33167	21086		NMUR2	56923	NM_020167	2
PL-50057	F11	X			31.0277	-2.15522			3.11447	975	31.0277	-2.15522	19906		NOB1	28987	NM_014062	3	yes
PL-50002	B23	X	43.0776	-1.22547	31.5602	-1.39538	31.6221	-1.50023	17.2284	3745	35.42	-1.37369	17380		NPR1	4881	NM_000906	1
PL-50005	E21	X	45.2883	-2.77331					0.554894	351	45.2883	-2.77331	20662		NPR2	4882	NM_000907	4
PL-50005	E23	X	24.6669	-4.44984					0.000859329	21	24.6669	-4.44984	21097		NPR3	4883	NM_000908	0
PL-50005	G11	X	49.9656	-2.39304					1.67096	660	49.9656	-2.39304	20278		NPY5R	4889	NM_006174	1
PL-50002	D07	X	10.9804	-3.21785	10.4485	-2.7461	11.0423	-3.11433	0.305537	240	10.8238	-3.02609	20838		NRBP	29959	NM_013392	2	one
PL-50016	H17	X	54.4416	0.561108	8.66067	-2.1348			30.3751	6400	31.5511	-0.786846	13215		NSMAF	8439	NM_003580	3	one
PL-50002	D11	X	34.1975	-1.77669	20.3227	-2.11435	22.351	-2.22738	4.53422	1290	25.6237	-2.03947	19649		NTRK1	4914	NM_002529	0
PL-50005	G13	X	18.9592	-4.91389					8.92886e-05	12	18.9592	-4.91389	21105		NTSR1	4923	NM_002531	4
PL-50066	M04	X			23.2457	-2.17452			2.96661	940	23.2457	-2.17452	19935		NUBPL	80224	NM_025152	1
PL-50014	C14	X	20.5648	-2.01709					4.36866	1253	20.5648	-2.01709	19599		OASL	8638	NM_003733	2
PL-50014	H18	X	12.8966	-2.40792					1.60437	645	12.8966	-2.40792	20294		OPA1	4976	NM_015560	4
PL-50005	G23	X	54.8885	-1.9928					4.62832	1309	54.8885	-1.9928	19535		OPN3	23596	NM_014322	1
PL-50004	F23	X	28.8737	-2.46423					1.3731	585	28.8737	-2.46423	20372		OPN5	221391	NM_181744	2
PL-50005	I09	X	53.8576	-2.07661					3.78371	1120	53.8576	-2.07661	19727		OPRK1	4986	NM_000912	3
PL-50057	A07	X			34.5262	-1.97128			4.86917	1348	34.5262	-1.97128	19484		OR10A3	26496	XM_291986	3
PL-50005	I15	X	50.5871	-2.34251					1.91544	719	50.5871	-2.34251	20206		OR10H1	26539	NM_013940	4
PL-50005	K11	X	41.1458	-3.1101					0.187024	172	41.1458	-3.1101	20877		OR1C1	26188	XM_291437	3
PL-50005	K13	X	13.8347	-5.33051					9.79371e-06	6	13.8347	-5.33051	21110		OR1D2	4991	NM_002548	4
PL-50005	K15	X	36.4973	-3.48803					0.0486598	85	36.4973	-3.48803	21007		OR1D4	8385	NM_003552	2
PL-50005	K21	X	47.9856	-2.55402					1.06488	513	47.9856	-2.55402	20458		OR1E2	8388	NM_003554	1
PL-50005	M05	X	51.0932	-2.30137					2.13708	760	51.0932	-2.30137	20140		OR1G1	8390	NM_003555	2
PL-50057	E05	X			17.9979	-2.84028			0.450745	302	17.9979	-2.84028	20726		OR1J2	26740	XM_373313	2
PL-50005	M07	X	55.363	-1.95423					5.06746	1393	55.363	-1.95423	19437		OR2A4	79541	NM_030908	1
PL-50005	M09	X	47.8625	-2.56403					1.03466	498	47.8625	-2.56403	20472		OR2B2	81697	NM_033057	2
PL-50005	M11	X	25.8765	-4.3515					0.00135207	27	25.8765	-4.3515	21091		OR2C1	4993	NM_012368	2	one
PL-50005	M13	X	52.423	-2.19325					2.82892	910	52.423	-2.19325	19965		OR2C3	81472	NM_198074	2
PL-50005	M15	X	27.074	-4.25415					0.00209848	37	27.074	-4.25415	21083		OR2F1	26211	NM_012369	3
PL-50005	M19	X	48.1079	-2.54407					1.09568	518	48.1079	-2.54407	20449		OR2H3	7932	NM_007160	2
PL-50005	M21	X	36.6387	-3.47653					0.0507955	91	36.6387	-3.47653	21003		OR2J2	26707	NM_030905	4
PL-50005	O05	X	35.9758	-3.53043					0.0414892	79	35.9758	-3.53043	21018		OR2T1	26696	XM_060316	2
PL-50005	O07	X	33.0714	-3.76655					0.0165516	62	33.0714	-3.76655	21051		OR2W1	26692	NM_030903	2	one
PL-50005	O09	X	22.4845	-4.62728					0.000370502	18	22.4845	-4.62728	21099		OR3A1	4994	NM_002550	4	yes
PL-50005	O11	X	48.1804	-2.53818					1.1143	524	48.1804	-2.53818	20442		OR3A2	4995	NM_002551	2
PL-50005	O13	X	37.7845	-3.38338					0.0716007	106	37.7845	-3.38338	20985		OR3A3	8392	NM_012373	3
PL-50005	O19	X	52.0132	-2.22657					2.59763	866	52.0132	-2.22657	20023		OR51B4	79339	NM_033179	2
PL-50005	O21	X	43.8649	-2.88904					0.386426	267	43.8649	-2.88904	20771		OR51E2	81285	NM_030774	3
PL-50005	O18	X	28.4318	-4.14376					0.00341664	41	28.4318	-4.14376	21077		OR5I1	10798	NM_006637	3	one
PL-50004	D06	X	34.9707	-2.15204					3.13942	982	34.9707	-2.15204	19899		OR5P3	120066	NM_153445	3
PL-50005	O16	X	25.7828	-4.35913					0.00130583	26	25.7828	-4.35913	21092		OR5V1	81696	NM_030876	3
PL-50005	O14	X	40.4949	-3.16302					0.156142	156	40.4949	-3.16302	20909		OR6A2	8590	NM_003696	2
PL-50005	O08	X	51.2617	-2.28767					2.21568	784	51.2617	-2.28767	20115		OR7C2	26658	NM_012377	3
PL-50005	O06	X	10.8763	-5.57103					2.53236e-06	5	10.8763	-5.57103	21111		OR8B8	26493	NM_012378	4
PL-50057	L05	X			12.6259	-3.12272			0.179189	168	12.6259	-3.12272	20885		ORMDL2	29095	NM_014182	4
PL-50057	D05	X			23.0214	-2.57616			0.999035	490	23.0214	-2.57616	20486		OSTM1	28962	NM_014028	2
PL-50005	F05	X	47.0699	-2.62846					0.85772	454	47.0699	-2.62846	20526		OXER1	165140	NM_148962	2
PL-50005	O02	X	17.961	-4.99504					5.88224e-05	10	17.961	-4.99504	21107		OXTR	5021	NM_000916	3	yes
PL-50005	M18	X	14.962	-5.23886					1.6157e-05	7	14.962	-5.23886	21109		P2RY10	27334	NM_014499	1
PL-50005	M14	X	43.7534	-2.8981					0.375437	262	43.7534	-2.8981	20773		P2RY12	64805	NM_022788	3
PL-50005	M12	X	41.7327	-3.06239					0.21958	191	41.7327	-3.06239	20855		P2RY2	5029	NM_002564	3
PL-50005	M10	X	25.642	-4.37057					0.00123922	25	25.642	-4.37057	21093		P2RY4	5030	NM_002565	1
PL-50005	M08	X	45.6314	-2.74542					0.60434	367	45.6314	-2.74542	20637		P2RY5	10161	NM_005767	1
PL-50005	M06	X	35.6184	-3.55948					0.0371586	74	35.6184	-3.55948	21030		P2RY6	5031	NM_004154	2	one
PL-50057	J16	X			33.7371	-2.01277			4.41385	1263	33.7371	-2.01277	19588		PADI1	29943	NM_013358	1
PL-50002	F11	X	13.5995	-3.05527	4.30629	-3.13907	6.25036	-3.49017	0.147537	152	8.05206	-3.22817	20937		PAK2	5062	NM_002577	1
PL-50002	H05	X	6.22799	-3.51285	7.21242	-2.95314	3.4333	-3.71111	0.126509	133	5.62457	-3.39237	20987		PANK4	55229	NM_018216	1	one
PL-50079	P23	X	5.30519	-2.19504	8.54169	-2.49486			2.03807	745	6.92344	-2.34495	20211		PAQR9	344838	NM_198504	4
PL-50057	P11	X			17.2408	-2.88008			0.397572	273	17.2408	-2.88008	20766		PARVB	29780	NM_013327	1
PL-50013	K20	X	11.3361	-2.17187	15.2664	-2.46899	13.4227	-3.8744	1.45071	612	13.3417	-2.83842	20725		PCCA	5095	NM_000282	4	yes
PL-50002	H13	X	12.9645	-3.09469	4.74006	-3.11132	8.54225	-3.31041	0.15881	157	8.74895	-3.17214	20912		PCK1	5105	NM_002591	4
PL-50057	C09	X			35.6147	-1.91406			5.56131	1497	35.6147	-1.91406	19323		PCOLCE2	26577	NM_013363	3
PL-50057	A02	X			20.2687	-2.72089			0.651066	385	20.2687	-2.72089	20617		PCSK1N	27344	NM_013271	1
PL-50005	M02	X	28.678	-4.12374					0.00372768	42	28.678	-4.12374	21076		PDC	5132	NM_002597	1
PL-50013	K10	X	7.90217	-2.37304	11.9474	-2.71321	7.12578	-4.45907	0.810464	437	8.9918	-3.18178	20917		PDE1B	5153	NM_000924	4	one
PL-50002	J05	X	7.42324	-3.43866	9.77011	-2.7895	4.8207	-3.6023	0.205966	186	7.33802	-3.27682	20955		PDGFRB	5159	NM_002609	2
PL-50014	A07	X	11.2362	-2.49255					1.26829	565	11.2362	-2.49255	20398		PDHX	8050	NM_003477	3	yes
PL-50002	J07	X	29.8092	-2.04909	31.6968	-1.38664	26.5426	-1.89862	8.78729	2112	29.3495	-1.77812	18931		PDK1	5163	NM_002610	1
PL-50002	J13	X	7.75581	-3.41801	17.2206	-2.31282	11.0436	-3.11423	0.773588	428	12.0067	-2.94835	20789		PDK4	5166	NM_002612	2
PL-50002	J15	X	17.6938	-2.80113	24.2071	-1.86583	18.5707	-2.52387	2.6255	871	20.1572	-2.39694	20285		PDPK1	5170	NM_002613	2
PL-50066	P08	X			26.8418	-1.95618			5.04443	1387	26.8418	-1.95618	19440		PDRG1	81572	NM_030815	1
PL-50057	J06	X			23.8567	-2.53225			1.13335	528	23.8567	-2.53225	20438		PDZRN4	29951	NM_013377	2
PL-50016	J09	X	85.9562	1.92538	91.3251	2.64902			3.11274	974	88.6407	2.2872	138		PER2	8864	NM_003894	0
PL-50013	K02	X	20.9386	-1.60934	20.5128	-2.08294	19.6993	-3.29161	4.85983	1346	20.3836	-2.32796	20179		PEX6	5190	NM_000287	4
PL-50002	J23	X	10.9778	-3.21802	10.8867	-2.71806	12.5243	-2.99809	0.35247	250	11.4629	-2.97806	20804		PFKFB3	5209	NM_004566	1	one
PL-50080	M12	X	14.054	-2.44668					1.4418	610	14.054	-2.44668	20344		PFN4	375189	NM_199346	3
PL-50002	L15	X	45.2588	-1.09008	27.7456	-1.63944	19.6883	-2.43622	13.0548	2919	30.8976	-1.72191	18778		PGK1	5230	NM_000291	0
PL-50066	C05	X			19.3191	-2.41293			1.5825	636	19.3191	-2.41293	20304		PHC3	80012	NM_024947	2
PL-50002	L21	X	25.7948	-2.29828	21.1754	-2.05979	16.8512	-2.65873	2.2936	801	21.2738	-2.33893	20200		PHKA2	5256	NM_000292	0
PL-50066	K08	X			20.3696	-2.34914			1.88167	709	20.3696	-2.34914	20216		PIGZ	80235	NM_025163	2
PL-50002	N15	X	26.6483	-2.2453	24.2724	-1.86165	23.0262	-2.17442	3.90251	1155	24.6489	-2.09379	19772		PIK3C2G	5288	NM_004570	0
PL-50002	N17	X	20.5589	-2.62328	9.03111	-2.83678	11.0758	-3.11171	0.504195	327	13.5553	-2.85726	20742	y	PIK3CA	5290	NM_006218	1
PL-50002	N21	X	38.1839	-1.52924	32.9283	-1.30785	32.0575	-1.46608	15.3252	3372	34.3899	-1.43439	17655		PIK3CG	5294	NM_002649	2
PL-50002	P11	X	5.02806	-3.58733	2.0164	-3.28558	2.99974	-3.74512	0.0510705	93	3.34806	-3.53934	21022		PIK4CA	5297	NM_002650	3
PL-50002	P13	X	19.1393	-2.71141	8.50594	-2.87038	9.05255	-3.27039	0.395788	272	12.2326	-2.95073	20792		PIK4CB	5298	NM_002651	3	one
PL-50002	P17	X	15.8393	-2.91625	13.4794	-2.55218	12.6145	-2.99102	0.567608	355	13.9777	-2.81982	20708		PIM2	11040	NM_006875	3	one
PL-50002	P19	X	9.83548	-3.28892	12.7254	-2.60042	9.41732	-3.24178	0.383481	266	10.6594	-3.04371	20847		PINK1	65018	NM_032409	3	one
PL-50002	P21	X	21.6819	-2.55357	18.4266	-2.23566	31.844	-1.48282	5.80527	1561	23.9842	-2.09069	19762		PIP5K1A	8394	NM_003557	1
PL-50002	G08	X	22.2263	-2.51978	19.9389	-2.1389	19.9141	-2.4185	1.99236	737	20.6931	-2.35906	20232		PIP5KL1	138429	NM_173492	1
PL-50002	P16	X	39.0161	-1.47759	27.3151	-1.66698	20.093	-2.40447	8.37442	2030	28.808	-1.84968	19148		PITPNM3	83394	NM_031220	1
PL-50016	J11	X	84.0679	1.84363	92.1511	2.69682			3.61187	1080	88.1095	2.27023	144		PKHD1	5314	NM_138694	1
PL-50002	P06	X	37.2296	-1.58848	28.5433	-1.5884	25.426	-1.98619	9.04619	2154	30.3996	-1.72102	18771		PKM2	5315	NM_002654	3
PL-50002	P02	X	22.0194	-2.53263	12.2537	-2.6306	9.11597	-3.26541	0.69792	404	14.463	-2.80955	20698		PKN3	29941	NM_013355	2
PL-50009	B23	X	83.4409	3.14339					0.167003	162	83.4409	3.14339	45		PKNOX1	5316	NM_004571	1
PL-50013	I08	X	25.2322	-1.35781	31.2201	-1.29507	21.9887	-3.07904	12.3966	2781	26.147	-1.91064	19317		PLA2G2E	30814	NM_014589	4	yes
PL-50013	I06	X	8.11614	-2.36051	11.8568	-2.71988	8.91079	-4.29333	0.826602	442	9.62791	-3.12457	20888		PLA2G3	50487	NM_015715	3	yes
PL-50013	I02	X	6.85362	-2.43447	9.33301	-2.90559	11.667	-4.03742	0.621111	375	9.28455	-3.12583	20889		PLA2G7	7941	NM_005084	4
PL-50014	C02	X	12.8228	-2.41168					1.58791	638	12.8228	-2.41168	20301		PLCG1	5335	NM_002660	3	one
PL-50005	K14	X	36.3656	-3.49873					0.0467477	81	36.3656	-3.49873	21011		PNR	9038	NM_003967	1
PL-50016	C07	X	63.2313	0.941614	80.1397	2.00172			19.5853	4169	71.6855	1.47167	493		PPM1B	5495	NM_002706	3
PL-50016	C15	X	77.3149	1.55129	81.8006	2.09784			7.83757	1940	79.5577	1.82456	291		PPM1L	151742	NM_139245	1
PL-50060	E07	X			24.595	-2.1123			3.46603	1050	24.595	-2.1123	19819		PQLC2	54896	NM_017765	2
PL-50005	K10	X	41.4146	-3.08824					0.201343	185	41.4146	-3.08824	20862		PRB4	5545	NM_002723	2
PL-50002	L20	X	29.7892	-2.05033	23.8714	-1.88731	19.6914	-2.43597	3.81011	1131	24.4507	-2.12453	19844		PRKACA	5566	NM_002730	2
PL-50002	L18	X	30.81	-1.98696	25.0247	-1.81352	16.8338	-2.66009	4.14966	1207	24.2228	-2.15353	19903		PRKACB	5567	NM_002731	0
PL-50002	L12	X	21.0271	-2.59422	7.56081	-2.93085	8.14072	-3.3419	0.45643	305	12.2429	-2.95566	20794		PRKAG3	53632	NM_017431	0
PL-50002	L06	X	9.99923	-3.27876	6.08719	-3.02513	5.28532	-3.56586	0.129686	140	7.12391	-3.28992	20961		PRKAR2B	5577	NM_002736	2
PL-50002	J20	X	15.1397	-2.95967	13.9415	-2.52262	8.85618	-3.28579	0.524835	337	12.6458	-2.92269	20782		PRKCB1	5579	NM_002738	2
PL-50002	J16	X	31.6727	-1.93341	35.709	-1.12994	27.5406	-1.82035	12.6797	2843	31.6408	-1.6279	18446		PRKCE	5581	NM_005400	2
PL-50002	J12	X	23.574	-2.43613	21.2447	-2.05536	19.4921	-2.4516	2.29706	804	21.4369	-2.31436	20162		PRKCH	5583	NM_006255	1
PL-50002	J08	X	29.4618	-2.07065	41.7551	-0.743114	31.0377	-1.54606	20.5965	4377	34.0849	-1.45327	17738		PRKCL1	5585	NM_002741	0
PL-50002	J06	X	16.1088	-2.89952	8.20301	-2.88976	9.09262	-3.26725	0.28929	229	11.1348	-3.01884	20832		PRKCL2	5586	NM_006256	2
PL-50002	J04	X	11.0357	-3.21442	12.9369	-2.58689	5.10745	-3.57981	0.37785	263	9.69333	-3.12704	20892		PRKCM	5587	NM_002742	3
PL-50002	H20	X	30.1559	-2.02757	24.6479	-1.83763	15.3212	-2.77873	3.80597	1129	23.375	-2.21464	19999		PRKCQ	5588	NM_006257	2
PL-50002	H18	X	29.3216	-2.07935	28.6736	-1.58006	21.7594	-2.27377	5.8219	1564	26.5849	-1.97773	19504		PRKCSH	5589	NM_002743	0
PL-50002	H12	X	15.7316	-2.92293	5.99393	-3.0311	4.37576	-3.6372	0.205994	187	8.70043	-3.19707	20925		PRKDC	5591	NM_006904	1
PL-50002	H02	X	23.8129	-2.42129	23.3176	-1.92274	17.4435	-2.61227	2.63241	873	21.5247	-2.31877	20170		PRKWNK1	65125	NM_018979	3
PL-50009	F23	X	80.9417	3.00291					0.267415	217	80.9417	3.00291	53		PROP1	5626	NM_006261	3
PL-50050	C09	X	14.3738	-2.23345	17.0523	-1.82972	7.0701	-2.1721	4.08866	1191	12.8321	-2.07842	19734		PSMA6	5687	NM_002791	4
PL-50057	N20	X			21.0095	-2.68194			0.731961	416	21.0095	-2.68194	20577		PSMC3IP	29893	NM_013290	1
PL-50005	K06	X	49.8504	-2.40241					1.62875	650	49.8504	-2.40241	20288		PTGDR	5729	NM_000953	3
PL-50005	K02	X	54.7229	-2.00627					4.48275	1279	54.7229	-2.00627	19574		PTGER2	5732	NM_000956	2
PL-50005	I16	X	49.2666	-2.44987					1.42908	606	49.2666	-2.44987	20348		PTGFR	5737	NM_000959	0
PL-50005	I12	X	51.8999	-2.23578					2.5366	854	51.8999	-2.23578	20035		PTH	5741	NM_000315	2	one
PL-50002	D14	X	19.7893	-2.67106	15.245	-2.43922	13.1503	-2.949	0.848946	451	16.0615	-2.68642	20581		PTK2	5747	NM_005607	2
PL-50002	D12	X	25.4854	-2.31748	21.4406	-2.04283	26.8301	-1.87607	4.0731	1189	24.5854	-2.07879	19736		PTK2B	2185	NM_004103	0
PL-50016	G17	X	39.1199	-0.102171	6.17225	-2.2788			47.065	10188	22.6461	-1.19049	16397		PTPDC1	138639	NM_152422	3	one
PL-50016	O20	X	91.2939	2.15645					3.10488	971	91.2939	2.15645	171		PTPN18	26469	NM_014369	4
PL-50002	D02	X	41.9673	-1.2944	24.1602	-1.86883	31.0881	-1.54211	12.6741	2840	32.4052	-1.56845	18220		PTPN5	84867	NM_032781	0
PL-50002	B18	X	32.161	-1.9031	28.7559	-1.5748	23.2307	-2.15837	6.77428	1735	28.0492	-1.87876	19235		PTPRJ	5795	NM_002843	0
PL-50080	I23	X	10.1495	-2.68905					0.716567	409	10.1495	-2.68905	20584		PTPRQ	374462	XM_370699	3
PL-50066	E08	X			13.0721	-2.79222			0.52347	336	13.0721	-2.79222	20677		PUS1	80324	NM_025215	3
PL-50050	G21	X	3.74463	-2.78533	9.76793	-2.17027	8.84821	-2.08803	2.4043	829	7.45359	-2.34787	20214		PVALB	5816	NM_002854	2
PL-50002	B10	X	38.1082	-1.53394	19.6601	-2.15674	16.805	-2.66235	5.46098	1476	24.8578	-2.11768	19828		PYCS	5832	NM_002860	2	one
PL-50050	I11	X	13.0617	-2.30158	12.4561	-2.04459	11.2085	-1.97643	3.67867	1093	12.2421	-2.10753	19811	y	QARS	5859	NM_005051	4
PL-50014	C07	X	20.9911	-1.99535					4.60042	1305	20.9911	-1.99535	19542		RAB3A	5864	NM_002866	2	yes
PL-50002	B08	X	22.9105	-2.47731	15.7889	-2.40442	11.3282	-3.0919	1.04748	505	16.6759	-2.65788	20551		RAC1	5879	NM_018890	3	one
PL-50057	N21	X			25.6526	-2.43782			1.47761	620	25.6526	-2.43782	20330		RACGAP1	29127	NM_013277	3
PL-50013	F07	X	81.5957	1.94409	83.2148	2.53089	83.6709	2.64818	2.37847	825	82.8271	2.37439	119		RAD54B	25788	NM_012415	2
PL-50002	B04	X	36.2198	-1.65116	26.8186	-1.69875	28.3148	-1.75962	8.88483	2131	30.4511	-1.70318	18705		RAGE	5891	NM_014226	1
PL-50005	I04	X	40.3356	-3.17597					0.149337	153	40.3356	-3.17597	20916		RAMP1	10267	NM_005855	2
PL-50008	O16	X	54.6691	2.3629					1.81327	692	54.6691	2.3629	122		RAPGEF1	2889	NM_005312	2
PL-50014	F08	X	34.0557	-1.32947					18.3691	3946	34.0557	-1.32947	17175		RAPGEF2	9693	NM_014247	2
PL-50001	N19	X	17.2821	-3.37606	22.4918	-3.39726	11.0289	-2.63491	0.327733	244	16.9343	-3.13608	20897		RAPGEF3	10411	NM_006105	2
PL-50057	D14	X			31.1131	-2.15073			3.14975	984	31.1131	-2.15073	19896		RAX	30062	NM_013435	3	yes
PL-50053	I02	X	16.6519	-1.45495	17.6393	-2.37972	16.4521	-5.52592	5.43363	1466	16.9144	-3.12019	20883		RBM12	10137	NM_006047	3	one
PL-50066	A11	X			13.9674	-2.73786			0.618395	374	13.9674	-2.73786	20629		RBM35B	80004	NM_024939	3
PL-50080	M04	X	7.38349	-2.86074					0.422655	288	7.38349	-2.86074	20746		RBM43	375287	NM_198557	3
PL-50057	G02	X			32.6067	-2.0722			3.82466	1135	32.6067	-2.0722	19713		RBMX	27316	NM_002139	2
PL-50064	D17	X			15.395	-2.01163			4.42587	1268	15.395	-2.01163	19585		REEP1	65055	NM_022912	2
PL-50013	L02	X	83.09	2.03163	85.1454	2.67295	90.015	3.23723	1.69722	670	86.0835	2.64727	93		RELN	5649	NM_005045	2
PL-50057	P18	X			26.4853	-2.39404			1.66637	659	26.4853	-2.39404	20279		REPIN1	29803	NM_013400	1
PL-50009	H21	X	80.9871	3.00546					0.265181	216	80.9871	3.00546	52		RERE	473	NM_012102	0
PL-50009	H23	X	76.5573	2.75645					0.58432	362	76.5573	2.75645	81		REST	5978	NM_005612	1
PL-50008	K14	X	60.4467	2.76279					0.573104	359	60.4467	2.76279	80		RFC1	5981	NM_002913	1
PL-50003	A09	X	85.4808	3.16075	86.8934	5.97779	78.9046	2.26109	0.844243	449	83.7596	3.79988	17		RFP	5987	NM_006510	1
PL-50014	L21	X	21.0447	-1.99262					4.63026	1310	21.0447	-1.99262	19534		RGL2	5863	NM_004761	3	yes
PL-50005	G10	X	32.194	-3.83788					0.0124099	59	32.194	-3.83788	21058		RGS14	10636	NM_006480	3
PL-50005	G08	X	9.75899	-5.66187					1.49731e-06	4	9.75899	-5.66187	21112		RGS16	6004	NM_002928	4
PL-50005	E20	X	53.082	-2.13968					3.23809	1001	53.082	-2.13968	19874		RGS20	8601	NM_003702	2
PL-50005	E18	X	28.2622	-4.15754					0.00321689	40	28.2622	-4.15754	21079		RGS3	5998	NM_017790	3
PL-50005	E16	X	19.3965	-4.87833					0.000106985	13	19.3965	-4.87833	21104		RGS4	5999	NM_005613	2
PL-50005	E14	X	42.5719	-2.99415					0.27521	221	42.5719	-2.99415	20819		RGS5	8490	NM_003617	2
PL-50005	E12	X	32.1965	-3.83769					0.0124199	60	32.1965	-3.83769	21057		RGS6	9628	NM_004296	1
PL-50012	O23	X	7.22619	-2.15188					3.14066	983	7.22619	-2.15188	19898		RHOB	388	NM_004040	1
PL-50012	O18	X	84.5051	2.89902					0.374325	260	84.5051	2.89902	66		RHOF	54509	NM_019034	0
PL-50060	N15	X			25.941	-1.95631			5.04292	1386	25.941	-1.95631	19441		RIF1	55183	NM_018151	1
PL-50003	A13	X	6.75059	-3.56833	3.71847	-2.96576	3.22063	-1.39514	5.54509	1491	4.56323	-2.64307	20536		RIOK1	83732	NM_031480	3
PL-50003	A15	X	30.3432	-1.55186	12.4306	-2.02897	8.15946	-1.15655	13.6871	3054	16.9778	-1.57913	18274		RIOK3	8780	NM_003831	0
PL-50003	A19	X	12.2943	-3.0945	8.74142	-2.42565	2.38654	-1.43543	5.61387	1506	7.80743	-2.31853	20168		RIPK2	8767	NM_003821	3
PL-50013	E23	X	12.1654	-2.12329	14.0905	-2.55552	13.9611	-3.82441	1.48211	622	13.4057	-2.83441	20722		RIPK5	25778	XM_290898	4	one
PL-50053	E04	X	15.1606	-1.56845	11.0365	-2.97943	12.7314	-6.25119	3.98879	1170	12.9761	-3.59969	21037		RNF41	10193	NM_005785	2
PL-50003	C13	X	67.7161	1.6424	57.781	2.84742	51.5374	0.939003	15.0881	3329	59.0115	1.80961	303		ROS1	6098	NM_002944	1
PL-50060	A04	X			18.8014	-2.7838			0.53726	342	18.8014	-2.7838	20671		RPP25	54913	NM_017793	4	one
PL-50050	G06	X	10.452	-2.43707	14.0049	-1.97219	3.62478	-2.335	2.7646	895	9.36054	-2.24809	20056		RPS24	6229	NM_001026	4	yes
PL-50003	C23	X	15.6797	-2.80515	8.52783	-2.44862			0.968487	482	12.1038	-2.62689	20525	y	RPS6KA4	8986	NM_003942	1
PL-50003	E09	X	6.2135	-3.61423	15.8324	-1.66318	2.1875	-1.44505	8.16737	1998	8.07779	-2.24082	20046	y	RPS6KB1	6198	NM_003161	2	one
PL-50013	J05	X	18.0382	-1.77925	29.1989	-1.44379	14.9112	-3.73619	7.47282	1877	20.7161	-2.31974	20171		RRAS2	22800	NM_012250	4
PL-50066	L21	X			21.0865	-2.30562			2.1132	754	21.0865	-2.30562	20149		RSHL1	81492	NM_030785	1
PL-50008	K10	X	54.747	2.36828					1.78709	681	54.747	2.36828	120		S100B	6285	NM_006272	2
PL-50057	N12	X			32.7098	-2.06678			3.87545	1145	32.7098	-2.06678	19697		SAC3D1	29901	NM_013299	1
PL-50053	M06	X	4.68037	-2.36603	8.0292	-3.25257			0.956184	479	6.35479	-2.8093	20697		SAE2	10054	NM_005499	3
PL-50005	C18	X	37.0891	-3.43991					0.05819	95	37.0891	-3.43991	20998		SALPR	51289	NM_016568	2
PL-50060	A16	X			17.8127	-2.89838			0.37509	261	17.8127	-2.89838	20774		SAMD4B	55095	XM_290820	3
PL-50050	C20	X	13.4415	-2.28186	12.4369	-2.0455	6.78281	-2.18568	3.07142	960	10.887	-2.17101	19933	y	SARS	6301	NM_006513	4
PL-50080	O07	X	18.6279	-2.16276					3.05595	959	18.6279	-2.16276	19917		SBSN	374897	NM_198538	4	one
PL-50053	D06	X	65.9248	2.29488	69.5102	2.33154	62.081	3.36861	1.40735	596	65.8386	2.66501	91		SCGB1D2	10647	NM_006551	3
PL-50003	E23	X	61.7441	1.13197	75.7314	4.77757			12.8824	2880	68.7378	2.95477	59		SCYL1	57410	NM_020680	0
PL-50011	N02	X	76.3913	1.88022	78.1352	2.97622	86.295	1.33536	8.15853	1995	80.2738	2.06393	196		SDSL	113675	NM_138432	1
PL-50066	B18	X			26.8756	-1.95412			5.0687	1394	26.8756	-1.95412	19436	y	SEH1L	81929	NM_031216	4	one
PL-50066	C10	X			25.5833	-2.03258			4.20946	1217	25.5833	-2.03258	19636		SEL1L2	80343	XM_046437	1
PL-50021	A16	X	19.9313	-1.45826	37.1048	-2.21909	31.7294	-0.578895	24.4637	5141	29.5885	-1.41875	17589		SERGEF	26297	NM_012139	3	yes
PL-50012	E18	X	70.8353	2.00557					4.49017	1281	70.8353	2.00557	217		SERINC3	10955	NM_006811	2
PL-50014	P11	X	12.8317	-2.41123					1.58988	640	12.8317	-2.41123	20299		SERPINA10	51156	NM_016186	3
PL-50014	P23	X	12.717	-2.41707					1.56459	634	12.717	-2.41707	20308		SERPINB5	5268	NM_002639	2	yes
PL-50008	I10	X	59.6071	2.70467					0.683724	399	59.6071	2.70467	87		SERPINF2	5345	NM_000934	2
PL-50008	I08	X	63.5958	2.98075					0.287546	227	63.5958	2.98075	55		SERPINH1	871	NM_001235	1
PL-50012	F15	X	70.7319	1.99881					4.56284	1296	70.7319	1.99881	219		SERTAD2	9792	XM_376059	1
PL-50057	J12	X			32.5391	-2.07576			3.79162	1124	32.5391	-2.07576	19724		SERTAD3	29946	NM_013368	3
PL-50073	M17	X	13.2367	-4.26104	20.4721	-3.62625	20.9972	-1.50631	4.40983	1262	18.2353	-3.1312	20895		SESN3	143686	NM_144665	2
PL-50014	P12	X	12.0031	-2.45346					1.41488	599	12.0031	-2.45346	20355		SH2D3C	10044	NM_005489	3
PL-50057	E13	X			29.9061	-2.21419			2.68155	885	29.9061	-2.21419	19998		SH3YL1	26751	NM_015677	3
PL-50003	G13	X	10.7101	-3.22991	12.2572	-2.04762	9.35389	-1.09885	10.4557	2432	10.7737	-2.12546	19847		SHC1	6464	NM_003029	2
PL-50013	J21	X	16.1171	-1.89179	20.9376	-2.05169	24.8183	-2.81631	3.45256	1048	20.6243	-2.25326	20065		SHFM1	7979	NM_006304	4	yes
PL-50057	M14	X			26.576	-2.38927			1.68817	668	26.576	-2.38927	20269		SIGLEC8	27181	NM_014442	3
PL-50057	H18	X			20.413	-2.7133			0.666169	391	20.413	-2.7133	20608		SLC25A24	29957	NM_013386	3	yes
PL-50076	P09	X	12.0226	-3.12812	14.9509	-1.61816	4.17952	-1.92888	5.37111	1452	10.3844	-2.22505	20018		SLC35F1	222553	XM_167044	4	one
PL-50066	B21	X			26.6754	-1.96628			4.92668	1362	26.6754	-1.96628	19470		SLC44A4	80736	NM_025257	2	one
PL-50003	G17	X	58.5282	0.857111	59.4129	3.02289	32.7496	0.0313801	45.6284	9851	50.2302	1.30379	659		SLK	9748	NM_014720	1
PL-50013	L09	X	16.9431	-1.8434	18.3377	-2.24299	18.846	-3.37085	3.03056	956	18.0423	-2.48575	20391		SMARCAL1	50485	NM_014140	4	yes
PL-50051	H05	X	9.48027	-3.15109	15.77	-4.09322	13.2819	-2.17334	1.04747	504	12.8441	-3.13921	20898		SMC1A	8243	NM_006306	4	one
PL-50053	I07	X	16.0602	-1.49999	15.488	-2.57511	15.8854	-5.63637	4.78796	1335	15.8112	-3.23715	20939		SMG7	9887	NM_014837	3
PL-50053	D19	X	12.6249	-1.76142	13.1327	-2.78904	7.8756	-7.19774	2.78178	901	11.2111	-3.91607	21063		SMNDC1	10285	NM_005871	3
PL-50057	A18	X			28.4073	-2.29299			2.18485	774	28.4073	-2.29299	20125		SMR3A	26952	NM_012390	4	one
PL-50053	F11	X	13.8945	-1.6648	14.997	-2.61971	12.8727	-6.22365	3.49176	1056	13.9214	-3.50272	21013		SNAPC5	10302	NM_006049	2
PL-50057	I15	X			35.1724	-1.93731			5.27078	1433	35.1724	-1.93731	19393		SND1	27044	NM_014390	2
PL-50057	P08	X			30.6519	-2.17498			2.96318	939	30.6519	-2.17498	19938		SNX10	29887	NM_013322	0
PL-50066	N08	X			15.2692	-2.65882			0.784138	431	15.2692	-2.65882	20552		SNX27	81609	NM_030918	3
PL-50051	F02	X	70.4027	2.26424	81.5274	2.09863	81.6416	1.68879	5.02228	1379	77.8572	2.01722	213		SNX4	8723	NM_003794	1
PL-50057	P10	X			20.1357	-2.72788			0.637424	381	20.1357	-2.72788	20619		SNX8	29886	NM_013321	3
PL-50057	D16	X			29.1189	-2.25558			2.40971	831	29.1189	-2.25558	20068		SPANXA1	30014	NM_013453	1
PL-50057	D19	X			29.3723	-2.24226			2.49448	848	29.3723	-2.24226	20048		SPCS1	28972	NM_014041	3
PL-50003	I17	X	18.0277	-2.60447	13.7362	-1.88859	4.16667	-1.34944	8.17819	2000	11.9768	-1.9475	19421		SPHK1	8877	NM_021972	2	yes
PL-50003	I19	X	12.8214	-3.04945	6.76155	-2.63854	5.85827	-1.26772	7.18394	1809	8.48041	-2.31857	20169		SPHK2	56848	NM_020126	1
PL-50057	I08	X			16.741	-2.90636			0.365661	254	16.741	-2.90636	20778		SPINK4	27290	NM_014471	4
PL-50014	P02	X	18.6197	-2.11623					3.43257	1046	18.6197	-2.11623	19824		SPINT2	10653	NM_021102	3
PL-50011	J02	X	42.6232	-0.588215	99.0538	5.40578	71.3439	0.784673	32.9678	6960	71.007	1.86741	265		SPR	6697	NM_003124	2
PL-50003	I23	X	16.5318	-2.73232	12.3323	-2.03954			2.38425	827	14.432	-2.38593	20266	y	SQSTM1	8878	NM_003900	1
PL-50003	K05	X	10.945	-3.20983	11.1853	-2.16287	4.26086	-1.34489	7.01803	1779	8.79705	-2.2392	20043		SRC	6714	NM_005417	3	one
PL-50014	O20	X	10.95	-2.50713					1.21714	551	10.95	-2.50713	20415		SRCAP	10847	NM_006662	4
PL-50003	K07	X	6.7271	-3.57033	4.4568	-2.88637	3.80556	-1.36688	5.86387	1574	4.99649	-2.60786	20514		SRMS	6725	NM_080823	3
PL-50057	I12	X			14.8117	-3.0078			0.26315	215	14.8117	-3.0078	20825		SRPX2	27286	NM_014467	2	one
PL-50058	A20	X	6.50429	-2.29434	7.90426	-1.99185	8.1807	-1.76123	4.87861	1350	7.52975	-2.01581	19596		SS18L2	51188	NM_016305	2
PL-50003	K15	X	21.07	-2.34445	16.4988	-1.59152	8.13849	-1.15756	12.5863	2818	15.2358	-1.69784	18684		SSTK	83983	NM_032037	2
PL-50005	C06	X	47.3012	-2.60966					0.906335	465	47.3012	-2.60966	20515		SSTR1	6751	NM_001049	1
PL-50005	A20	X	18.8308	-4.92432					8.46527e-05	11	18.8308	-4.92432	21106		SSTR4	6754	NM_001052	0
PL-50005	A18	X	20.8408	-4.76091					0.000192719	17	20.8408	-4.76091	21100		SSTR5	6755	NM_001053	2
PL-50057	L15	X			32.6588	-2.06946			3.85025	1140	32.6588	-2.06946	19706		SSU72	29101	NM_014188	4	yes
PL-50053	A20	X	15.8696	-1.51449	13.309	-2.77303	8.30312	-7.1144	4.5152	1286	12.4939	-3.80064	21054		SSX3	10214	NM_021014	3
PL-50057	K21	X			31.6077	-2.12473			3.36094	1031	31.6077	-2.12473	19845		ST6GALNAC4	27090	NM_014403	4
PL-50003	K17	X	18.1817	-2.59131	9.78568	-2.31337	3.43596	-1.38474	6.54656	1691	10.4678	-2.09647	19784		STK10	6793	NM_005990	1
PL-50003	M05	X	24.3566	-2.06354	7.72329	-2.53513	4.55721	-1.33057	7.78776	1931	12.2124	-1.97641	19501		STK17B	9262	NM_004226	2
PL-50003	M09	X	16.5097	-2.73421	12.8743	-1.98126	8.62249	-1.13418	10.3511	2411	12.6688	-1.94988	19427		STK19	8859	NM_004197	2
PL-50003	M11	X	12.4631	-3.08007	6.77597	-2.63699	4.09249	-1.35302	6.21611	1619	7.7772	-2.3567	20226		STK22B	23617	NM_053006	2
PL-50003	M17	X	19.8816	-2.44602	18.1401	-1.41504	6.75819	-1.22424	13.0787	2923	14.9266	-1.6951	18675		STK23	26576	NM_014370	1	one
PL-50003	M23	X	15.3996	-2.8291	13.1305	-1.95371			2.77018	897	14.265	-2.3914	20274		STK29	9024	NM_003957	2
PL-50003	O05	X	12.8622	-3.04597	9.5443	-2.33932	10.5714	-1.04003	10.6655	2468	10.9926	-2.14177	19879		STK3	6788	NM_006281	0
PL-50002	G20	X	42.3497	-1.27066	16.9945	-2.32729	16.0642	-2.72046	7.67728	1916	25.1361	-2.10614	19804		STK32A	202374	NM_145001	1
PL-50003	O11	X	8.83702	-3.39	7.5162	-2.5574	5.06179	-1.30619	6.75772	1730	7.13834	-2.41786	20311		STK35	140901	NM_080836	2
PL-50003	O17	X	81.6228	2.83101	79.3745	5.16931	66.7156	1.67225	3.30386	1019	75.9043	3.22419	42		STK38L	23012	NM_015000	1
PL-50003	O19	X	13.7169	-2.97291	8.16605	-2.48752	8.72896	-1.12904	9.15654	2181	10.204	-2.19649	19971		STK39	27347	NM_013233	1
PL-50057	P06	X			21.4259	-2.66005			0.781297	429	21.4259	-2.66005	20554		STRN4	29888	NM_013403	3
PL-50051	H18	X	17.9603	-2.39731	31.0779	-2.6518	23.5155	-1.59517	4.50656	1285	24.1846	-2.21476	20000		STX11	8676	NM_003764	3
PL-50066	L23	X			23.5094	-2.15851			3.08885	968	23.5094	-2.15851	19910		SYNC1	81493	NM_030786	3
PL-50005	A14	X	24.8717	-4.4332					0.000928456	22	24.8717	-4.4332	21096		TACR1	6869	NM_001058	3
PL-50005	A12	X	49.8116	-2.40556					1.61478	648	49.8116	-2.40556	20290		TACR2	6865	NM_001057	1
PL-50005	A10	X	9.59846	-5.67492					1.38752e-06	3	9.59846	-5.67492	21113		TACR3	6870	NM_001059	3	one
PL-50057	N07	X			29.0641	-2.25846			2.39171	828	29.0641	-2.25846	20071		TAGLN3	29114	NM_013259	2	yes
PL-50066	M06	X			27.3896	-1.92291			5.4491	1471	27.3896	-1.92291	19351		TARS2	80222	NM_025150	2	one
PL-50071	A18	X	49.5445	3.27233					0.106666	121	49.5445	3.27233	38		TARSL2	123283	NM_152334	1
PL-50005	A04	X	33.4812	-3.73323					0.0189038	65	33.4812	-3.73323	21049		TAS1R1	80835	NM_138697	1
PL-50005	B07	X	47.8802	-2.56259					1.03895	500	47.8802	-2.56259	20470		TAS2R1	50834	NM_019599	2
PL-50005	B11	X	55.2018	-1.96733					4.9145	1360	55.2018	-1.96733	19472		TAS2R13	50838	NM_023920	1
PL-50005	B13	X	20.4192	-4.79519					0.000162524	15	20.4192	-4.79519	21101		TAS2R14	50840	NM_023922	2
PL-50005	B15	X	54.8093	-1.99925					4.55816	1294	54.8093	-1.99925	19554		TAS2R16	50833	NM_016945	1
PL-50005	B19	X	49.1449	-2.45977					1.39027	592	49.1449	-2.45977	20365		TAS2R39	259285	NM_176881	1
PL-50005	B23	X	39.7762	-3.22145					0.127546	135	39.7762	-3.22145	20933		TAS2R40	259286	NM_176882	2
PL-50005	D07	X	42.2494	-3.02037					0.252462	208	42.2494	-3.02037	20833		TAS2R46	259292	NM_176887	1
PL-50005	D19	X	19.6631	-4.85666					0.000119385	14	19.6631	-4.85666	21103		TAS2R9	50835	NM_023917	1
PL-50012	I02	X	8.23603	-2.08588					3.69894	1098	8.23603	-2.08588	19751		TAX1BP2	10883	U25801	1
PL-50012	G20	X	69.6855	1.93042					5.35544	1450	69.6855	1.93042	243		TBCA	6902	NM_004607	2
PL-50005	D21	X	51.3355	-2.28167					2.25088	791	51.3355	-2.28167	20105		TBL3	10607	NM_006453	2
PL-50009	L08	X	63.7005	2.03376					4.19762	1214	63.7005	2.03376	206		TBR1	10716	NM_006593	0
PL-50005	D23	X	25.8859	-4.35074					0.0013568	29	25.8859	-4.35074	21089		TBXA2R	6915	NM_001060	2
PL-50012	G06	X	74.9378	2.27371					2.29833	806	74.9378	2.27371	142		TCEB3B	51224	NM_016427	1
PL-50012	G02	X	84.6383	2.90773					0.364057	253	84.6383	2.90773	63		TCL1B	9623	NM_004918	2
PL-50057	I14	X			28.357	-2.29563			2.16968	768	28.357	-2.29563	20130		TEKT2	27285	NM_014466	4	yes
PL-50053	A10	X	14.5312	-1.61634	11.01	-2.98183	9.97321	-6.78885	3.62951	1085	11.8382	-3.79567	21052		TETRAN	10227	NM_001120	4	yes
PL-50057	P14	X			32.1329	-2.09711			3.59835	1079	32.1329	-2.09711	19785		TFCP2L1	29842	NM_014553	1
PL-50014	A16	X	22.0525	-1.94126					5.22267	1420	22.0525	-1.94126	19403		TGFA	7039	NM_003236	3
PL-50012	E08	X	72.8537	2.13749					3.25578	1005	72.8537	2.13749	177		TGFB2	7042	NM_003238	2
PL-50003	M20	X	22.7155	-2.2038	17.7337	-1.45874	6.50254	-1.23659	12.9471	2897	15.6506	-1.63305	18465		TGFBR1	7046	NM_004612	2
PL-50003	M18	X	12.1064	-3.11056	9.58427	-2.33503	8.35371	-1.14716	9.09078	2159	10.0148	-2.19758	19972		TGFBR2	7048	NM_003242	1
PL-50013	N23	X	10.1983	-2.23853	8.46137	-2.96973	14.8738	-3.73966	0.945044	472	11.1778	-2.98264	20809		TGM1	7051	NM_000359	4
PL-50066	F13	X			18.7668	-2.44646			1.44267	611	18.7668	-2.44646	20342		THAP7	80764	NM_030573	2
PL-50066	M09	X			13.8465	-2.7452			0.604734	369	13.8465	-2.7452	20636		THOC7	80145	NM_025075	3	yes
PL-50057	J15	X			34.6655	-1.96396			4.95349	1367	34.6655	-1.96396	19462		THYN1	29087	NM_014174	3
PL-50057	I16	X			28.4621	-2.29011			2.20149	779	28.4621	-2.29011	20120		TINAG	27283	NM_014464	1
PL-50070	O19	X	10.846	-2.07289	10.6038	-2.12665			3.58162	1074	10.7249	-2.09977	19791		TIP39	113091	NM_178449	4
PL-50003	M14	X	6.64279	-3.57754	9.54115	-2.33966	7.30138	-1.198	8.35215	2024	7.82844	-2.37173	20246		TJP2	9414	NM_004817	2	one
PL-50057	O19	X			28.2345	-2.30208			2.13307	759	28.2345	-2.30208	20141		TJP3	27134	NM_014428	4
PL-50003	M10	X	11.5779	-3.15573	12.8036	-1.98886	10.2303	-1.05651	11.3018	2563	11.5373	-2.06703	19698		TK2	7084	NM_004614	0
PL-50013	P11	X	4.6658	-2.56264	6.88555	-3.08568	7.27061	-4.44563	0.414257	282	6.27399	-3.36465	20977		TKTL1	8277	NM_012253	4
PL-50003	M06	X	86.5102	3.24873	66.2032	3.75304	66.5645	1.66495	3.24187	1002	73.0927	2.88891	68		TLK2	11011	NM_006852	0
PL-50003	M02	X	71.8098	1.99229	49.9749	2.00806	25.3229	-0.327396	27.8115	5841	49.0359	1.22432	763		TLR3	7098	NM_003265	0
PL-50057	D18	X			29.8222	-2.2186			2.65138	881	29.8222	-2.2186	20008		TLX3	30012	NM_021025	3	one
PL-50066	M18	X			14.8443	-2.68462			0.726121	414	14.8443	-2.68462	20580		TM2D3	80213	NM_025141	1
PL-50080	K08	X	16.3443	-2.30452					2.11937	756	16.3443	-2.30452	20146		TMEM110	375346	NM_198563	2
PL-50066	C18	X			25.5489	-2.03468			4.18835	1212	25.5489	-2.03468	19640		TMEM113	80335	NM_025222	2
PL-50014	J21	X	10.2419	-2.54322					1.09835	519	10.2419	-2.54322	20447		TMEM115	11070	NM_007024	3	yes
PL-50066	D19	X			26.3577	-1.98557			4.70814	1323	26.3577	-1.98557	19522		TMEM121	80757	NM_025268	2	yes
PL-50066	K18	X			12.9344	-2.80058			0.510101	331	12.9344	-2.80058	20688		TMEM142B	80228	NM_032831	3	one
PL-50066	A19	X			22.4767	-2.22121			2.63367	874	22.4767	-2.22121	20012		TMEM156	80008	NM_024943	1
PL-50079	I15	X	10.0078	-2.00573	17.3401	-2.10744			3.99827	1173	13.674	-2.05658	19682		TMEM16J	338440	XM_374860	4
PL-50066	F19	X			15.9312	-2.61863			0.882836	461	15.9312	-2.61863	20520		TMEM177	80775	NM_030577	1
PL-50080	F13	X	16.221	-2.31217					2.07686	749	16.221	-2.31217	20160		TMEM179	388021	NM_207379	3
PL-50051	H11	X	13.6016	-2.78475	15.1502	-4.15158	11.3581	-2.28203	0.929254	469	13.37	-3.07279	20857		TMEM187	8269	NM_003492	3
PL-50060	H23	X			16.1258	-3.0939			0.197544	184	16.1258	-3.0939	20863		TMEM38B	55151	NM_018112	2	yes
PL-50057	P05	X			24.7008	-2.48787			1.28512	568	24.7008	-2.48787	20393		TMOD3	29766	NM_014547	1
PL-50057	N23	X			32.4839	-2.07866			3.76487	1111	32.4839	-2.07866	19735		TMOD4	29765	NM_013353	2
PL-50002	E23	X	13.7277	-3.04732	36.2899	-1.09278	28.4289	-1.75067	11.8935	2683	26.1489	-1.96359	19461		TNIK	23043	XM_039796	2
PL-50012	P23	X	2.64415	-2.45136					1.42316	604	2.64415	-2.45136	20352		TNPO2	30000	NM_013433	2	yes
PL-50057	E16	X			24.2898	-2.50947			1.20912	546	24.2898	-2.50947	20419		TNRC6A	27327	NM_020847	2	one
PL-50013	P23	X	14.085	-2.01084	24.4785	-1.79113	23.8281	-2.90825	4.04162	1183	20.7972	-2.23674	20038		TOP3B	8940	NM_003935	2	yes
PL-50053	G11	X	15.0604	-1.57607	18.9973	-2.25637	13.8029	-6.04233	4.63523	1311	15.9535	-3.29159	20962		TOX4	9878	XM_375045	3
PL-50016	J18	X	41.3899	-0.0038985	6.63043	-2.25229			51.0597	11163	24.0102	-1.12809	15998		TP53BP2	7159	NM_005426	2	yes
PL-50003	K10	X	1.89413	-3.98341	2.0184	-3.14856	2.42502	-1.43357	5.11342	1401	2.11252	-2.85518	20739		TPK1	27010	NM_022445	4	one
PL-50057	N14	X			25.3848	-2.45191			1.42102	603	25.3848	-2.45191	20353		TRA2A	29896	NM_013293	2
PL-50066	G16	X			27.1857	-1.93529			5.29542	1439	27.1857	-1.93529	19385		TRABD	80305	NM_025204	2	one
PL-50012	F07	X	81.6018	2.70927					0.674324	396	81.6018	2.70927	86		TRAF1	7185	NM_005658	3
PL-50066	C12	X			27.4863	-1.91704			5.52328	1486	27.4863	-1.91704	19333		TRAF3IP3	80342	NM_025228	1
PL-50057	M09	X			32.7488	-2.06473			3.89485	1151	32.7488	-2.06473	19693		TRAPPC3	27095	NM_014408	2
PL-50005	A06	X	44.9314	-2.80232					0.507358	329	44.9314	-2.80232	20691		TRAR3	134860	NM_175057	3
PL-50005	A16	X	42.0822	-3.03397					0.24136	203	42.0822	-3.03397	20841		TRAR4	319100	NM_175067	2
PL-50004	D13	X	43.5174	-1.71442					8.64519	2077	43.5174	-1.71442	18748		TRAR5	83551	NM_053278	1
PL-50013	P18	X	11.7902	-2.14527	13.8574	-2.57267	13.7099	-3.84774	1.40474	595	13.1192	-2.85522	20740		TREX1	11277	NM_032166	3
PL-50005	F07	X	36.4465	-3.49215					0.0479143	84	36.4465	-3.49215	21008		TRHDE	29953	NM_013381	0
PL-50066	P23	X			20.1251	-2.36399			1.80794	690	20.1251	-2.36399	20235		TRIM11	81559	NM_145214	2
PL-50053	F18	X	15.8554	-1.51557	15.9899	-2.52953	10.8592	-6.61614	4.70165	1321	14.2348	-3.55375	21027		TRIM3	10612	NM_006458	4
PL-50061	K15	X	21.3825	-1.93575	14.8859	-1.69494	15.8541	-2.27774	5.52423	1487	17.3741	-1.96948	19478		TRIM36	55521	NM_018700	3
PL-50080	I10	X	13.0782	-2.50725					1.21675	550	13.0782	-2.50725	20416		TRIM73	375593	NM_198924	3
PL-50080	C18	X	10.0847	-2.69307					0.707979	407	10.0847	-2.69307	20590		TRIM74	378108	NM_198853	4
PL-50003	I18	X	10.6679	-3.23351	8.74966	-2.42477	3.83523	-1.36545	6.28844	1637	7.75094	-2.34124	20205		TRPM7	54822	NM_017672	1
PL-50008	G14	X	69.4893	3.38866					0.0702354	104	69.4893	3.38866	31	y	TSC2	7249	NM_000548	0
PL-50005	F13	X	35.9684	-3.53103					0.041395	78	35.9684	-3.53103	21019		TSHR	7253	NM_000369	1
PL-50057	N13	X			29.7645	-2.22164			2.63078	872	29.7645	-2.22164	20013		TSP50	29122	NM_013270	4
PL-50053	I20	X	76.4942	3.09925	81.8624	3.45344	69.4184	4.79891	0.0831721	113	75.925	3.78387	18		TSPAN1	10103	NM_005727	1
PL-50066	L12	X			25.072	-2.06363			3.9053	1157	25.072	-2.06363	19690		TSPAN14	81619	NM_030927	3
PL-50064	O09	X			13.1453	-2.11845			3.41366	1040	13.1453	-2.11845	19834		TSPY2	64591	NM_022573	4
PL-50080	L06	X	13.6442	-2.47212					1.34316	579	13.6442	-2.47212	20380		TTMB	399474	XM_033704	3
PL-50013	J16	X	10.1862	-2.23924	9.06131	-2.92558	13.1287	-3.9017	0.955799	478	10.7921	-3.02217	20837		TUBA3C	7278	NM_006001	3	yes
PL-50013	N10	X	10.8791	-2.19865	13.4485	-2.60276	15.6364	-3.66886	1.24648	562	13.3213	-2.82342	20713		TUBB4	10382	NM_006087	3
PL-50014	E09	X	22.0157	-1.94314					5.19997	1411	22.0157	-1.94314	19407		TXNDC4	23071	XM_088476	3
PL-50053	E06	X	14.7752	-1.59778	11.1376	-2.97024	9.6769	-6.84661	3.76894	1113	11.8632	-3.80488	21056		TXNDC9	10190	NM_005783	3
PL-50053	D16	X	15.1839	-1.56668	21.9605	-1.98724	11.6084	-6.4701	5.46954	1478	16.2509	-3.34134	20971		TXNIP	10628	NM_006472	2
PL-50003	G20	X	7.75797	-3.48222	3.53045	-2.98597	10.7167	-1.03301	10.1641	2375	7.33503	-2.5004	20403		TYRO3	7301	NM_006293	2
PL-50016	H18	X	53.6619	0.527355	10.4657	-2.03034			32.0134	6740	32.0638	-0.751492	12917		TYROBP	7305	NM_003332	3
PL-50051	G11	X	11.5648	-2.9658	15.0486	-4.16115	5.50621	-2.61264	0.401171	274	10.7065	-3.24653	20945		U2AF1	7307	NM_006758	3	yes
PL-50053	I19	X	3.38084	-2.46493	4.31351	-3.59005	1.78262	-8.38545	0.467823	310	3.15899	-4.81348	21102		UBAP2L	9898	NM_014847	4
PL-50012	A13	X	8.01684	-2.10021					3.57107	1072	8.01684	-2.10021	19792		UBE2R2	54926	NM_017811	0
PL-50057	P17	X			23.0419	-2.57508			1.00216	492	23.0419	-2.57508	20485		UCRC	29796	NM_013387	3	yes
PL-50012	A21	X	7.71729	-2.11978					3.40242	1036	7.71729	-2.11978	19838		UFD1L	7353	NM_005659	3	one
PL-50012	A23	X	8.38746	-2.07598					3.78955	1121	8.38746	-2.07598	19726		UGCG	7357	NM_003358	2	yes
PL-50066	E04	X			14.7798	-2.68854			0.717656	411	14.7798	-2.68854	20582		ULBP1	80329	NM_025218	2
PL-50003	G12	X	70.1489	1.85033	73.1184	4.4966	57.5335	1.22867	9.44893	2231	66.9336	2.5252	106		ULK2	9706	NM_014683	0
PL-50066	L06	X			27.4299	-1.92047			5.4799	1482	27.4299	-1.92047	19342		UNC93B1	81622	NM_030930	3
PL-50012	E09	X	70.1525	1.96095					4.9885	1372	70.1525	1.96095	233		UQCR	10975	NM_006830	2
PL-50066	N14	X			20.6826	-2.33014			1.97987	735	20.6826	-2.33014	20183	y	URM1	81605	NM_030914	4	yes
PL-50012	E21	X	70.4657	1.98142					4.75445	1329	70.4657	1.98142	225		UROS	7390	NM_000375	1
PL-50012	N23	X	10.0722	-1.96587					4.93139	1363	10.0722	-1.96587	19468		UVRAG	7405	NM_003369	2	yes
PL-50005	F15	X	40.1092	-3.19437					0.140134	146	40.1092	-3.19437	20921		VIP	7432	NM_003381	1
PL-50005	F17	X	42.2412	-3.02104					0.251907	207	42.2412	-3.02104	20835		VIPR1	7433	NM_004624	2	one
PL-50005	F19	X	41.3163	-3.09624					0.195994	182	41.3163	-3.09624	20867		VIPR2	7434	NM_003382	1
PL-50005	F21	X	15.4068	-5.2027					1.96417e-05	8	15.4068	-5.2027	21108		VN1R1	57191	NM_020633	3
PL-50005	F23	X	55.3006	-1.9593					5.00773	1377	55.3006	-1.9593	19451		VN1R2	317701	NM_173856	1
PL-50012	G05	X	7.60233	-2.1273					3.33953	1026	7.60233	-2.1273	19851		VNN2	8875	NM_004665	2
PL-50057	M12	X			10.4374	-3.23778			0.120464	130	10.4374	-3.23778	20940		VPS4A	27183	NM_013245	2
PL-50009	F18	X	62.685	1.97667					4.80784	1337	62.685	1.97667	228		VPS72	6944	NM_005997	0
PL-50080	I12	X	6.14012	-2.93792					0.330423	245	6.14012	-2.93792	20785		VWC2	375567	NM_198570	3	one
PL-50066	P13	X			17.2258	-2.54003			1.10844	522	17.2258	-2.54003	20444		WBSCR16	81554	NM_030798	1
PL-50071	F14	X	43.7526	2.76427					0.570511	356	43.7526	2.76427	79		WDR63	126820	NM_145172	1
PL-50053	J17	X	67.1683	2.38952	66.3664	2.046	59.0226	2.77244	2.10637	753	64.1858	2.40265	116		WFDC2	10406	NM_006103	1
PL-50016	H02	X	71.7994	1.31253	86.238	2.35463			10.3942	2418	79.0187	1.83358	289		WNT16	51384	NM_016087	1
PL-50016	D20	X	82.1701	1.76148	88.5059	2.48588			4.55406	1293	85.338	2.12368	179		WNT9A	7483	NM_003395	3
PL-50013	P04	X	11.4703	-2.16401	14.4662	-2.52787	10.2234	-4.17146	1.39897	593	12.0533	-2.95445	20793		WRN	7486	NM_000553	3	yes
PL-50064	N11	X			11.1307	-2.21412			2.68207	887	11.1307	-2.21412	19996		YIPF2	78992	NM_024029	3	yes
PL-50053	B20	X	70.8068	2.66642	71.6659	2.52733	68.6631	4.65168	0.638768	382	70.3786	3.28181	36		YKT6	10652	NM_006555	1
PL-50057	P21	X			29.5406	-2.23341			2.55222	861	29.5406	-2.23341	20029		YPEL1	29799	NM_013313	1
PL-50008	E19	X	53.9094	2.31031					2.0871	751	53.9094	2.31031	134		YWHAE	7531	NM_006761	1
PL-50073	M08	X	18.1412	-3.91902	17.9191	-3.79213	16.365	-1.65799	3.25192	1004	17.4751	-3.12305	20886		ZADH1	145482	NM_152444	4
PL-50053	I09	X	8.73189	-2.05769	6.61087	-3.38139	5.90598	-7.58168	1.34469	580	7.08292	-4.34026	21087		ZBED4	9889	XM_376023	3
PL-50066	L09	X			24.5523	-2.09519			3.61543	1081	24.5523	-2.09519	19779		ZBP1	81030	NM_030776	3
PL-50057	M19	X			18.3645	-2.821			0.478736	313	18.3645	-2.821	20710		ZBTB11	27107	NM_014415	3
PL-50057	H11	X			17.6268	-2.85979			0.42392	290	17.6268	-2.85979	20745		ZC3H7A	29066	NM_014153	2
PL-50057	H09	X			26.5277	-2.39181			1.67653	662	26.5277	-2.39181	20275		ZCCHC4	29063	XM_376310	2
PL-50064	M09	X			11.9419	-2.1756			2.95853	938	11.9419	-2.1756	19941		ZDHHC6	64429	NM_022494	2
PL-50057	P20	X			25.768	-2.43176			1.50258	627	25.768	-2.43176	20323		ZDHHC8	29801	NM_013373	1
PL-50080	A06	X	8.39715	-2.79782					0.514491	334	8.39715	-2.79782	20684		ZKSCAN4	387032	NM_019110	1
PL-50012	G11	X	85.3455	2.95396					0.313729	241	85.3455	2.95396	60		ZMPSTE24	10269	NM_005857	1
PL-50051	I14	X	3.83273	-3.65309	6.00845	-5.01239	7.50493	-2.49972	0.422958	289	5.78203	-3.72173	21048		ZNF187	7741	NM_152736	3
PL-50053	P19	X	10.7227	-1.90618	12.8963	-2.81051			3.07863	963	11.8095	-2.35835	20229		ZNF224	7767	NM_013398	3
PL-50053	F13	X	65.7401	2.28083	65.7684	1.99168	65.2738	3.991	2.30101	807	65.5941	2.7545	82		ZNF267	10308	NM_003414	2
PL-50057	G05	X			9.74139	-3.27438			0.105896	120	9.74139	-3.27438	20954		ZNF285A	26974	NM_152354	4
PL-50080	J15	X	8.37005	-2.7995					0.511818	333	8.37005	-2.7995	20686		ZNF324B	388569	NM_207395	4
PL-50057	G04	X			14.2888	-3.03529			0.240304	202	14.2888	-3.03529	20842		ZNF330	27309	NM_014487	3
PL-50057	D02	X			20.337	-2.7173			0.658176	388	20.337	-2.7173	20612		ZNF354C	30832	NM_014594	2
PL-50066	I10	X			24.6602	-2.08863			3.67408	1092	24.6602	-2.08863	19756		ZNF430	80264	NM_025189	0
PL-50073	L11	X	11.9636	-4.34982	18.3276	-3.76559	15.254	-1.69437	3.0125	951	15.1817	-3.26992	20952		ZNF524	147807	NM_153219	3	yes
PL-50057	G12	X			12.8915	-3.10875			0.187879	173	12.8915	-3.10875	20875		ZNF544	27300	NM_014480	3
PL-50066	G19	X			21.8194	-2.26112			2.3752	824	21.8194	-2.26112	20074		ZNF606	80095	NM_025027	3
PL-50066	F04	X			24.8547	-2.07682			3.78179	1119	24.8547	-2.07682	19728		ZNF611	81856	NM_030972	3
PL-50080	M21	X	19.5277	-2.10691					3.51253	1060	19.5277	-2.10691	19808		ZNF699	374879	XM_371132	2
PL-50051	O20	X	17.5594	-2.43294	29.1968	-2.82893	22.3948	-1.65849	3.89554	1152	23.0503	-2.30679	20154		ZNF70	7621	NM_021916	3
PL-50080	O19	X	22.4704	-1.92425					5.43235	1465	22.4704	-1.92425	19355		ZNF773	374928	NM_198542	4
PL-50057	O12	X			34.5561	-1.96971			4.88718	1353	34.5561	-1.96971	19480		ZNF777	27153	NM_015694	4
PL-50080	J09	X	15.634	-2.34861					1.88438	711	15.634	-2.34861	20215		ZNF790	388536	NM_206894	1
PL-50066	B06	X			11.8696	-2.86524			0.416699	283	11.8696	-2.86524	20752		ZNHIT4	83444	NM_031288	3
PL-50016	D14	X	75.278	1.46312	82.6233	2.14544			8.76766	2106	78.9506	1.80428	307		ZP2	7783	NM_003460	1
PL-50057	G19	X			21.8083	-2.63994			0.829205	444	21.8083	-2.63994	20534		ZRF1	27000	XM_168590	3
PL-50063	M20	X			5.70504	-3.01646	4.99786	-2.11914	1.83179	695	5.35145	-2.5678	20476		ZSWIM6	57688	XM_035299	2

## Sheet: Primary positives NOT retested
Primary S6P positives NOT selected for retesting with the 4 individual RNAi used in the intial screen
Gene Symbol	Entrez Gene ID	Avg % Pos Cells_A	z score for plate A	Avg % Pos Cells_B	z score for plate B	Avg % Pos Cells_C	z score for plate C	Gene Symbol	Q
OR1F1	4992	9.27886	-5.70091					OR1F1	1.19172e-06
SMU1	55234					5.95963	-4.27218	SMU1	0.00193571
GPATCH1	55094					7.71803	-4.06838	GPATCH1	0.00473415
MTMR10	54893					8.1643	-4.01665	MTMR10	0.00590302
POU3F2	5454	93.9336	3.7332					POU3F2	0.0189065
USP43	124739	54.247	3.68482					USP43	0.022886
TMEM51	55092					12.7917	-3.48033	TMEM51	0.0500802
GPR92	57121	12.6681	-3.294					GPR92	0.0987717
RP11-133N1.2	391004	11.304	-2.84066	13.5016	-2.82775			RP11-133N1.2	0.459485
CCL4L2	388372	7.85179	-2.83167					CCL4L2	0.463056
GPR119	139760	21.343	-2.84982					GPR119	0.483224
CHAF1B	8208	22.0362	-2.81433					CHAF1B	0.488795
PNPLA7	375775	8.35885	-2.8002					PNPLA7	0.510717
OR1I1	126370	9.36626	-2.72485	14.4075	-2.65645	10.8951	-2.84776	OR1I1	0.624422
GNG5	2787	24.1412	-2.70654					GNG5	0.679877
PRAMEF21	391001	16.3535	-2.50736	11.4157	-3.01669			PRAMEF21	0.735958
ZNF322B	387328	10.5043	-2.66702					ZNF322B	0.765276
GPR84	53831	26.9868	-2.56084					GPR84	1.04419
KLHL26	55295					20.7876	-2.5536	KLHL26	1.06616
HELT	391723	16.259	-2.5136	17.1453	-2.49771			HELT	1.22253
PLA2G2F	64600					5.50625	-2.48118	PLA2G2F	1.30946
CASC1	55259					21.4873	-2.4725	CASC1	1.34172
NAT12	122830	40.1966	2.45234					NAT12	1.41932
LYPLAL1	127018	40.0296	2.43768					LYPLAL1	1.47818
SIKE	80143			19.4012	-2.40794			SIKE	1.60428
EIF4E1B	253314	17.3097	-2.28207	15.9175	-2.57421	21.4349	-2.2737	EIF4E1B	1.85054
ANKHD1	54882					23.0899	-2.28676	ANKHD1	2.221
IKZF4	64375					10.0709	-2.26444	IKZF4	2.35471
NARFL	64428					10.1699	-2.25974	NARFL	2.38375
KCTD4	386618	17.2896	-2.24583					KCTD4	2.47147
CENPT	80152			22.8841	-2.19647			CENPT	2.80584
ARCN1	372	21.5922	-2.66437	16.0258	-2.41864	25.4633	-1.8507	ARCN1	2.9168
UNQ2541	389812	18.6633	-2.16057					UNQ2541	3.07288
TGM6	343641	8.66281	-2.05987	14.9681	-2.20396			TGM6	3.31928
PLSCR5	389158	24.306	-1.98244	19.0657	-2.32376			PLSCR5	3.37842
RNF121	55298					24.6078	-2.11083	RNF121	3.47871
PAGE3	139793	18.5164	-2.21481	21.3525	-2.27819	28.1184	-1.90967	PAGE3	3.52213
PRAMEF8	391002	21.3754	-2.17588	22.5604	-2.00721			PRAMEF8	3.71458
ZMAT5	55954	9.74691	-2.99561	15.4183	-1.61323	8.39353	-2.18196	ZMAT5	3.79196
IFRG15	64163					14.641	-2.04744	IFRG15	4.06153
UBE2NL	389898	20.5359	-2.04432					UBE2NL	4.09216
ZFP2	80108			25.5887	-2.03226			ZFP2	4.21277
TDRD10	126668	35.2612	2.0194					TDRD10	4.34452
CCDC33	80125			26.0303	-2.00544			CCDC33	4.49155
IGFL3	388555	22.1292	-1.94543					IGFL3	5.17235
EYA3	2140	10.4201	-1.94313					EYA3	5.20004
ADAM21	8747	69.3133	1.9061					ADAM21	5.66374
ELA2A	63036	4.60338	-1.47442	7.41189	-2.92728	2.0961	-2.21675	ELA2A	5.68091
SLC39A1	27173			35.8001	-1.90431			SLC39A1	5.68703
C1QTNF8	390664	22.8167	-1.90275					C1QTNF8	5.7073
TELO2	9894	17.2359	-1.41051	17.1002	-2.42869	18.868	-5.05497	TELO2	5.78481
ANG	283	69.1677	1.89658					ANG	5.78833
KLHDC3	116138	17.2125	-1.76841	11.846	-2.0523			KLHDC3	5.85661
GSC	145258	28.3654	-3.20604	34.2616	-2.73024	24.9036	-1.3784	GSC	5.85844
SLC22A15	55356	16.4395	-2.1873	20.7744	-1.48789	11.547	-2.47995	SLC22A15	5.95469
DEFA1	1667	88.4996	2.11132	83.2219	2.54781	83.2347	1.47523	DEFA1	6.19122
CNIH3	149111	17.3698	-3.97282	25.782	-3.28122	26.6214	-1.32215	CNIH3	6.24072
PCDHGA2	56113	19.327	-2.04036	17.3598	-1.60795	20.7121	-2.04967	PCDHGA2	6.31857
SLCO4C1	353189	23.5406	-1.85782					SLCO4C1	6.31951
ANKRD35	148741	21.4433	-3.68875	35.8917	-2.62432	26.1349	-1.33808	ANKRD35	6.3259
RHOQ	23433	68.5467	1.856					RHOQ	6.34541
TMEFF1	8577	24.051	-1.85591	39.427	-1.86563	19.5213	-1.82083	TMEFF1	6.47305
NDUFC1	4717	20.1698	-2.34322	19.612	-1.37858	14.9943	-2.7227	NDUFC1	6.51371
RP11-262D11.5	340527	25.9394	-1.80104	33.3327	-1.62567	20.5408	-2.32239	RP11-262D11.5	6.53096
CCDC24	149473	32.5775	-2.91231	28.3238	-3.11606	27.1553	-1.30467	CCDC24	6.58082
IFNA16	3449	14.5998	-2.01933	23.8813	1.5488	11.3032	-2.12314	IFNA16	6.6208
THOC4	10189	18.8004	-1.29145	11.2469	-2.96031	18.2405	-5.17729	THOC4	6.65406
ASB15	142685	24.0014	-3.51036	19.8089	-3.66934	28.1668	-1.27155	ASB15	6.80743
ABCA13	154664	17.8923	-2.48381	18.3824	-1.42176	24.385	-2.10773	ABCA13	6.82961
PGM1	5236	27.122	-1.91408	16.5884	-1.48478	17.5506	-2.5553	PGM1	6.84941
ADIG	149685	40.5756	-2.35456	23.7888	-3.41073	26.888	-1.31342	ADIG	6.94108
CENTA2	55803	19.6056	-2.4329	22.822	-1.37752	11.4234	-2.06797	CENTA2	7.08269
ACSS1	84532	26.3409	-1.96229	19.221	-1.39231	16.1339	-2.64808	ACSS1	7.44765
SYNJ2BP	55333	21.6515	-1.92206	18.4718	-1.56885	23.1355	-1.93589	SYNJ2BP	7.47203
VMAC	400673	4.48595	-1.47251	9.36326	-1.88814	11.8441	-2.23804	VMAC	7.50361
REXO1L6P	401467	9.45774	-2.79343	9.01295	-1.2975	8.88525	-2.21044	REXO1L6P	7.55836
PABPC5	140886	32.7629	-2.89938	32.9476	-2.81562	29.4561	-1.22933	PABPC5	7.58513
B3GALT2	8707	20.5925	-2.16333	17.6843	-3.91296	29.0182	-1.28428	B3GALT2	7.65499
GOLPH3	64083	7.8817	-1.36874	7.2689	-2.93475	11.1351	-1.91271	GOLPH3	7.67346
DNM2	1785	86.6472	1.9791	85.2592	2.69839	80.9154	1.34171	DNM2	7.81548
DLX1	1745	25.1082	-2.4134	20.3079	-2.10215	34.4989	1.33052	DLX1	7.82309
HTRA1	5654	70.6028	1.3001	79.1152	2.22923	80.5443	2.35788	HTRA1	7.9248
AMAC1	146861	28.9437	-3.16571	31.1104	-2.935	30.6937	-1.18881	AMAC1	7.97987
RNF169	254225	3.77594	-1.94922	7.58584	-1.33347	4.00083	-2.24761	RNF169	8.60825
ZNF75A	7627	23.1996	-1.93159	37.8098	-2.01791	27.0082	-1.39784	ZNF75A	8.63905
SLC38A6	145389	29.8922	-3.09957	28.7795	-3.08645	32.5005	-1.12965	SLC38A6	8.75292
L5	148930	37.8976	-2.54131	42.2185	-2.21323	29.9724	-1.21243	L5	8.77579
LRRC59	55379	15.6505	-2.22746	25.901	-1.30763	22.1421	-1.98253	LRRC59	8.81118
ZNF410	57862	10.6893	-1.27823	14.863	-2.53798	11.0829	-1.91447	ZNF410	8.9293
POLR3G	10622	20.4178	-1.16836	19.4511	-2.21516	20.3063	-4.7746	POLR3G	8.98041
ADIPOR1	51094	24.2563	-2.09097	23.8006	-1.23145	18.9776	-2.46185	ADIPOR1	9.01486
ANXA9	8416	84.3867	1.15596	79.1113	3.30372	76.4037	2.18549	ANXA9	9.2501
ATP5L	10632	20.0569	1.19582	21.9329	1.98975	17.5785	5.30633	ATP5L	9.27946
TMED6	146456	32.4517	-2.92108	34.3783	-2.72265	33.2589	-1.10482	TMED6	9.30676
FAM40B	57464	6.22457	-1.31782	10.0531	-1.98781	2.99322	-1.95588	FAM40B	9.49587
TSC22D2	9819	21.5828	-1.0797	13.8089	-2.72762	15.981	-5.61773	TSC22D2	9.55521
CDC42EP5	148170	31.938	-2.95691	32.7788	-2.82659	34.0797	-1.07794	CDC42EP5	9.62907
BIN2	51411	83.9396	1.13779	70.4757	2.52574	78.0915	2.27164	BIN2	9.66207
GRB7	2886	5.93393	-1.53879			14.6023	-1.79095	GRB7	9.85779
ATP6AP2	10159	20.8908	-1.13236	21.1917	-2.05707	15.2451	-5.76118	ATP6AP2	9.90549
PRNT	149830	39.4322	-2.4343	33.953	-2.75029	33.8131	-1.08667	PRNT	9.93526
TMEM16C	63982	12.9774	-1.20447	15.6513	-2.4968	11.4978	-1.90051	TMEM16C	9.94357
OR1L6	392390	0.172181	-3.48898	17.0674	-1.05141	0.183921	-2.71839	OR1L6	10.0039
PSMA8	143471	31.1001	-3.01533	45.4867	-2.00087	32.0444	-1.14458	PSMA8	10.0118
SLC22A10	387775	10.4554	-2.7187	14.9927	-1.1148	9.93959	-2.14889	SLC22A10	10.1045
ZNF132	7691	22.7896	-1.96803	38.5376	-1.94938	29.2689	-1.27012	ZNF132	10.1452
ZNF558	148156	29.3404	-3.13805	25.3465	-3.30952	35.5661	-1.02927	ZNF558	10.1996
LYSMD4	145748	22.4083	-3.62146	33.1206	-2.80438	35.7602	-1.02292	LYSMD4	10.3894
POLR3F	10621	68.2933	2.47514	55.1462	1.02691	65.071	3.95147	POLR3F	10.5954
FXYD3	5349	18.5049	-2.44599	26.2676	-1.1448	26.8167	-1.94848	FXYD3	10.6697
ZNF583	147949	33.6929	-2.83453	41.8849	-2.2349	35.4503	-1.03306	ZNF583	11.0529
ZNF407	55628	20.8952	-2.35929	29.1725	-1.17534	22.5129	-1.65075	ZNF407	11.0786
COLEC10	10584	21.8113	-1.06231	21.8803	-1.99452	22.3323	-4.37968	COLEC10	11.1401
EIF4G3	8672	1.98501	-2.01629	11.927	-1.18671	10.6446	-1.90049	EIF4G3	11.2159
NDUFA7	4701	24.1518	-2.09742	25.7924	-1.16149	27.3824	-1.91143	NDUFA7	11.3112
DSCR1L1	10231	23.1635	-0.9594	9.9981	-3.07374	19.5529	-4.92145	DSCR1L1	11.3157
MOBKL2C	148932	41.3821	-2.29832	43.1715	-2.1513	34.8826	-1.05165	MOBKL2C	11.5319
ABCG2	9429	29.8884	-1.08504	24.288	-1.80515	20.4653	-3.22049	ABCG2	11.6745
MCM10	55388	20.8139	-1.96469	30.4775	-1.14671	23.1076	-1.9372	MCM10	11.7891
ZNF570	148268	42.0796	-2.24968	41.5479	-2.25679	35.7723	-1.02252	ZNF570	11.8342
RNF215	200312	21.6352	-2.04096	43.1272	-1.0922	26.0866	-2.02034	RNF215	11.9783
FLOT1	10211	22.8758	-0.981295	20.7171	-2.10017	17.3011	-5.3604	FLOT1	12.0721
PYCR2	29920	85.0419	2.51037	84.6229	3.73088	24.7301	0.930751	PYCR2	12.1133
TBC1D4	9882	23.3266	-0.94699	18.5457	-2.2974	12.2431	-6.34637	TBC1D4	12.1747
SAMD11	148398	32.2121	-2.93779	45.8236	-1.97898	36.3803	-1.00261	SAMD11	12.2391
TTC7B	145567	40.3064	-2.37333	39.7613	-2.37289	37.3749	-0.970042	TTC7B	12.2435
ZNF749	388567	14.4301	-1.07977	8.88358	-1.91176	15.6822	-2.05734	ZNF749	12.5268
ZSWIM3	140831	35.8873	-2.6815	41.6285	-2.25156	38.7699	-0.924366	ZSWIM3	12.8992
ARHGAP11A	9824	24.3052	-0.872511	13.349	-2.76939	13.5002	-6.10132	ARHGAP11A	12.9515
SLAMF7	57823	17.8157	-1.04849	21.6032	-2.18583	13.4374	-1.83527	SLAMF7	12.9901
INTS6	26512	11.7189	-1.96146	20.3083	-3.07388			INTS6	13.2704
PNLIPRP2	5408	25.5184	-2.01306	31.5039	-0.960874	20.7687	-2.34455	PNLIPRP2	13.3935
TMEM58	149345	33.5467	-2.84472	44.2558	-2.08085	39.1384	-0.912299	TMEM58	13.4501
ZNF512B	57473	16.8274	-0.978311	7.11378	-2.15587	2.70059	-1.97002	ZNF512B	13.595
SLU7	10569	24.1747	-0.882443	21.094	-2.06594	17.8761	-5.24831	SLU7	13.879
FAM63A	55793	21.9719	-2.29784	35.3214	-0.979581	18.6004	-1.79795	FAM63A	13.9067
LGALS9	3965	12.3942	-2.12589	38.0374	0.902401	7.99016	-2.27442	LGALS9	14.1099
KCNMB2	10242	24.1865	-0.881544	21.9334	-1.9897	21.1133	-4.61729	KCNMB2	14.1551
ASB12	142689	36.1112	-2.66588	28.1625	-3.12655	42.3682	-0.806543	ASB12	14.3126
SERPINB10	5273	20.4921	-2.32333	34.3584	-0.860609	20.9695	-2.3314	SERPINB10	14.378
CRIPT	9419	28.1416	0.935733	48.2772	2.17705	41.2146	1.9301	CRIPT	14.4161
PAIP1	10605	25.0517	-0.815699	18.052	-2.34223	18.9169	-5.04545	PAIP1	14.4614
WDR65	149465	46.3845	-1.94948	29.8782	-3.01506	40.5003	-0.867704	WDR65	14.6455
ACYP1	97	77.2306	0.865063	73.4603	2.79462	72.0529	1.96339	ACYP1	14.7267
PROCA1	147011	40.0298	-2.39262	25.8369	-3.27765	43.0516	-0.784165	PROCA1	15.0239
HRSP12	10247	25.2145	-0.803312	19.9561	-2.16929	23.9621	-4.06198	HRSP12	15.0635
RFPL4A	342931	29.8334	-1.58398	40.0679	-1.25883	35.4326	-1.5113	RFPL4A	15.0668
DNHD1	144132	34.9521	-2.74672	36.7444	-2.56891	43.5582	-0.767578	DNHD1	15.2986
TREM2	54209	5.49447	-1.55782			22.8836	-1.31171	TREM2	15.4447
PCDHB13	56123	19.5634	-2.02832	37.7464	-0.891127	22.9724	-1.94355	PCDHB13	15.5779
RP3-509I19.5	345930	32.6085	-1.42929	37.9304	-1.37525	36.7111	-1.44166	RP3-509I19.5	15.7124
LSM14B	149986	24.7227	-3.46006	25.9393	-3.271	45.4943	-0.704181	LSM14B	16.0977
BMP8B	656	16.806	-1.91275	38.9678	0.859917	12.1987	-2.08225	BMP8B	16.0978
CMTM2	146225	43.7294	-2.13463	39.3652	-2.39862	43.4995	-0.769499	CMTM2	16.3615
RRAGB	10325	65.547	2.26613	51.8251	0.725263	64.4425	3.82894	RRAGB	16.3954
RDH12	145226	36.1479	-2.66333	44.324	-2.07642	44.346	-0.74178	RDH12	16.7938
TICAM1	148022	44.5068	-2.08042	37.4251	-2.52469	44.3691	-0.741024	TICAM1	16.9249
BNIPL	149428	44.4932	-2.08137	42.9622	-2.1649	43.8289	-0.758714	BNIPL	17.194
MMP8	4317	36.4613	-0.699984	20.8455	-2.05846	20.3634	-3.22995	MMP8	17.4907
NMRAL1	57407	20.4101	-0.86359	5.17598	-2.26667	11.2422	-1.55738	NMRAL1	17.6868
FAM98C	147965	44.2939	-2.09526	36.8199	-2.56401	45.706	-0.69725	FAM98C	17.738
ZNF578	147660	27.09	-3.29498	35.5873	-2.6441	47.6284	-0.634303	ZNF578	17.8353
APOH	350	72.2967	0.664502	83.4902	3.69822	76.3368	2.18207	APOH	17.8563
ELA3A	10136	26.9036	-0.674763	20.7716	-2.09523	12.5041	-6.2955	ELA3A	17.8659
ACCN1	40	14.9982	-3.13503	18.3647	-2.24577	46.7375	0.625937	ACCN1	18.5931
hCG_2032978	399978	8.2978	-2.88031	31.9593	-0.596415	7.82966	-2.27206	hCG_2032978	19.2651
CWF19L2	143884	31.7369	-2.97093	35.8703	-2.62571	50.8996	-0.52719	CWF19L2	20.3226
POLR2A	5430	38.464	-0.582661	21.9918	-1.97411	26.7079	-2.64086	POLR2A	20.5587
KRT25	147183	37.7372	-2.55249	35.0943	-2.67614	51.2841	-0.514602	KRT25	20.8325
ZNF420	147923	36.6438	-2.62874	40.461	-2.32742	54.364	-0.413751	ZNF420	23.5856
CGB2	114336	36.4471	-0.446255	30.4428	-2.55813			CGB2	27.4788
CDKN2A	1029	20.0022	-1.45391	43.4247	-1.89747			CDKN2A	27.5314
RPS13	6207	2.88424	-2.83	9.82273	-2.16771	47.4909	-0.260953	RPS13	27.6322
NPEPPS	9520	38.2481	-0.595307	34.0277	-1.08847	19.6264	-3.29838	NPEPPS	27.6333
OSBPL2	9885	32.66	-0.236679	22.251	-1.96086	21.3551	-4.57016	OSBPL2	28.7602
GNGT2	2793	77.9568	1.65637	65.1088	0.219486	63.1495	0.687516	GNGT2	47.1892
