# Supplementary material for: A Genome-Wide siRNA Screen in Mammalian Cells for Regulators of S6 Phosphorylation
Source: PLoS One. 2015 Mar 19;10(3):e0116096. doi: 10.1371/journal.pone.0116096 (PMC4366019; doi:10.1371/journal.pone.0116096)
Supplement: S4 Table — Number of RNAi scoring positive. (XLSX) [file pone.0116096.s006.xlsx]

## Sheet: Summary-single RNAis
Gene Symbol	Entrez Gene ID	Accession #	# of positive RNAis	Confirmed in TSC1 null?
MARCH6	10299	NM_005885	0
BRCA2	675	NM_000059	0
CHES1	1112	NM_005197	0
CYB5D1	124637	NM_144607	0
EDG6	8698	NM_003775	0
FOXD4L3	387054	NM_199358	0
FOXK2	3607	NM_004514	0
GBP7	388646	NM_207398	0
GPR26	2849	NM_153442	0
GRM3	2913	NM_000840	0
GRM7	2917	NM_000844	0
GTF2I	2969	NM_001518	0
JHDM1D	80853	XM_376680	0
KBTBD10	10324	NM_006063	0
LAMP3	27074	NM_014398	0
MAP3K9	4293	NM_033141	0
MAP4K5	11183	NM_006575	0
MAPK1	5594	NM_002745	0
MAPK13	5603	NM_002754	0
MAPKAPK3	7867	NM_004635	0
MLYCD	23417	NM_012213	0
MPP3	4356	NM_001932	0
MPZL1	9019	NM_003953	0
NEK3	4752	NM_002498	0
NEK9	91754	NM_033116	0
NPR3	4883	NM_000908	0
NTRK1	4914	NM_002529	0
PER2	8864	NM_003894	0
PGK1	5230	NM_000291	0
PHKA2	5256	NM_000292	0
PIK3C2G	5288	NM_004570	0
PRKACB	5567	NM_002731	0
PRKAG3	53632	NM_017431	0
PRKCL1	5585	NM_002741	0
PRKCSH	5589	NM_002743	0
PTGFR	5737	NM_000959	0
PTK2B	2185	NM_004103	0
PTPN5	84867	NM_032781	0
PTPRJ	5795	NM_002843	0
RERE	473	NM_012102	0
RHOF	54509	NM_019034	0
RIOK3	8780	NM_003831	0
SCYL1	57410	NM_020680	0
SNX10	29887	NM_013322	0
SSTR4	6754	NM_001052	0
STK3	6788	NM_006281	0
TBR1	10716	NM_006593	0
TK2	7084	NM_004614	0
TLK2	11011	NM_006852	0
TLR3	7098	NM_003265	0
TRHDE	29953	NM_013381	0
TSC2	7249	NM_000548	0
UBE2R2	54926	NM_017811	0
ULK2	9706	NM_014683	0
VPS72	6944	NM_005997	0
ZNF430	80264	NM_025189	0
ABL2	27	NM_005158	1
ACVR1B	91	NM_004302	1
ACVRL1	94	NM_000020	1
ADAMTS10	81794	NM_030957	1
ADRBK2	157	NM_005160	1
AGTR1	185	NM_000685	1
AKAP9	10142	NM_005751	1
ALS2	57679	NM_020919	1
ARHGAP26	23092	NM_015071	1
ATP7B	540	NM_000053	1
BAI2	576	NM_001703	1
BDKRB1	623	NM_000710	1
BPIL1	80341	NM_025227	1
CA12	771	NM_001218	1
CA9	768	NM_001216	1
CCR4	1233	NM_005508	1
CD96	10225	NM_005816	1
CDKL1	8814	NM_004196	1
CDKN3	1033	NM_005192	1
CDX4	1046	NM_005193	1
CERKL	375298	NM_201548	1
CHD2	1106	NM_001271	1
CLPTM1L	81037	NM_030782	1
CNR1	1268	NM_016083	1
COX7A2L	9167	NM_004718	1
CPM	1368	NM_001874	1
DDHD1	80821	NM_030637	1
DEFB118	117285	NM_054112	1
DEFB4	1673	NM_004942	1
DGKA	1606	NM_001345	1
DIMT1L	27292	NM_014473	1
DRD5	1816	NM_000798	1
EBI2	1880	NM_004951	1
EDG4	9170	NM_004720	1
ELK3	2004	NM_005230	1
EMX2	2018	NM_004098	1
F2RL1	2150	NM_005242	1
F2RL3	9002	NM_003950	1
FBXO38	81545	NM_030793	1
FZD3	7976	NM_017412	1	one
FZD7	8324	NM_003507	1
GCG	2641	NM_002054	1
GLP1R	2740	NM_002062	1
GLP2R	9340	NM_004246	1
GNA14	9630	NM_004297	1
GNAZ	2781	NM_002073	1
GNG7	2788	NM_052847	1
GPR113	165082	NM_153835	1
GPR143	4935	NM_000273	1
GPR17	2840	NM_005291	1
GPR52	9293	NM_005684	1
GPR55	9290	NM_005683	1
GPRC5B	51704	NM_016235	1
GRHL1	29841	NM_014552	1
GSCL	2928	NM_005315	1
GTF2H1	2965	NM_005316	1
HAL	3034	NM_002108	1
HOXB1	3211	NM_002144	1
HRH4	59340	NM_021624	1
HSF1	3297	NM_005526	1
HTR1D	3352	NM_000864	1
HTR3B	9177	NM_006028	1
IGFBP3	3486	NM_000598	1
INTS5	80789	NM_030628	1
ITPR1	3708	NM_002222	1
JUN	3725	NM_002228	1
KCNIP4	80333	NM_025221	1
KIF19	124602	NM_153209	1
LOC115131	115131	NM_145242	1
LRRC28	123355	NM_144598	1
LRRC8E	80131	NM_025061	1
LYK5	92335	NM_153335	1	yes
MAP3K12	7786	NM_006301	1
MAP3K5	4217	NM_005923	1
MAP3K7	6885	NM_003188	1
MAP3K8	1326	NM_005204	1
MARK4	57787	NM_031417	1
MED28	80306	NM_025205	1
MIDORI	57538	NM_020778	1
MTNR1A	4543	NM_005958	1
MVD	4597	NM_002461	1
MYF5	4617	NM_005593	1
MYO18A	399687	NM_078471	1
MYOHD1	80179	NM_025109	1
NEBL	10529	NM_006393	1
NEK4	6787	NM_003157	1
NME3	4832	NM_002513	1
NME6	10201	NM_005793	1
NPR1	4881	NM_000906	1
NPY5R	4889	NM_006174	1
NUBPL	80224	NM_025152	1
OPN3	23596	NM_014322	1
OR1E2	8388	NM_003554	1
OR2A4	79541	NM_030908	1
P2RY10	27334	NM_014499	1
P2RY4	5030	NM_002565	1
P2RY5	10161	NM_005767	1
PADI1	29943	NM_013358	1
PAK2	5062	NM_002577	1
PANK4	55229	NM_018216	1	one
PARVB	29780	NM_013327	1
PCSK1N	27344	NM_013271	1
PDC	5132	NM_002597	1
PDK1	5163	NM_002610	1
PDRG1	81572	NM_030815	1
PFKFB3	5209	NM_004566	1	one
PIK3CA	5290	NM_006218	1
PIP5K1A	8394	NM_003557	1
PIP5KL1	138429	NM_173492	1
PITPNM3	83394	NM_031220	1
PKHD1	5314	NM_138694	1
PKNOX1	5316	NM_004571	1
PNR	9038	NM_003967	1
PPM1L	151742	NM_139245	1
PRKCH	5583	NM_006255	1
PRKDC	5591	NM_006904	1
PSMC3IP	29893	NM_013290	1
RAGE	5891	NM_014226	1
REPIN1	29803	NM_013400	1
REST	5978	NM_005612	1
RFC1	5981	NM_002913	1
RFP	5987	NM_006510	1
RGS6	9628	NM_004296	1
RHOB	388	NM_004040	1
RIF1	55183	NM_018151	1
ROS1	6098	NM_002944	1
RPS6KA4	8986	NM_003942	1
RSHL1	81492	NM_030785	1
SAC3D1	29901	NM_013299	1
SDSL	113675	NM_138432	1
SEL1L2	80343	XM_046437	1
SERPINH1	871	NM_001235	1
SERTAD2	9792	XM_376059	1
SLK	9748	NM_014720	1
SNX4	8723	NM_003794	1
SPANXA1	30014	NM_013453	1
SPHK2	56848	NM_020126	1
SQSTM1	8878	NM_003900	1
SSTR1	6751	NM_001049	1
STK10	6793	NM_005990	1
STK23	26576	NM_014370	1	one
STK32A	202374	NM_145001	1
STK38L	23012	NM_015000	1
STK39	27347	NM_013233	1
TACR2	6865	NM_001057	1
TARSL2	123283	NM_152334	1
TAS1R1	80835	NM_138697	1
TAS2R13	50838	NM_023920	1
TAS2R16	50833	NM_016945	1
TAS2R39	259285	NM_176881	1
TAS2R46	259292	NM_176887	1
TAS2R9	50835	NM_023917	1
TAX1BP2	10883	U25801	1
TCEB3B	51224	NM_016427	1
TFCP2L1	29842	NM_014553	1
TGFBR2	7048	NM_003242	1
TINAG	27283	NM_014464	1
TM2D3	80213	NM_025141	1
TMEM156	80008	NM_024943	1
TMEM177	80775	NM_030577	1
TMOD3	29766	NM_014547	1
TRAF3IP3	80342	NM_025228	1
TRAR5	83551	NM_053278	1
TRPM7	54822	NM_017672	1
TSHR	7253	NM_000369	1
TSPAN1	10103	NM_005727	1
UROS	7390	NM_000375	1
VIP	7432	NM_003381	1
VIPR2	7434	NM_003382	1
VN1R2	317701	NM_173856	1
WBSCR16	81554	NM_030798	1
WDR63	126820	NM_145172	1
WFDC2	10406	NM_006103	1
WNT16	51384	NM_016087	1
YKT6	10652	NM_006555	1
YPEL1	29799	NM_013313	1
YWHAE	7531	NM_006761	1
ZDHHC8	29801	NM_013373	1
ZKSCAN4	387032	NM_019110	1
ZMPSTE24	10269	NM_005857	1
ZNF790	388536	NM_206894	1
ZP2	7783	NM_003460	1
SEPT5	5413	NM_002688	2
ACHE	43	NM_000665	2
ACOT7	11332	NM_007274	2
ACSBG2	81616	NM_030924	2
ACTG2	72	NM_001615	2	one
ACTL8	81569	NM_030812	2
ACVR1C	130399	NM_145259	2
ADD2	119	NM_001617	2
ADMR	11318	NM_007264	2
ADRBK1	156	NM_001619	2
AGBL1	123624	NM_152336	2	yes
APOL5	80831	NM_030642	2
AQP12A	375318	NM_198998	2
ASRGL1	80150	NM_025080	2
ATP8A1	10396	NM_006095	2
AVPR1B	553	NM_000707	2	one
AVPR2	554	NM_000054	2
BAI1	575	NM_001702	2
BBS9	27241	NM_014451	2
BHLHB9	80823	NM_030639	2	one
BLM	641	NM_000057	2
BRS3	680	NM_001727	2
BZW2	28969	NM_014038	2
CALCRL	10203	NM_005795	2
CCBP2	1238	NM_001296	2
CCDC105	126402	NM_173482	2
CCNK	8812	NM_003858	2	yes
CCR8	1237	NM_005201	2
CCRL2	9034	NM_003965	2
CD163	9332	NM_004244	2	yes
CD4	920	NM_000616	2
CD8A	925	NM_001768	2	one
CDK4	1019	NM_000075	2
CDK6	1021	NM_001259	2
CECR6	27439	NM_031890	2
CELSR2	1952	NM_001408	2	one
CEP290	80184	NM_025114	2
CHMP2A	27243	NM_014453	2
CHST4	10164	NM_005769	2
CLN3	1201	NM_000086	2	one
CMTM6	54918	NM_017801	2
COASY	80347	NM_025233	2	one
COG5	10466	NM_006348	2
COQ2	27235	NM_015697	2
CRNN	49860	NM_016190	2
DCLRE1A	9937	NM_014881	2
DDB1	1642	NM_001923	2	yes
DDX3Y	8653	NM_004660	2
DGKB	1607	NM_004080	2
DGUOK	1716	NM_001929	2
DHX16	8449	NM_003587	2
DNAJC5	80331	NM_025219	2
DUX5	26581	NM_012149	2
ECAT8	91646	XM_117117	2	one
ECE2	9718	NM_014693	2
EDARADD	128178	NM_080738	2	yes
EDG2	1902	NM_001401	2
EEF2K	29904	NM_013302	2
ELF1	1997	NM_172373	2
F2R	2149	NM_001992	2
FAM113A	64773	NM_022760	2
FAM117A	81558	NM_030802	2
FGFR3	2261	NM_000142	2	one
FLJ10458	54475	NM_018096	2
FOSL2	2355	NM_005253	2
FOXL1	2300	NM_005250	2
FSD2	123722	XM_058721	2
FZD1	8321	NM_003505	2
GAGE7B	26748	NM_001477	2
GCGR	2642	NM_000160	2	one
GCKR	2646	NM_001486	2
GIT1	28964	NM_014030	2
GJB7	375519	NM_198568	2
GMPPA	29926	NM_013335	2
GNAS	2778	NM_000516	2
GNAT2	2780	NM_005272	2
GNG7	2788	NM_052847	2
GPR1	2825	NM_005279	2	yes
GPR119	139760	NM_178471	2
GPR14	2837	NM_018949	2
GPR152	390212	NM_206997	2
GPR35	2859	NM_005301	2
GPR40	2864	NM_005303	2
GPR41	2865	NM_005304	2	yes
GPR42	2866	NM_005305	2
GPR48	55366	NM_018490	2	one
GPR54	84634	NM_032551	2
GPR75	10936	NM_006794	2
GPR8	2832	NM_005286	2
GPX2	2877	NM_002083	2	one
GRIK5	2901	NM_002088	2	yes
GRM1	2911	NM_000838	2
GRM4	2914	NM_000841	2
GRM6	2916	NM_000843	2
GSK3A	2931	NM_019884	2
HHEX	3087	NM_002729	2
HNT	50863	NM_016522	2
HSP90AB1	3326	NM_007355	2
HTF9C	27037	NM_022727	2
HTR1A	3350	NM_000524	2
IHPK1	9807	NM_153273	2
IHPK3	117283	NM_054111	2
IL8	3576	NM_000584	2
IMPK	253430	NM_152230	2
ITM2C	81618	NM_030926	2
ITPKC	80271	NM_025194	2	one
KARCA1	126823	NM_152366	2
KCNJ3	3760	NM_002239	2
KHK	3795	NM_000221	2
Kua	387521	NM_199129	2
LCE2B	26239	NM_014357	2
LHCGR	3973	NM_000233	2	one
LIME1	54923	NM_017806	2
LPHN2	23266	NM_012302	2
LPHN3	23284	NM_015236	2
LPPR4	9890	NM_014839	2
LRRC10	376132	NM_201550	2
LTB4R	1241	NM_181657	2
LYPD3	27076	NM_014400	2
MAP2K2	5605	NM_030662	2
MAP3K6	9064	NM_004672	2
MAPK8IP2	23542	NM_012324	2	one
MAS1L	116511	NM_052967	2
MASS1	84059	NM_032119	2
MC1R	4157	NM_002386	2
MC2R	4158	NM_000529	2
MED25	81857	NM_030973	2	one
MGC26856	256710	NM_152779	2
MPO	4353	NM_000250	2
MRGX4	117196	NM_054032	2
MRPL53	116540	NM_053050	2
MS4A2	2206	NM_000139	2
MUS81	80198	NM_025128	2
MYOD1	4654	NM_002478	2
NEK2	4751	NM_002497	2
NMNAT1	64802	NM_022787	2
NMUR2	56923	NM_020167	2
NRBP	29959	NM_013392	2	one
OASL	8638	NM_003733	2
OPN5	221391	NM_181744	2
OR1D4	8385	NM_003552	2
OR1G1	8390	NM_003555	2
OR1J2	26740	XM_373313	2
OR2B2	81697	NM_033057	2
OR2C1	4993	NM_012368	2	one
OR2C3	81472	NM_198074	2
OR2H3	7932	NM_007160	2
OR2T1	26696	XM_060316	2
OR2W1	26692	NM_030903	2	one
OR3A2	4995	NM_002551	2
OR51B4	79339	NM_033179	2
OR6A2	8590	NM_003696	2
OSTM1	28962	NM_014028	2
OXER1	165140	NM_148962	2
P2RY6	5031	NM_004154	2	one
PDGFRB	5159	NM_002609	2
PDK4	5166	NM_002612	2
PDPK1	5170	NM_002613	2
PDZRN4	29951	NM_013377	2
PHC3	80012	NM_024947	2
PIGZ	80235	NM_025163	2
PIK3CG	5294	NM_002649	2
PKN3	29941	NM_013355	2
PQLC2	54896	NM_017765	2
PRB4	5545	NM_002723	2
PRKACA	5566	NM_002730	2
PRKAR2B	5577	NM_002736	2
PRKCB1	5579	NM_002738	2
PRKCE	5581	NM_005400	2
PRKCL2	5586	NM_006256	2
PRKCQ	5588	NM_006257	2
PTGER2	5732	NM_000956	2
PTH	5741	NM_000315	2
PTK2	5747	NM_005607	2
PVALB	5816	NM_002854	2
PYCS	5832	NM_002860	2	one
RAB3A	5864	NM_002866	2	yes
RAD54B	25788	NM_012415	2
RAMP1	10267	NM_005855	2
RAPGEF1	2889	NM_005312	2
RAPGEF2	9693	NM_014247	2
RAPGEF3	10411	NM_006105	2
RBMX	27316	NM_002139	2
REEP1	65055	NM_022912	2
RELN	5649	NM_005045	2
RGS20	8601	NM_003702	2
RGS4	5999	NM_005613	2
RGS5	8490	NM_003617	2
RNF41	10193	NM_005785	2
RPS6KB1	6198	NM_003161	2	one
S100B	6285	NM_006272	2
SALPR	51289	NM_016568	2
SERINC3	10955	NM_006811	2
SERPINB5	5268	NM_002639	2	yes
SERPINF2	5345	NM_000934	2
SESN3	143686	NM_144665	2
SHC1	6464	NM_003029	2
SLC44A4	80736	NM_025257	2	one
SNAPC5	10302	NM_006049	2
SND1	27044	NM_014390	2
SPHK1	8877	NM_021972	2	yes
SPR	6697	NM_003124	2
SRPX2	27286	NM_014467	2	one
SS18L2	51188	NM_016305	2
SSTK	83983	NM_032037	2
SSTR5	6755	NM_001053	2
STK17B	9262	NM_004226	2
STK19	8859	NM_004197	2
STK22B	23617	NM_053006	2
STK29	9024	NM_003957	2
STK35	140901	NM_080836	2
TAGLN3	29114	NM_013259	2	yes
TARS2	80222	NM_025150	2	one
TAS2R1	50834	NM_019599	2
TAS2R14	50840	NM_023922	2
TAS2R40	259286	NM_176882	2
TBCA	6902	NM_004607	2
TBL3	10607	NM_006453	2
TBXA2R	6915	NM_001060	2
TCL1B	9623	NM_004918	2
TGFB2	7042	NM_003238	2
TGFBR1	7046	NM_004612	2
THAP7	80764	NM_030573	2
TJP2	9414	NM_004817	2	one
TMEM110	375346	NM_198563	2
TMEM113	80335	NM_025222	2
TMEM121	80757	NM_025268	2	yes
TMEM38B	55151	NM_018112	2	yes
TMOD4	29765	NM_013353	2
TNIK	23043	XM_039796	2
TNPO2	30000	NM_013433	2	yes
TNRC6A	27327	NM_020847	2	one
TOP3B	8940	NM_003935	2	yes
TP53BP2	7159	NM_005426	2	yes
TRA2A	29896	NM_013293	2
TRABD	80305	NM_025204	2	one
TRAPPC3	27095	NM_014408	2
TRAR4	319100	NM_175067	2
TRIM11	81559	NM_145214	2
TXNIP	10628	NM_006472	2
TYRO3	7301	NM_006293	2
UGCG	7357	NM_003358	2	yes
ULBP1	80329	NM_025218	2
UQCR	10975	NM_006830	2
UVRAG	7405	NM_003369	2	yes
VIPR1	7433	NM_004624	2	one
VNN2	8875	NM_004665	2
VPS4A	27183	NM_013245	2
ZC3H7A	29066	NM_014153	2
ZCCHC4	29063	XM_376310	2
ZDHHC6	64429	NM_022494	2
ZNF267	10308	NM_003414	2
ZNF354C	30832	NM_014594	2
ZNF699	374879	XM_371132	2
ZSWIM6	57688	XM_035299	2
MARCH4	57574	NM_020814	3
ACCN4	55515	NM_018674	3
ACVR2	92	NM_001616	3	one
ADAMTS1	9510	NM_006988	3	yes
ADAMTS6	11174	NM_014273	3
ADORA1	134	NM_000674	3
AKAP11	11215	NM_016248	3
AKAP7	9465	NM_004842	3	one
APEX2	27301	NM_014481	3
APOBEC3G	60489	NM_021822	3
ARFGEF2	10564	NM_006420	3
ARFRP1	10139	NM_003224	3
ARHGEF11	9826	NM_014784	3
ARRB1	408	NM_004041	3
ASMT	438	NM_004043	3
B3GAT1	27087	NM_018644	3
BAIAP2L2	80115	NM_025045	3
BAZ2B	29994	NM_013450	3
BMP10	27302	NM_014482	3
BMP8A	353500	NM_181809	3	yes
BXDC5	80135	NM_025065	3
CAPN3	825	NM_000070	3	yes
CASP1	834	NM_001223	3	yes
CASP5	838	NM_004347	3
CCDC134	79879	NM_024821	3	one
CCL4	6351	NM_002984	3	one
CCR3	1232	NM_001837	3	yes
CCRK	23552	NM_012119	3
CD244	51744	NM_016382	3	one
CD2AP	23607	NM_012120	3
CD3E	916	NM_000733	3	one
CDC2L2	985	NM_024011	3
CDK5	1020	NM_004935	3
CDK5RAP3	80279	NM_025197	3
CDX2	1045	NM_001265	3
CECR5	27440	NM_017829	3
CELSR1	9620	NM_014246	3
CEP70	80321	NM_024491	3
CPAMD8	27151	NM_015692	3
CPZ	8532	NM_003652	3
CRHR1	1394	NM_004382	3	one
CSDC2	27254	NM_014460	3
CSNK2A2	1459	NM_001896	3
CXCL9	4283	NM_002416	3
CYP2S1	29785	NM_030622	3
DBP	1628	NM_001352	3
DDX25	29118	NM_013264	3
DND1	373863	NM_194249	3
DOCK5	80005	NM_024940	3
DSCR4	10281	NM_005867	3
EDC3	80153	NM_025083	3
EDG5	9294	NM_004230	3
EDG8	53637	NM_030760	3
EIF3S12	27335	NM_013234	3
ELAVL4	1996	NM_021952	3
ENTPD8	377841	NM_198585	3
ETV7	51513	NM_016135	3
EXOSC1	51013	NM_016046	3
FABP4	2167	NM_001442	3	yes
FAM101B	359845	NM_182705	3
FAM3C	10447	NM_014888	3
FAM59A	64762	NM_022751	3
FCGR3A	2214	NM_000569	3	yes
FETUB	26998	NM_014375	3
FGF22	27006	NM_020637	3
FHOD3	80206	XM_371114	3
FKBP5	2289	NM_004117	3	one
FKBP6	8468	NM_003602	3	one
FLJ10060	55065	NM_017986	3
FUK	197258	NM_145059	3
FZD10	11211	NM_007197	3
GAGE8	26749	NM_012196	3
GDPD5	81544	NM_030792	3
GMFG	9535	NM_004877	3	one
GMPPB	29925	NM_013334	3
GNB1	2782	NM_002074	3
GNB3	2784	NM_002075	3
GNG3	2785	NM_012202	3
GPR147	64106	NM_022146	3	one
GPR153	387509	XM_291419	3
GPR161	23432	NM_007369	3
GPR23	2846	NM_005296	3	yes
GPR3	2827	NM_005281	3	yes
GPR73	10887	NM_138964	3
GRCA	27239	NM_019858	3
GRM2	2912	NM_000839	3
HEPH	9843	NM_014799	3
HLA-DRB3	3125	NM_022555	3
HNRNPG-T	27288	NM_014469	3
HS3ST4	9951	NM_006040	3
HSPA8	3312	NM_006597	3
HTR3A	3359	NM_000869	3
IER5L	389792	XM_372145	3
IFNE1	338376	NM_176891	3
IL8RA	3577	NM_000634	3
IL8RB	3579	NM_001557	3
IRAK3	11213	NM_007199	3	one
IRX4	50805	NM_016358	3
ISCA1	81689	NM_030940	3
ITGB1BP3	27231	NM_170678	3
KCNIP2	30819	NM_014591	3
KCTD8	386617	NM_198353	3
KLC2	64837	NM_022822	3
KRTAP10-10	353333	NM_181688	3
KRTAP10-12	386685	NM_198699	3
KRTAP10-2	386679	NM_198693	3
KRTAP10-9	386676	NM_198690	3
KRTDAP	388533	NM_207392	3
LATS1	9113	NM_004690	3
LGR7	59350	NM_021634	3
LIMD2	80774	NM_030576	3	yes
LOC51035	51035	NM_015853	3
LRIG2	9860	XM_375770	3
LRRTM4	80059	NM_024993	3
LSM3	27258	NM_014463	3
MAP3K10	4294	NM_002446	3	one
MAP3K14	9020	NM_003954	3
MAP4K1	11184	NM_007181	3	one
MAP4K3	8491	NM_003618	3	one
MAPK11	5600	NM_002751	3
MAS1	4142	NM_002377	3
MCM5	4174	NM_006739	3	yes
MGC24137	143503	NM_152430	3
MMP11	4320	NM_005940	3	yes
MMP12	4321	NM_002426	3	yes
MRGPRF	219928	NM_145015	3
MRP63	78988	NM_024026	3
MTNR1B	4544	NM_005959	3	one
MUT	4594	NM_000255	3	yes
MYO3B	140469	NM_138995	3	yes
N6AMT1	29104	NM_013240	3
NAG8	27099	NM_014411	3
NAT13	80218	NM_025146	3
NOB1	28987	NM_014062	3	yes
NSMAF	8439	NM_003580	3	one
OPRK1	4986	NM_000912	3
OR10A3	26496	XM_291986	3
OR1C1	26188	XM_291437	3
OR2F1	26211	NM_012369	3
OR3A3	8392	NM_012373	3
OR51E2	81285	NM_030774	3
OR5I1	10798	NM_006637	3	one
OR5P3	120066	NM_153445	3
OR5V1	81696	NM_030876	3
OR7C2	26658	NM_012377	3
OXTR	5021	NM_000916	3	yes
P2RY12	64805	NM_022788	3
P2RY2	5029	NM_002564	3
PCOLCE2	26577	NM_013363	3
PDHX	8050	NM_003477	3	yes
PFN4	375189	NM_199346	3
PIK4CA	5297	NM_002650	3
PIK4CB	5298	NM_002651	3	one
PIM2	11040	NM_006875	3	one
PINK1	65018	NM_032409	3	one
PKM2	5315	NM_002654	3
PLA2G3	50487	NM_015715	3	yes
PLCG1	5335	NM_002660	3	one
PPM1B	5495	NM_002706	3
PRKCM	5587	NM_002742	3
PRKWNK1	65125	NM_018979	3
PROP1	5626	NM_006261	3
PTGDR	5729	NM_000953	3
PTPDC1	138639	NM_152422	3	one
PTPRQ	374462	XM_370699	3
PUS1	80324	NM_025215	3
RAC1	5879	NM_018890	3	one
RACGAP1	29127	NM_013277	3
RAX	30062	NM_013435	3	yes
RBM12	10137	NM_006047	3	one
RBM35B	80004	NM_024939	3
RBM43	375287	NM_198557	3
RGL2	5863	NM_004761	3	yes
RGS14	10636	NM_006480	3
RGS3	5998	NM_017790	3
RIOK1	83732	NM_031480	3
RIPK2	8767	NM_003821	3
SAE2	10054	NM_005499	3
SAMD4B	55095	XM_290820	3
SCGB1D2	10647	NM_006551	3
SERGEF	26297	NM_012139	3	yes
SERPINA10	51156	NM_016186	3
SERTAD3	29946	NM_013368	3
SH2D3C	10044	NM_005489	3
SH3YL1	26751	NM_015677	3
SIGLEC8	27181	NM_014442	3
SLC25A24	29957	NM_013386	3	yes
SMG7	9887	NM_014837	3
SMNDC1	10285	NM_005871	3
SNX27	81609	NM_030918	3
SNX8	29886	NM_013321	3
SPCS1	28972	NM_014041	3
SPINT2	10653	NM_021102	3
SRC	6714	NM_005417	3	one
SRMS	6725	NM_080823	3
SSX3	10214	NM_021014	3
STRN4	29888	NM_013403	3
STX11	8676	NM_003764	3
SYNC1	81493	NM_030786	3
TACR1	6869	NM_001058	3
TACR3	6870	NM_001059	3	one
TGFA	7039	NM_003236	3
THOC7	80145	NM_025075	3	yes
THYN1	29087	NM_014174	3
TLX3	30012	NM_021025	3	one
TMEM115	11070	NM_007024	3	yes
TMEM142B	80228	NM_032831	3	one
TMEM179	388021	NM_207379	3
TMEM187	8269	NM_003492	3
TOX4	9878	XM_375045	3
TRAF1	7185	NM_005658	3
TRAR3	134860	NM_175057	3
TREX1	11277	NM_032166	3
TRIM36	55521	NM_018700	3
TRIM73	375593	NM_198924	3
TSPAN14	81619	NM_030927	3
TTMB	399474	XM_033704	3
TUBA3C	7278	NM_006001	3	yes
TUBB4	10382	NM_006087	3
TXNDC4	23071	XM_088476	3
TXNDC9	10190	NM_005783	3
TYROBP	7305	NM_003332	3
U2AF1	7307	NM_006758	3	yes
UCRC	29796	NM_013387	3	yes
UFD1L	7353	NM_005659	3	one
UNC93B1	81622	NM_030930	3
VN1R1	57191	NM_020633	3
VWC2	375567	NM_198570	3	one
WNT9A	7483	NM_003395	3
WRN	7486	NM_000553	3	yes
YIPF2	78992	NM_024029	3	yes
ZBED4	9889	XM_376023	3
ZBP1	81030	NM_030776	3
ZBTB11	27107	NM_014415	3
ZNF187	7741	NM_152736	3
ZNF224	7767	NM_013398	3
ZNF330	27309	NM_014487	3
ZNF524	147807	NM_153219	3	yes
ZNF544	27300	NM_014480	3
ZNF606	80095	NM_025027	3
ZNF611	81856	NM_030972	3
ZNF70	7621	NM_021916	3
ZNHIT4	83444	NM_031288	3
ZRF1	27000	XM_168590	3
ACRBP	84519	NM_032489	4
ACTL6B	51412	NM_016188	4	yes
AIPL1	23746	NM_014336	4
AKAP6	9472	NM_004274	4
ATP6V1C1	528	NM_001695	4	yes
ATP6V1H	51606	NM_015941	4	yes
B4GALT6	9331	NM_004775	4
BAT1	7919	NM_004640	4
BATF2	116071	NM_138456	4	yes
BCAR3	8412	NM_003567	4	one
BUB1B	701	NM_001211	4
CA13	377677	NM_198584	4
CACNB4	785	NM_000726	4
CALB1	793	NM_004929	4	one
CCL15	6359	NM_004167	4
CD19	930	NM_001770	4	yes
CDK3	1018	NM_001258	4	one
CEL	1056	NM_001807	4	yes
CGB5	93659	NM_033043	4
CLN5	1203	NM_006493	4
CSTA	1475	NM_005213	4
CTA-126B4.3	27341	NM_015703	4
CTSA	5476	NM_000308	4
CTTN	2017	NM_005231	4
DCTN6	10671	NM_006571	4
DDX18	8886	NM_006773	4
DDX20	11218	NM_007204	4
DDX46	9879	NM_014829	4
DEFB126	81623	NM_030931	4
DHRS1	115817	NM_138452	4
DNASE1	1773	NM_005223	4
DNMT3B	1789	NM_006892	4
DNTTIP1	116092	NM_052951	4	yes
DSPP	1834	NM_014208	4	one
DYNC1I1	1780	NM_004411	4	yes
ECHDC2	55268	NM_018281	4
EDG7	23566	NM_012152	4
EIF2B1	1967	NM_001414	4
EIF2B3	8891	NM_020365	4	one
ELTD1	64123	XM_371262	4
ENTPD1	953	NM_001776	4
FDFT1	2222	NM_004462	4
FEN1	2237	NM_004111	4	yes
FEZF2	55079	NM_018008	4
FRAP1	2475	NM_004958	4	yes
FUZ	80199	NM_025129	4
GALNTL4	374378	NM_198516	4	one
GARS	2617	NM_002047	4
GNB5	10681	NM_006578	4
GPR101	83550	NM_054021	4
GPR82	27197	NM_080817	4	one
GTPBP8	29083	NM_014170	4	yes
HIP2	3093	NM_005339	4	yes
HIST3H3	8290	NM_003493	4
HSD11B1L	374875	NM_198533	4
IFITM1	8519	NM_003641	4	yes
IKBKB	3551	XM_032491	4	one
IMPA2	3613	NM_014214	4	one
INTS7	25896	NM_015434	4	yes
JARID1C	8242	NM_004187	4
KRAS	3845	NM_004985	4
LOC374569	374569	XM_370777	4
LOC81691	81691	NM_030941	4
LPHN1	22859	NM_014921	4
LPL	4023	NM_000237	4
LTF	4057	NM_002343	4
LYPD1	116372	NM_144586	4	yes
LYSMD3	116068	XM_371760	4
MAEA	10296	NM_005882	4
MCM3	4172	NM_002388	4	one
MMP2	4313	NM_004530	4
MYEOV	26579	NM_138768	4
MYL7	58498	NM_021223	4	yes
N4BP2	55728	NM_018177	4
NAPA	8775	NM_003827	4
NDUFS1	4719	NM_005006	4
NFU1	27247	NM_015700	4	one
NPR2	4882	NM_000907	4
NTSR1	4923	NM_002531	4
OPA1	4976	NM_015560	4
OR10H1	26539	NM_013940	4
OR1D2	4991	NM_002548	4
OR2J2	26707	NM_030905	4
OR3A1	4994	NM_002550	4	yes
OR8B8	26493	NM_012378	4
ORMDL2	29095	NM_014182	4
PAQR9	344838	NM_198504	4
PCCA	5095	NM_000282	4	yes
PCK1	5105	NM_002591	4
PDE1B	5153	NM_000924	4	one
PEX6	5190	NM_000287	4
PLA2G2E	30814	NM_014589	4	yes
PLA2G7	7941	NM_005084	4
PSMA6	5687	NM_002791	4
PTPN18	26469	NM_014369	4
QARS	5859	NM_005051	4
RGS16	6004	NM_002928	4
RIPK5	25778	XM_290898	4	one
RPP25	54913	NM_017793	4	one
RPS24	6229	NM_001026	4	yes
RRAS2	22800	NM_012250	4
SARS	6301	NM_006513	4
SBSN	374897	NM_198538	4	one
SEH1L	81929	NM_031216	4	one
SHFM1	7979	NM_006304	4	yes
SLC35F1	222553	XM_167044	4	one
SMARCAL1	50485	NM_014140	4	yes
SMC1A	8243	NM_006306	4	one
SMR3A	26952	NM_012390	4	one
SPINK4	27290	NM_014471	4
SRCAP	10847	NM_006662	4
SSU72	29101	NM_014188	4	yes
ST6GALNAC4	27090	NM_014403	4
TEKT2	27285	NM_014466	4	yes
TETRAN	10227	NM_001120	4	yes
TGM1	7051	NM_000359	4
TIP39	113091	NM_178449	4
TJP3	27134	NM_014428	4
TKTL1	8277	NM_012253	4
TMEM16J	338440	XM_374860	4
TPK1	27010	NM_022445	4	one
TRIM3	10612	NM_006458	4
TRIM74	378108	NM_198853	4
TSP50	29122	NM_013270	4
TSPY2	64591	NM_022573	4
UBAP2L	9898	NM_014847	4
URM1	81605	NM_030914	4	yes
ZADH1	145482	NM_152444	4
ZNF285A	26974	NM_152354	4
ZNF324B	388569	NM_207395	4
ZNF773	374928	NM_198542	4
ZNF777	27153	NM_015694	4
FCRL3	115352	NM_052939		yes
