# Supplementary material for: A Genome-Wide siRNA Screen in Mammalian Cells for Regulators of S6 Phosphorylation
Source: PLoS One. 2015 Mar 19;10(3):e0116096. doi: 10.1371/journal.pone.0116096 (PMC4366019; doi:10.1371/journal.pone.0116096)
Supplement: S5 Table — Rank by avg. z of all genes, including only the plates used for scoring. (XLSX) [file pone.0116096.s007.xlsx]

## Sheet: all genes ranked by avg z or Q
Rank by avg. z of all genes, including only the plates used for scoring
Stock_ID	Row	Type	Avg % Pos Cells_A	z score for plate A	Avg % Pos Cells_B	z score for plate B	Avg % Pos Cells_C	z score for plate C	Q	RANK for Q	Avg % pos	Avg z	RANK for avg z	Gene Symbol	Entrez Gene ID	Accession #	CPs positive	Confirmed in TSC1 null?
PL-50005	G07	X	1.39153	-6.34215					2.26577e-08	1	1.39153	-6.34215	21115	NPY1R	4886	NM_000909
PL-50005	K23	X	9.27886	-5.70091					1.19172e-06	2	9.27886	-5.70091	21114	OR1F1	4992	NM_012360
PL-50005	A10	X	9.59846	-5.67492					1.38752e-06	3	9.59846	-5.67492	21113	TACR3	6870	NM_001059	3	one
PL-50005	G08	X	9.75899	-5.66187					1.49731e-06	4	9.75899	-5.66187	21112	RGS16	6004	NM_002928	4
PL-50005	O06	X	10.8763	-5.57103					2.53236e-06	5	10.8763	-5.57103	21111	OR8B8	26493	NM_012378	4
PL-50005	K13	X	13.8347	-5.33051					9.79371e-06	6	13.8347	-5.33051	21110	OR1D2	4991	NM_002548	4
PL-50005	M18	X	14.962	-5.23886					1.6157e-05	7	14.962	-5.23886	21109	P2RY10	27334	NM_014499	1
PL-50005	F21	X	15.4068	-5.2027					1.96417e-05	8	15.4068	-5.2027	21108	VN1R1	57191	NM_020633	3
PL-50071	H11	X	69.204	4.99684					5.82771e-05	9	69.204	4.99684	1	CYB5D1	124637	NM_144607	0
PL-50005	O02	X	17.961	-4.99504					5.88224e-05	10	17.961	-4.99504	21107	OXTR	5021	NM_000916	3	yes
PL-50005	A20	X	18.8308	-4.92432					8.46527e-05	11	18.8308	-4.92432	21106	SSTR4	6754	NM_001052	0
PL-50005	G13	X	18.9592	-4.91389					8.92886e-05	12	18.9592	-4.91389	21105	NTSR1	4923	NM_002531	4
PL-50005	E16	X	19.3965	-4.87833					0.000106985	13	19.3965	-4.87833	21104	RGS4	5999	NM_005613	2
PL-50005	D19	X	19.6631	-4.85666					0.000119385	14	19.6631	-4.85666	21103	TAS2R9	50835	NM_023917	1
PL-50005	B13	X	20.4192	-4.79519					0.000162524	15	20.4192	-4.79519	21101	TAS2R14	50840	NM_023922	2
PL-50060	M16	X			84.14	4.78906			0.000167561	16	84.14	4.78906	2	TUG1	55000	NM_017903
PL-50005	A18	X	20.8408	-4.76091					0.000192719	17	20.8408	-4.76091	21100	SSTR5	6755	NM_001053	2
PL-50005	O09	X	22.4845	-4.62728					0.000370502	18	22.4845	-4.62728	21099	OR3A1	4994	NM_002550	4	yes
PL-50060	D21	X			81.8911	4.52841			0.000594294	19	81.8911	4.52841	3	HEATR1	55127	XM_375853
PL-50060	K07	X			81.2243	4.45112			0.000854236	20	81.2243	4.45112	4	C9orf6	54942	NM_017832
PL-50005	E23	X	24.6669	-4.44984					0.000859329	21	24.6669	-4.44984	21097	NPR3	4883	NM_000908	0
PL-50005	A14	X	24.8717	-4.4332					0.000928456	22	24.8717	-4.4332	21096	TACR1	6869	NM_001058	3
PL-50060	H05	X			80.9304	4.41706			0.00100051	23	80.9304	4.41706	5	CEP27	55142	NM_018097
PL-50005	A05	X	25.1422	-4.4112					0.00102797	24	25.1422	-4.4112	21095	LPHN2	23266	NM_012302	2
PL-50005	M10	X	25.642	-4.37057					0.00123922	25	25.642	-4.37057	21093	P2RY4	5030	NM_002565	1
PL-50005	O16	X	25.7828	-4.35913					0.00130583	26	25.7828	-4.35913	21092	OR5V1	81696	NM_030876	3
PL-50005	M11	X	25.8765	-4.3515					0.00135207	27	25.8765	-4.3515	21091	OR2C1	4993	NM_012368	2	one
PL-50005	G21	X	25.884	-4.3509					0.00135582	28	25.884	-4.3509	21090	OPN1SW	611	NM_001708
PL-50005	D23	X	25.8859	-4.35074					0.0013568	29	25.8859	-4.35074	21089	TBXA2R	6915	NM_001060	2
PL-50005	A23	X	25.9508	-4.34546					0.00138983	30	25.9508	-4.34546	21088	MC2R	4158	NM_000529	2
PL-50060	C06	X			80.2533	4.33858			0.00143405	31	80.2533	4.33858	7	SLC38A4	55089	NM_018018
PL-50005	E17	X	26.1204	-4.33167					0.0014798	32	26.1204	-4.33167	21086	NMUR2	56923	NM_020167	2
PL-50069	F10	X	80.3713	4.30862					0.00164274	33	80.3713	4.30862	8	C1QTNF1	114897	NM_030968
PL-50060	M21	X			79.8879	4.29623			0.00173724	34	79.8879	4.29623	9	C1orf56	54964	NM_017860
PL-50060	P17	X			79.8079	4.28696			0.00181136	35	79.8079	4.28696	10	C12orf35	55196	NM_018169
PL-50060	L10	X			5.95963	-4.27218			0.00193571	36	5.95963	-4.27218	21085	SMU1	55234	NM_018225
PL-50005	M15	X	27.074	-4.25415					0.00209848	37	27.074	-4.25415	21083	OR2F1	26211	NM_012369	3
PL-50060	G19	X			6.22101	-4.24189			0.00221649	38	6.22101	-4.24189	21082	LIME1	54923	NM_017806	2
PL-50005	A21	X	27.9299	-4.18456					0.0028572	39	27.9299	-4.18456	21080	MC1R	4157	NM_002386	2
PL-50005	E18	X	28.2622	-4.15754					0.00321689	40	28.2622	-4.15754	21079	RGS3	5998	NM_017790	3
PL-50005	O18	X	28.4318	-4.14376					0.00341664	41	28.4318	-4.14376	21077	OR5I1	10798	NM_006637	3	one
PL-50005	M02	X	28.678	-4.12374					0.00372768	42	28.678	-4.12374	21076	PDC	5132	NM_002597	1
PL-50060	E13	X			7.3938	-4.10596			0.00402643	43	7.3938	-4.10596	21075	LAX1	54900	NM_017773
PL-50060	M14	X			78.077	4.08635			0.00438217	44	78.077	4.08635	11	TTC22	55001	NM_017904
PL-50005	C13	X	29.1806	-4.08288					0.00444817	45	29.1806	-4.08288	21074	MGC26856	256710	NM_152779	2
PL-50060	A18	X			7.71803	-4.06838			0.00473415	46	7.71803	-4.06838	21073	GPATCH1	55094	NM_018025
PL-50060	C04	X			77.554	4.02573			0.00567987	47	77.554	4.02573	12	MED9	55090	NM_018019
PL-50060	C23	X			8.1643	-4.01665			0.00590302	48	8.1643	-4.01665	21071	MTMR10	54893	NM_017762
PL-50060	I17	X			77.4071	4.00871			0.00610521	49	77.4071	4.00871	13	SOHLH2	54937	NM_017826
PL-50060	J23	X			8.42228	-3.98675			0.00669833	50	8.42228	-3.98675	21070	CEP55	55165	NM_018131
PL-50005	C16	X	30.9107	-3.94222					0.0080732	51	30.9107	-3.94222	21068	SCTR	6344	NM_002980
PL-50005	D17	X	31.0094	-3.9342					0.00834747	52	31.0094	-3.9342	21067	TAS2R8	50836	NM_023918
PL-50060	F18	X			8.97985	-3.92213			0.00877691	53	8.97985	-3.92213	21065	IMP3	55272	NM_018285
PL-50060	A02	X			76.637	3.91945			0.00887525	54	76.637	3.91945	14	FLJ10241	55101	NM_018035
PL-50005	A13	X	31.1938	-3.9192					0.00888424	55	31.1938	-3.9192	21064	MAS1	4142	NM_002377	3
PL-50005	O04	X	31.647	-3.88236					0.0103449	56	31.647	-3.88236	21062	GPR147	64106	NM_022146	3	one
PL-50005	E09	X	31.666	-3.88082					0.0104106	57	31.666	-3.88082	21061	MS4A2	2206	NM_000139	2
PL-50069	M09	X	75.6497	3.85766					0.0114479	58	75.6497	3.85766	15	ZNF30	90075	NM_194325
PL-50005	G10	X	32.194	-3.83788					0.0124099	59	32.194	-3.83788	21058	RGS14	10636	NM_006480	3
PL-50005	E12	X	32.1965	-3.83769					0.0124199	60	32.1965	-3.83769	21057	RGS6	9628	NM_004296	1
PL-50009	E23	X	95.2779	3.80876					0.0139664	61	95.2779	3.80876	16	FOXK2	3607	NM_004514	0
PL-50005	O07	X	33.0714	-3.76655					0.0165516	62	33.0714	-3.76655	21051	OR2W1	26692	NM_030903	2	one
PL-50069	F04	X	74.4886	3.74676					0.017913	63	74.4886	3.74676	19	C1QTNF4	114900	NM_031909
PL-50060	O17	X			75.1379	3.7457			0.0179895	64	75.1379	3.7457	20	C20orf27	54976	NM_017874
PL-50005	A04	X	33.4812	-3.73323					0.0189038	65	33.4812	-3.73323	21049	TAS1R1	80835	NM_138697	1
PL-50009	D23	X	93.9336	3.7332					0.0189065	66	93.9336	3.7332	21	POU3F2	5454	NM_005604
PL-50069	A11	X	74.3087	3.72958					0.0191802	67	74.3087	3.72958	22	TANC1	85461	XM_043492
PL-50004	M06	X	4.99296	-3.687					0.0226917	68	4.99296	-3.687	21046	EDG7	23566	NM_012152	4
PL-50071	H13	X	54.247	3.68482					0.022886	69	54.247	3.68482	24	USP43	124739	XM_371015
PL-50060	H17	X			11.0309	-3.68441			0.0229235	70	11.0309	-3.68441	21045	C14orf130	55148	NM_175748
PL-50060	P08	X			74.3983	3.65997			0.0252241	71	74.3983	3.65997	25	SETD5	55209	XM_371614
PL-50069	F14	X	73.4749	3.64994					0.0262302	72	73.4749	3.64994	26	OSBPL9	114883	NM_024586
PL-50069	B07	X	72.6876	3.57474					0.035057	73	72.6876	3.57474	27	SYTL5	94122	NM_138780
PL-50005	M06	X	35.6184	-3.55948					0.0371586	74	35.6184	-3.55948	21030	P2RY6	5031	NM_004154	2	one
PL-50004	D11	X	7.51919	-3.55765					0.0374194	75	7.51919	-3.55765	21029	GPR101	83550	NM_054021	4
PL-50060	P10	X			73.3171	3.53467			0.0408288	76	73.3171	3.53467	28	DCUN1D2	55208	NM_018185
PL-50005	O20	X	35.9246	-3.53459					0.0408413	77	35.9246	-3.53459	21020	OR5F1	338674	XM_291859
PL-50005	F13	X	35.9684	-3.53103					0.041395	78	35.9684	-3.53103	21019	TSHR	7253	NM_000369	1
PL-50005	O05	X	35.9758	-3.53043					0.0414892	79	35.9758	-3.53043	21018	OR2T1	26696	XM_060316	2
PL-50060	G17	X			12.4797	-3.51649			0.0437296	80	12.4797	-3.51649	21016	RASIP1	54922	NM_017805
PL-50005	K14	X	36.3656	-3.49873					0.0467477	81	36.3656	-3.49873	21011	PNR	9038	NM_003967	1
PL-50005	G12	X	36.3803	-3.49754					0.0469576	82	36.3803	-3.49754	21010	RGS12	6002	NM_002926
PL-50069	M02	X	71.8751	3.49715					0.0470264	83	71.8751	3.49715	29	LOC90379	90379	XM_373433
PL-50005	F07	X	36.4465	-3.49215					0.0479143	84	36.4465	-3.49215	21008	TRHDE	29953	NM_013381	0
PL-50005	K15	X	36.4973	-3.48803					0.0486598	85	36.4973	-3.48803	21007	OR1D4	8385	NM_003552	2
PL-50084	G11	X	3.59317	-3.34963	3.21933	-3.75912			0.0489861	86	3.40625	-3.55437	21028	LOC400790	400790	XM_375814
PL-50002	G12	X	2.09384	-3.76947	2.90371	-3.22881	0.860726	-3.91288	0.0499287	87	1.95276	-3.63705	21042	C9ORF96	169436	XM_291304
PL-50060	C02	X			12.7917	-3.48033			0.0500802	88	12.7917	-3.48033	21006	TMEM51	55092	NM_018022
PL-50060	H04	X			12.8032	-3.479			0.0503295	89	12.8032	-3.479	21005	ECHDC2	55268	NM_018281	4
PL-50005	O23	X	36.6283	-3.47738					0.0506349	90	36.6283	-3.47738	21004	OR52A1	23538	NM_012375
PL-50005	M21	X	36.6387	-3.47653					0.0507955	91	36.6387	-3.47653	21003	OR2J2	26707	NM_030905	4
PL-50060	C20	X			12.8313	-3.47574			0.0509439	92	12.8313	-3.47574	21002	FEZF2	55079	NM_018008	4
PL-50002	P11	X	5.02806	-3.58733	2.0164	-3.28558	2.99974	-3.74512	0.0510705	93	3.34806	-3.53934	21022	PIK4CA	5297	NM_002650	3
PL-50004	M08	X	9.48571	-3.45695					0.054632	94	9.48571	-3.45695	21000	EDG6	8698	NM_003775	0
PL-50005	C18	X	37.0891	-3.43991					0.05819	95	37.0891	-3.43991	20998	SALPR	51289	NM_016568	2
PL-50071	G17	X	51.4439	3.43894					0.0584003	96	51.4439	3.43894	30	DEFB118	117285	NM_054112	1
PL-50060	B11	X			13.2	-3.43301			0.0596927	97	13.2	-3.43301	20996	SLFN12	55106	NM_018042
PL-50002	C19	X	8.20853	-3.38991	2.0815	-3.28141	0.413154	-3.94799	0.0603615	98	3.56773	-3.53977	21023	IRS1	3667	NM_005544
PL-50060	A17	X			13.2302	-3.4295			0.0604688	99	13.2302	-3.4295	20995	DPP8	54878	NM_017743
PL-50004	I14	X	10.2453	-3.41806					0.0630697	100	10.2453	-3.41806	20992	FLJ10060	55065	NM_017986	3
PL-50004	E13	X	10.4953	-3.40526					0.0661015	101	10.4953	-3.40526	20990	AVPR1B	553	NM_000707
PL-50084	P02	X	4.88107	-3.26462	4.74408	-3.62101			0.0694792	102	4.81258	-3.44281	20999	LOC389173	389173	XM_371677
PL-50066	N21	X			3.24157	-3.3891			0.0701232	103	3.24157	-3.3891	20986	GDPD5	81544	NM_030792	3
PL-50008	G14	X	69.4893	3.38866					0.0702354	104	69.4893	3.38866	31	TSC2	7249	NM_000548	0
PL-50084	M17	X	5.40007	-3.23036	3.24674	-3.75664			0.0704282	105	4.32341	-3.4935	21009	LOC391356	391356	XM_372919
PL-50005	O13	X	37.7845	-3.38338					0.0716007	106	37.7845	-3.38338	20985	OR3A3	8392	NM_012373	3
PL-50005	C12	X	37.8527	-3.37783					0.0730602	107	37.8527	-3.37783	20982	SORT1	6272	NM_002959
PL-50060	K23	X			13.7055	-3.37442			0.0739715	108	13.7055	-3.37442	20979	C1orf27	54953	NM_017847
PL-50005	M23	X	38.0803	-3.35932					0.0781337	109	38.0803	-3.35932	20975	OR2S2	56656	NM_019897
PL-50069	F20	X	70.4014	3.35639					0.078967	110	70.4014	3.35639	32	OSBPL6	114880	NM_032523
PL-50060	G04	X			13.9374	-3.34754			0.0815309	111	13.9374	-3.34754	20972	ATG16L1	55054	NM_017974
PL-50060	I20	X			71.6726	3.34406			0.0825618	112	71.6726	3.34406	33	FLJ20699	55020	NM_017931
PL-50053	I20	X	76.4942	3.09925	81.8624	3.45344	69.4184	4.79891	0.0831721	113	75.925	3.78387	18	TSPAN1	10103	NM_005727	1
PL-50060	E18	X			71.5751	3.33276			0.085988	114	71.5751	3.33276	34	WIPI1	55062	NM_017983
PL-50004	A08	X	11.9792	-3.32928					0.0870717	115	11.9792	-3.32928	20968	GNB1	2782	NM_002074	3
PL-50012	L02	X	90.5751	3.29576					0.0981571	116	90.5751	3.29576	35	DDX18	8886	NM_006773	4
PL-50004	L14	X	12.6681	-3.294					0.0987717	117	12.6681	-3.294	20963	GPR92	57121	NM_020400
PL-50004	B08	X	12.8407	-3.28517					0.101922	118	12.8407	-3.28517	20959	LGR7	59350	NM_021634	3
PL-50069	D13	X	69.5477	3.27485					0.105717	119	69.5477	3.27485	37	EGLN3	112399	NM_022073
PL-50057	G05	X			9.74139	-3.27438			0.105896	120	9.74139	-3.27438	20954	ZNF285A	26974	NM_152354	4
PL-50071	A18	X	49.5445	3.27233					0.106666	121	49.5445	3.27233	38	TARSL2	123283	NM_152334	1
PL-50069	M05	X	69.508	3.27106					0.107146	122	69.508	3.27106	39	CCDC120	90060	NM_033626
PL-50001	A02	X	5.3749	-4.08483	14.2014	-3.83591	2.47253	-2.96274	0.107279	123	7.3496	-3.62782	21041	CDKN3	1033	NM_005192	1
PL-50084	P05	X	6.315	-3.16997	7.26756	-3.39243			0.110866	124	6.79128	-3.2812	20958	LOC389150	389150	XM_374052
PL-50001	J08	X	4.33076	-4.14698	7.81081	-4.17403	3.05451	-2.94044	0.111369	125	5.06536	-3.75382	21050	FRAP1	2475	NM_004958	4	yes
PL-50005	C11	X	39.5087	-3.24319					0.118197	126	39.5087	-3.24319	20943	MGC24137	143503	NM_152430	3
PL-50005	G16	X	39.53	-3.24146					0.118918	127	39.53	-3.24146	20942	RGS1	5996	NM_002922
PL-50060	M08	X			70.7687	3.2393			0.119825	128	70.7687	3.2393	40	C11orf59	55004	NM_017907
PL-50071	L12	X	49.1654	3.23907					0.119922	129	49.1654	3.23907	41	ZNF428	126299	NM_182498
PL-50057	M12	X			10.4374	-3.23778			0.120464	130	10.4374	-3.23778	20940	VPS4A	27183	NM_013245	2
PL-50060	P16	X			14.9817	-3.22651			0.125311	131	14.9817	-3.22651	20936	ZNF532	55205	NM_018181
PL-50002	O08	X	8.34905	-3.38119	6.76843	-2.98155	3.09444	-3.73769	0.125847	132	6.07064	-3.36681	20978	MAP4K1	11184	NM_007181	3	one
PL-50002	H05	X	6.22799	-3.51285	7.21242	-2.95314	3.4333	-3.71111	0.126509	133	5.62457	-3.39237	20987	PANK4	55229	NM_018216	1	one
PL-50066	A13	X			5.97917	-3.22288			0.126909	134	5.97917	-3.22288	20934	DOCK5	80005	NM_024940	3
PL-50005	B23	X	39.7762	-3.22145					0.127546	135	39.7762	-3.22145	20933	TAS2R40	259286	NM_176882	2
PL-50084	O19	X	8.18797	-3.04634	4.15669	-3.67421			0.127752	136	6.17233	-3.36028	20976	LOC388946	388946	XM_371491
PL-50060	A19	X			15.0321	-3.22067			0.127893	137	15.0321	-3.22067	20932	BCOR	54880	NM_017745
PL-50004	M13	X	14.1041	-3.22047					0.127979	138	14.1041	-3.22047	20931	CELSR2	1952	NM_001408	2	one
PL-50053	F05	X	76.9002	3.13015	77.6463	3.07051	79.9565	6.85311	0.129471	139	78.1676	4.35126	6	MARCH6	10299	NM_005885	0
PL-50002	L06	X	9.99923	-3.27876	6.08719	-3.02513	5.28532	-3.56586	0.129686	140	7.12391	-3.28992	20961	PRKAR2B	5577	NM_002736	2
PL-50001	I23	X	4.69231	-4.12546	13.2157	-3.88806	4.1566	-2.89821	0.129699	141	7.35485	-3.63724	21043	AKAP11	11215	NM_016248	3
PL-50004	B02	X	14.3917	-3.20575					0.134711	142	14.3917	-3.20575	20928	LPHN1	22859	NM_014921	4
PL-50003	O23	X	8.44842	-3.42321	2.77737	-3.06695			0.139071	143	5.6129	-3.24508	20944	STK6	6790	NM_003600
PL-50060	A15	X			15.2562	-3.1947			0.139978	144	15.2562	-3.1947	20923	ZCCHC2	54877	NM_017742
PL-50060	F09	X			15.2573	-3.19456			0.140044	145	15.2573	-3.19456	20922	RBM28	55131	NM_018077
PL-50005	F15	X	40.1092	-3.19437					0.140134	146	40.1092	-3.19437	20921	VIP	7432	NM_003381	1
PL-50002	G19	X	11.1653	-3.20637	6.40169	-3.00501	4.56823	-3.6221	0.143071	147	7.37841	-3.27783	20956	KIAA1811	84446	NM_032430
PL-50005	A15	X	40.1909	-3.18773					0.143393	148	40.1909	-3.18773	20920	MAS1L	116511	NM_052967	2
PL-50001	H15	X	2.35541	-4.26456	20.8799	-3.48254	4.25031	-2.89462	0.143761	149	9.16188	-3.54724	21026	DKFZp434C1418	285220	NM_173655
PL-50060	P04	X			15.3242	-3.18681			0.14385	150	15.3242	-3.18681	20918	DPPA4	55211	NM_018189
PL-50060	P19	X			70.2788	3.18253			0.145996	151	70.2788	3.18253	43	APPL2	55198	NM_018171
PL-50002	F11	X	13.5995	-3.05527	4.30629	-3.13907	6.25036	-3.49017	0.147537	152	8.05206	-3.22817	20937	PAK2	5062	NM_002577	1
PL-50005	I04	X	40.3356	-3.17597					0.149337	153	40.3356	-3.17597	20916	RAMP1	10267	NM_005855	2
PL-50060	H21	X			15.4504	-3.17219			0.151295	154	15.4504	-3.17219	20913	FLJ10490	55150	NM_018111
PL-50001	K15	X	10.2917	-3.79216	21.0547	-3.47329	4.64289	-2.87958	0.154849	155	11.9964	-3.38168	20984	AKAP7	9465	NM_004842	3	one
PL-50005	O14	X	40.4949	-3.16302					0.156142	156	40.4949	-3.16302	20909	OR6A2	8590	NM_003696	2
PL-50002	H13	X	12.9645	-3.09469	4.74006	-3.11132	8.54225	-3.31041	0.15881	157	8.74895	-3.17214	20912	PCK1	5105	NM_002591	4
PL-50080	H14	X	2.62869	-3.15588					0.160012	158	2.62869	-3.15588	20906	LOC399947	399947	NM_207645
PL-50004	C12	X	15.3988	-3.15418					0.160948	159	15.3988	-3.15418	20905	GLP2R	9340	NM_004246	1
PL-50066	L04	X			7.13292	-3.15283			0.161697	160	7.13292	-3.15283	20904	DEFB126	81623	NM_030931	4
PL-50060	P09	X			69.9549	3.14498			0.166096	161	69.9549	3.14498	44	DNAJC17	55192	NM_018163
PL-50009	B23	X	83.4409	3.14339					0.167003	162	83.4409	3.14339	45	PKNOX1	5316	NM_004571	1
PL-50004	F04	X	15.6277	-3.14246					0.167533	163	15.6277	-3.14246	20901	HTR3A	3359	NM_000869	3
PL-50069	K02	X	68.1106	3.13759					0.170344	164	68.1106	3.13759	46	ZNF622	90441	NM_033414
PL-50084	E04	X	9.94343	-2.93047	2.53982	-3.82067			0.175881	165	6.24163	-3.37557	20980	LOC401038	401038	XM_379163
PL-50012	J12	X	87.945	3.12386					0.178497	166	87.945	3.12386	47	DHX16	8449	NM_003587	2
PL-50066	P21	X			7.62147	-3.12316			0.178917	167	7.62147	-3.12316	20887	FAM117A	81558	NM_030802	2
PL-50057	L05	X			12.6259	-3.12272			0.179189	168	12.6259	-3.12272	20885	ORMDL2	29095	NM_014182	4
PL-50057	C18	X			12.7716	-3.11506			0.183909	169	12.7716	-3.11506	20881	MCAT	27349	NM_173467
PL-50060	B10	X			15.9578	-3.11337			0.184964	170	15.9578	-3.11337	20879	FLJ11151	55313	NM_018340
PL-50004	I07	X	16.2201	-3.11213					0.185743	171	16.2201	-3.11213	20878	CALCRL	10203	NM_005795	2
PL-50005	K11	X	41.1458	-3.1101					0.187024	172	41.1458	-3.1101	20877	OR1C1	26188	XM_291437	3
PL-50057	G12	X			12.8915	-3.10875			0.187879	173	12.8915	-3.10875	20875	ZNF544	27300	NM_014480	3
PL-50060	G13	X			16.0047	-3.10794			0.188395	174	16.0047	-3.10794	20874	HEATR2	54919	NM_017802
PL-50057	K06	X			12.922	-3.10715			0.188899	175	12.922	-3.10715	20873	C2orf30	27248	NM_015701
PL-50060	H08	X			16.0217	-3.10597			0.189659	176	16.0217	-3.10597	20872	C21orf77	55264	NM_018277
PL-50060	N19	X			69.6064	3.10459			0.190545	177	69.6064	3.10459	48	SLC25A36	55186	NM_018155
PL-50060	J20	X			16.0339	-3.10455			0.190568	178	16.0339	-3.10455	20871	KIRREL	55243	NM_018240
PL-50084	F09	X	8.50396	-3.02548	9.45954	-3.19388			0.194306	179	8.98175	-3.10968	20876	LOC401052	401052	XM_379175
PL-50084	N19	X	7.41576	-3.09731	10.5127	-3.09849			0.194898	180	8.96422	-3.0979	20870	LOC389147	389147	XM_371663
PL-50060	E21	X			16.095	-3.09747			0.19518	181	16.095	-3.09747	20869	CCDC99	54908	NM_017785
PL-50005	F19	X	41.3163	-3.09624					0.195994	182	41.3163	-3.09624	20867	VIPR2	7434	NM_003382	1
PL-50080	I04	X	3.60104	-3.09553					0.196463	183	3.60104	-3.09553	20865	SLC26A5	375611	NM_198999
PL-50060	H23	X			16.1258	-3.0939			0.197544	184	16.1258	-3.0939	20863	TMEM38B	55151	NM_018112	2	yes
PL-50005	K10	X	41.4146	-3.08824					0.201343	185	41.4146	-3.08824	20862	PRB4	5545	NM_002723	2
PL-50002	J05	X	7.42324	-3.43866	9.77011	-2.7895	4.8207	-3.6023	0.205966	186	7.33802	-3.27682	20955	PDGFRB	5159	NM_002609	2
PL-50002	H12	X	15.7316	-2.92293	5.99393	-3.0311	4.37576	-3.6372	0.205994	187	8.70043	-3.19707	20925	PRKDC	5591	NM_006904	1
PL-50060	C15	X			16.2385	-3.08084			0.20642	188	16.2385	-3.08084	20860	NSUN2	54888	NM_017755
PL-50060	I10	X			69.3943	3.08			0.206998	189	69.3943	3.08	49	C17orf80	55028	NM_017941
PL-50060	C08	X			69.2806	3.06683			0.216339	190	69.2806	3.06683	50	C10orf118	55088	NM_018017
PL-50005	M12	X	41.7327	-3.06239					0.21958	191	41.7327	-3.06239	20855	P2RY2	5029	NM_002564	3
PL-50004	B07	X	17.3615	-3.05369					0.226047	192	17.3615	-3.05369	20854	GNG3	2785	NM_012202	3
PL-50004	K16	X	17.3754	-3.05297					0.226587	193	17.3754	-3.05297	20853	ELTD1	64123	XM_371262	4
PL-50005	E13	X	41.8617	-3.05189					0.227402	194	41.8617	-3.05189	20852	MTNR1B	4544	NM_005959	3	one
PL-50057	G10	X			13.9947	-3.05075			0.228269	195	13.9947	-3.05075	20850	APEX2	27301	NM_014481	3
PL-50005	E19	X	41.8905	-3.04955					0.229183	196	41.8905	-3.04955	20849	NPR1	4881	NM_000906
PL-50084	K10	X	10.4581	-2.8965	7.75474	-3.3483			0.229332	197	9.10641	-3.1224	20884	LOC391362	391362	XM_372924
PL-50001	E04	X	22.1091	-3.08874	11.232	-3.99302	6.35327	-2.81405	0.232248	198	13.2314	-3.2986	20964	CDK3	1018	NM_001258	4	one
PL-50057	G08	X			14.1465	-3.04277			0.234412	199	14.1465	-3.04277	20846	BMP10	27302	NM_014482	3
PL-50051	D04	X	6.29232	-3.43446	6.75318	-4.94226	3.55801	-2.72271	0.235645	200	5.5345	-3.69981	21047	NAPA	8775	NM_003827	4
PL-50005	E11	X	42.028	-3.03838					0.237857	201	42.028	-3.03838	20843	MTNR1A	4543	NM_005958	1
PL-50057	G04	X			14.2888	-3.03529			0.240304	202	14.2888	-3.03529	20842	ZNF330	27309	NM_014487	3
PL-50005	A16	X	42.0822	-3.03397					0.24136	203	42.0822	-3.03397	20841	TRAR4	319100	NM_175067	2
PL-50080	B19	X	4.60792	-3.03303					0.242113	204	4.60792	-3.03303	20839	GPR153	387509	XM_291419	3
PL-50002	I15	X	7.7449	-3.41869	10.1878	-2.76278	8.54923	-3.30986	0.243128	205	8.82731	-3.16378	20910	LATS1	9113	NM_004690	3
PL-50060	N17	X			68.9202	3.02506			0.248584	206	68.9202	3.02506	51	C20orf12	55184	NM_018152
PL-50005	F17	X	42.2412	-3.02104					0.251907	207	42.2412	-3.02104	20835	VIPR1	7433	NM_004624	2	one
PL-50005	D07	X	42.2494	-3.02037					0.252462	208	42.2494	-3.02037	20833	TAS2R46	259292	NM_176887	1
PL-50084	O11	X	8.91981	-2.99803	11.1768	-3.03833			0.254811	209	10.0483	-3.01818	20831	FLJ44450	388942	XM_373981
PL-50084	E21	X	11.2089	-2.84694	7.38172	-3.38209			0.256679	210	9.29531	-3.11451	20880	LOC388617	388617	XM_373838
PL-50002	O10	X	16.9701	-2.84605	6.50717	-2.99826	6.83416	-3.44438	0.257138	211	10.1038	-3.09623	20866	MAP3K9	4293	NM_033141	0
PL-50060	A11	X			16.8276	-3.01256			0.259051	212	16.8276	-3.01256	20828	C9orf39	54875	NM_017738
PL-50013	M23	X	1.91915	-2.72354	5.22511	-3.20787	5.57786	-4.6028	0.260001	213	4.24071	-3.5114	21014	MMP7	4316	NM_002423
PL-50001	G23	X	16.3167	-3.43353	13.7322	-3.86073	9.61831	-2.68895	0.262549	214	13.2224	-3.32774	20967	ADRBK1	156	NM_001619	2
PL-50057	I12	X			14.8117	-3.0078			0.26315	215	14.8117	-3.0078	20825	SRPX2	27286	NM_014467	2	one
PL-50009	H21	X	80.9871	3.00546					0.265181	216	80.9871	3.00546	52	RERE	473	NM_012102	0
PL-50009	F23	X	80.9417	3.00291					0.267415	217	80.9417	3.00291	53	PROP1	5626	NM_006261	3
PL-50066	E12	X			9.61634	-3.00204			0.268174	218	9.61634	-3.00204	20824	CEP70	80321	NM_024491	3
PL-50012	F10	X	86.0545	3.00029					0.26972	219	86.0545	3.00029	54	ENTPD1	953	NM_001776	4
PL-50080	C16	X	5.15217	-2.99924					0.27065	220	5.15217	-2.99924	20821	MORN2	378464	NM_194270
PL-50005	E14	X	42.5719	-2.99415					0.27521	221	42.5719	-2.99415	20819	RGS5	8490	NM_003617	2
PL-50004	G09	X	18.5746	-2.99157					0.277546	222	18.5746	-2.99157	20818	BRS3	680	NM_001727	2
PL-50080	H04	X	5.35383	-2.98673					0.281982	223	5.35383	-2.98673	20816	FLJ44874	399990	NM_207433
PL-50080	C02	X	5.4107	-2.9832					0.285254	224	5.4107	-2.9832	20810	LOC386597	386597	XM_379073
PL-50084	K18	X	10.8235	-2.87238	9.97717	-3.147			0.286178	225	10.4003	-3.00969	20827	LOC400969	400969	XM_379108
PL-50004	M11	X	18.7718	-2.98147					0.286865	226	18.7718	-2.98147	20808	CELSR1	9620	NM_014246	3
PL-50008	I08	X	63.5958	2.98075					0.287546	227	63.5958	2.98075	55	SERPINH1	871	NM_001235	1
PL-50004	H20	X	18.8136	-2.97933					0.288877	228	18.8136	-2.97933	20806	GRM6	2916	NM_000843	2
PL-50002	J06	X	16.1088	-2.89952	8.20301	-2.88976	9.09262	-3.26725	0.28929	229	11.1348	-3.01884	20832	PRKCL2	5586	NM_006256	2
PL-50060	F13	X			17.1248	-2.97812			0.290024	230	17.1248	-2.97812	20805	SRBD1	55133	NM_018079
PL-50004	J08	X	18.8981	-2.97501					0.292982	231	18.8981	-2.97501	20802	GRM2	2912	NM_000839	3
PL-50084	J07	X	11.8257	-2.80623	7.92611	-3.33278			0.293618	232	9.87589	-3.0695	20856	LOC389117	389117	XM_371638
PL-50060	L08	X			68.4803	2.97407			0.293878	233	68.4803	2.97407	56	UBE1L2	55236	NM_018227
PL-50084	B23	X	11.6073	-2.82064	8.75805	-3.25742			0.295855	234	10.1827	-3.03903	20844	LOC402120	402120	XM_377786
PL-50008	A08	X	63.4265	2.96902					0.298747	235	63.4265	2.96902	58	BRCA2	675	NM_000059	0
PL-50057	L12	X			15.5975	-2.96648			0.301228	236	15.5975	-2.96648	20801	GMPPA	29926	NM_013335	2
PL-50060	C21	X			17.2428	-2.96444			0.303237	237	17.2428	-2.96444	20798	NCAPG2	54892	NM_017760
PL-50066	B08	X			10.2419	-2.96406			0.303607	238	10.2419	-2.96406	20797	SF3B5	83443	NM_031287
PL-50084	E16	X	9.88639	-2.93423	11.6813	-2.99263			0.305478	239	10.7839	-2.96343	20796	LOC389033	389033	XM_374010
PL-50002	D07	X	10.9804	-3.21785	10.4485	-2.7461	11.0423	-3.11433	0.305537	240	10.8238	-3.02609	20838	NRBP	29959	NM_013392	2	one
PL-50012	G11	X	85.3455	2.95396					0.313729	241	85.3455	2.95396	60	ZMPSTE24	10269	NM_005857	1
PL-50084	J04	X	11.5874	-2.82196	9.9613	-3.14843			0.320733	242	10.7743	-2.98519	20815	LOC389224	389224	XM_374086
PL-50066	J07	X			10.6106	-2.94168			0.326439	243	10.6106	-2.94168	20786	APOL5	80831	NM_030642	2
PL-50001	N19	X	17.2821	-3.37606	22.4918	-3.39726	11.0289	-2.63491	0.327733	244	16.9343	-3.13608	20897	RAPGEF3	10411	NM_006105	2
PL-50080	I12	X	6.14012	-2.93792					0.330423	245	6.14012	-2.93792	20785	VWC2	375567	NM_198570	3	one
PL-50053	A12	X	79.3641	3.31767	72.581	2.61044	71.623	5.22865	0.331682	246	74.5227	3.71892	23	CD96	10225	NM_005816	1
PL-50009	K10	X	79.7302	2.9348					0.333758	247	79.7302	2.9348	61	MYOD1	4654	NM_002478	2
PL-50080	M10	X	6.2463	-2.93133					0.337516	248	6.2463	-2.93133	20784	LOC375190	375190	NM_198553
PL-50060	L21	X			17.5461	-2.92929			0.339735	249	17.5461	-2.92929	20783	KLHL11	55175	NM_018143
PL-50002	J23	X	10.9778	-3.21802	10.8867	-2.71806	12.5243	-2.99809	0.35247	250	11.4629	-2.97806	20804	PFKFB3	5209	NM_004566	1	one
PL-50008	O06	X	62.6488	2.9152					0.35546	251	62.6488	2.9152	62	HSP90AB1	3326	NM_007355	2
PL-50005	A09	X	43.5593	-2.91388					0.356966	252	43.5593	-2.91388	20781	LTB4R	1241	NM_181657	2
PL-50012	G02	X	84.6383	2.90773					0.364057	253	84.6383	2.90773	63	TCL1B	9623	NM_004918	2
PL-50057	I08	X			16.741	-2.90636			0.365661	254	16.741	-2.90636	20778	SPINK4	27290	NM_014471	4
PL-50012	O15	X	84.5616	2.90272					0.369935	255	84.5616	2.90272	64	APOBEC3G	60489	NM_021822	3
PL-50084	P23	X	2.95944	-3.39146	14.7901	-2.71104			0.370119	256	8.87475	-3.05125	20851	LOC389162	389162	XM_374058
PL-50004	H23	X	20.3309	-2.90165					0.371208	257	20.3309	-2.90165	20776	GPR161	23432	NM_007369	3
PL-50069	G08	X	65.6264	2.90032					0.37278	258	65.6264	2.90032	65	ZNF439	90594	NM_152262
PL-50057	M08	X			16.8702	-2.89957			0.373677	259	16.8702	-2.89957	20775	ITGB1BP3	27231	NM_170678	3
PL-50012	O18	X	84.5051	2.89902					0.374325	260	84.5051	2.89902	66	RHOF	54509	NM_019034	0
PL-50060	A16	X			17.8127	-2.89838			0.37509	261	17.8127	-2.89838	20774	SAMD4B	55095	XM_290820	3
PL-50005	M14	X	43.7534	-2.8981					0.375437	262	43.7534	-2.8981	20773	P2RY12	64805	NM_022788	3
PL-50002	J04	X	11.0357	-3.21442	12.9369	-2.58689	5.10745	-3.57981	0.37785	263	9.69333	-3.12704	20892	PRKCM	5587	NM_002742	3
PL-50066	N23	X			11.3868	-2.89455			0.379704	264	11.3868	-2.89455	20772	FBXO38	81545	NM_030793	1
PL-50069	H06	X	65.5376	2.89184					0.38299	265	65.5376	2.89184	67	SMYD4	114826	NM_052928
PL-50002	P19	X	9.83548	-3.28892	12.7254	-2.60042	9.41732	-3.24178	0.383481	266	10.6594	-3.04371	20847	PINK1	65018	NM_032409	3	one
PL-50005	O21	X	43.8649	-2.88904					0.386426	267	43.8649	-2.88904	20771	OR51E2	81285	NM_030774	3
PL-50060	D15	X			17.906	-2.88757			0.388226	268	17.906	-2.88757	20768	FANCL	55120	NM_018062
PL-50071	E09	X	45.1368	2.88568					0.390564	269	45.1368	2.88568	69	CENTG3	116988	NM_031946
PL-50008	L18	X	62.2052	2.8845					0.39204	270	62.2052	2.8845	70	FOXL1	2300	NM_005250	2
PL-50084	P18	X	13.626	-2.68739	7.24376	-3.39459			0.394428	271	10.4349	-3.04099	20845	LOC389166	389166	XM_374060
PL-50002	P13	X	19.1393	-2.71141	8.50594	-2.87038	9.05255	-3.27039	0.395788	272	12.2326	-2.95073	20792	PIK4CB	5298	NM_002651	3	one
PL-50057	P11	X			17.2408	-2.88008			0.397572	273	17.2408	-2.88008	20766	PARVB	29780	NM_013327	1
PL-50051	G11	X	11.5648	-2.9658	15.0486	-4.16115	5.50621	-2.61264	0.401171	274	10.7065	-3.24653	20945	U2AF1	7307	NM_006758	3	yes
PL-50060	F16	X			17.9979	-2.87693			0.401571	275	17.9979	-2.87693	20763	TMEM100	55273	NM_018286
PL-50060	J05	X			18.0148	-2.87497			0.404066	276	18.0148	-2.87497	20760	DALRD3	55152	NM_018114
PL-50004	C15	X	20.8732	-2.87387					0.40547	277	20.8732	-2.87387	20758	ADRBK1	156	NM_001619	2
PL-50066	M21	X			11.7281	-2.87382			0.405535	278	11.7281	-2.87382	20757	EDC3	80153	NM_025083	3
PL-50001	F04	X	23.4004	-3.01188	20.9059	-3.48117	11.7586	-2.60695	0.407695	279	18.6883	-3.03333	20840	GSK3A	2931	NM_019884	2
PL-50047	H15	X	3.57874	-3.95013	9.77518	-2.88062	11.709	-2.64255	0.409185	280	8.3543	-3.15776	20907	COPA	1314	NM_004371
PL-50057	C11	X			17.4785	-2.86759			0.413617	281	17.4785	-2.86759	20754	MYEOV	26579	NM_138768	4
PL-50013	P11	X	4.6658	-2.56264	6.88555	-3.08568	7.27061	-4.44563	0.414257	282	6.27399	-3.36465	20977	TKTL1	8277	NM_012253	4
PL-50066	B06	X			11.8696	-2.86524			0.416699	283	11.8696	-2.86524	20752	ZNHIT4	83444	NM_031288	3
PL-50013	I21	X	5.12454	-2.53576	5.38399	-3.19617	7.77883	-4.39844	0.420794	284	6.09579	-3.37679	20981	MCM3	4172	NM_002388	4	one
PL-50060	G15	X			18.1279	-2.86186			0.421166	285	18.1279	-2.86186	20749	DUS2L	54920	NM_017803
PL-50057	M13	X			17.5902	-2.86172			0.421356	286	17.5902	-2.86172	20748	NAG8	27099	NM_014411	3
PL-50005	A02	X	44.2111	-2.86089					0.422455	287	44.2111	-2.86089	20747	OR1J5	26740	XM_373313
PL-50080	M04	X	7.38349	-2.86074					0.422655	288	7.38349	-2.86074	20746	RBM43	375287	NM_198557	3
PL-50051	I14	X	3.83273	-3.65309	6.00845	-5.01239	7.50493	-2.49972	0.422958	289	5.78203	-3.72173	21048	ZNF187	7741	NM_152736	3
PL-50057	H11	X			17.6268	-2.85979			0.42392	290	17.6268	-2.85979	20745	ZC3H7A	29066	NM_014153	2
PL-50008	N10	X	61.8453	2.85959					0.42419	291	61.8453	2.85959	71	FOXF1	2294	NM_001451
PL-50060	P20	X			18.2022	-2.85324			0.432757	292	18.2022	-2.85324	20738	LGI2	55203	NM_018176
PL-50060	L19	X			18.2066	-2.85273			0.433452	293	18.2066	-2.85273	20737	INTS10	55174	NM_018142
PL-50066	G14	X			12.1029	-2.85107			0.435723	294	12.1029	-2.85107	20736	MED28	80306	NM_025205	1
PL-50060	E02	X			67.4134	2.85041			0.436626	295	67.4134	2.85041	72	UACA	55075	NM_018003
PL-50057	L21	X			17.8076	-2.85029			0.4368	296	17.8076	-2.85029	20734	N6AMT1	29104	NM_013240	3
PL-50004	F09	X	21.343	-2.84982					0.437437	297	21.343	-2.84982	20733	GPR119	139760	NM_178471
PL-50004	O09	X	21.4057	-2.84661					0.441875	298	21.4057	-2.84661	20730	CRHR1	1394	NM_004382	3	one
PL-50060	F08	X			18.2701	-2.84538			0.443587	299	18.2701	-2.84538	20729	QRSL1	55278	NM_018292
PL-50057	I10	X			17.9291	-2.8439			0.445657	300	17.9291	-2.8439	20728	HNRNPG-T	27288	NM_014469	3
PL-50069	H21	X	65.0048	2.84096					0.449785	301	65.0048	2.84096	73	CCDC104	112942	NM_080667
PL-50057	E05	X			17.9979	-2.84028			0.450745	302	17.9979	-2.84028	20726	OR1J2	26740	XM_373313	2
PL-50004	B06	X	21.5715	-2.83812					0.453803	303	21.5715	-2.83812	20724	LHCGR	3973	NM_000233	2	one
PL-50001	D20	X	13.8855	-3.57824	19.8824	-3.53532	14.9013	-2.48654	0.45508	304	16.2231	-3.20004	20927	GTF2H1	2965	NM_005316	1
PL-50002	L12	X	21.0271	-2.59422	7.56081	-2.93085	8.14072	-3.3419	0.45643	305	12.2429	-2.95566	20794	PRKAG3	53632	NM_017431	0
PL-50013	K19	X	2.59137	-2.68416	11.7756	-2.72586	8.38149	-4.34248	0.456626	306	7.58282	-3.25083	20948	MMP11	4320	NM_005940	3	yes
PL-50084	A21	X	11.304	-2.84066	13.5016	-2.82775			0.459485	307	12.4028	-2.8342	20721	RP11-133N1.2	391004	XM_372764
PL-50080	H17	X	7.85179	-2.83167					0.463056	308	7.85179	-2.83167	20719	CCL4L2	388372	NM_207007
PL-50057	K02	X			18.2017	-2.82956			0.466117	309	18.2017	-2.82956	20717	CSDC2	27254	NM_014460	3
PL-50053	I19	X	3.38084	-2.46493	4.31351	-3.59005	1.78262	-8.38545	0.467823	310	3.15899	-4.81348	21102	UBAP2L	9898	NM_014847	4
PL-50080	J13	X	8.00949	-2.82188					0.477428	311	8.00949	-2.82188	20711	FLJ45949	388560	NM_207394
PL-50069	C09	X	64.7977	2.82118					0.478474	312	64.7977	2.82118	74	SCRT2	85508	NM_033129
PL-50057	M19	X			18.3645	-2.821			0.478736	313	18.3645	-2.821	20710	ZBTB11	27107	NM_014415	3
PL-50084	I08	X	13.636	-2.68673	11.1612	-3.03975			0.479163	314	12.3986	-2.86324	20751	LOC400987	400987	XM_376101
PL-50066	E15	X			12.6105	-2.82025			0.479866	315	12.6105	-2.82025	20709	FLJ12331	80052	NM_024986
PL-50004	L19	X	21.9383	-2.81934					0.481226	316	21.9383	-2.81934	20707	GPR35	2859	NM_005301	2
PL-50069	B18	X	64.7708	2.81861					0.482327	317	64.7708	2.81861	75	C6orf150	115004	NM_138441
PL-50004	B21	X	21.9643	-2.81801					0.483224	318	21.9643	-2.81801	20705	GPR119	139760	NM_178471	2
PL-50004	M17	X	22.0362	-2.81433					0.488795	319	22.0362	-2.81433	20702	CHAF1B	8208	NM_005441
PL-50004	C14	X	22.0794	-2.81211					0.492169	320	22.0794	-2.81211	20700	GLP1R	2740	NM_002062	1
PL-50080	N19	X	8.23023	-2.80818					0.498225	321	8.23023	-2.80818	20696	C9orf165	375704	NM_198573
PL-50057	L06	X			18.6145	-2.80786			0.498716	322	18.6145	-2.80786	20695	LOH3CR2A	29931	NM_013343
PL-50002	C07	X	16.2555	-2.89041	7.92385	-2.90762	16.6648	-2.67335	0.499971	323	13.6147	-2.82379	20714	IMPK	253430	NM_152230	2
PL-50004	P06	X	22.1838	-2.80677					0.500412	324	22.1838	-2.80677	20692	GPR73	10887	NM_138964	3
PL-50009	C23	X	77.442	2.80618					0.501326	325	77.442	2.80618	76	HSF1	3297	NM_005526	1
PL-50053	E10	X	3.71589	-2.43943	4.74678	-3.5507	4.92039	-7.7738	0.503156	326	4.46102	-4.58798	21098	RBM7	10179	NM_016090
PL-50002	N17	X	20.5589	-2.62328	9.03111	-2.83678	11.0758	-3.11171	0.504195	327	13.5553	-2.85726	20742	PIK3CA	5290	NM_006218	1
PL-50001	E20	X	14.0448	-3.56876	17.5333	-3.65961	16.0614	-2.44209	0.507123	328	15.8799	-3.22349	20935	CDC2L2	985	NM_024011	3
PL-50005	A06	X	44.9314	-2.80232					0.507358	329	44.9314	-2.80232	20691	TRAR3	134860	NM_175057	3
PL-50084	C04	X	12.2049	-2.7812	13.5725	-2.82134			0.509915	330	12.8887	-2.80127	20689	hCG_1783417	401019	XM_376154
PL-50066	K18	X			12.9344	-2.80058			0.510101	331	12.9344	-2.80058	20688	TMEM142B	80228	NM_032831	3	one
PL-50080	G04	X	8.35885	-2.8002					0.510717	332	8.35885	-2.8002	20687	PNPLA7	375775	NM_152286
PL-50080	J15	X	8.37005	-2.7995					0.511818	333	8.37005	-2.7995	20686	ZNF324B	388569	NM_207395	4
PL-50080	A06	X	8.39715	-2.79782					0.514491	334	8.39715	-2.79782	20684	ZKSCAN4	387032	NM_019110	1
PL-50080	B02	X	8.47796	-2.7928					0.522536	335	8.47796	-2.7928	20678	FAM87B	400728	NM_207464
PL-50066	E08	X			13.0721	-2.79222			0.52347	336	13.0721	-2.79222	20677	PUS1	80324	NM_025215	3
PL-50002	J20	X	15.1397	-2.95967	13.9415	-2.52262	8.85618	-3.28579	0.524835	337	12.6458	-2.92269	20782	PRKCB1	5579	NM_002738	2
PL-50060	B23	X			18.7888	-2.78526			0.534845	338	18.7888	-2.78526	20675	XKR8	55113	NM_018053
PL-50057	I06	X			19.0495	-2.78499			0.535295	339	19.0495	-2.78499	20674	C10orf28	27291	NM_014472
PL-50080	K09	X	8.61369	-2.78438					0.536307	340	8.61369	-2.78438	20672	LOC374569	374569	XM_370777	4
PL-50002	O04	X	16.0676	-2.90207	12.7729	-2.59738	12.8974	-2.96883	0.536335	341	13.9126	-2.82276	20712	MAP4K3	8491	NM_003618	3	one
PL-50060	A04	X			18.8014	-2.7838			0.53726	342	18.8014	-2.7838	20671	RPP25	54913	NM_017793	4	one
PL-50066	O17	X			13.2184	-2.78334			0.53802	343	13.2184	-2.78334	20670	MYOHD1	80179	NM_025109	1
PL-50084	N18	X	9.45547	-2.96268	15.3515	-2.66019			0.542975	344	12.4035	-2.81143	20699	FLJ23172	389177	XM_371680
PL-50060	E11	X			18.8329	-2.78015			0.543338	345	18.8329	-2.78015	20669	ELOVL2	54898	NM_017770
PL-50060	P14	X			66.8011	2.77945			0.544508	346	66.8011	2.77945	77	SBNO1	55206	NM_018183
PL-50060	J16	X			18.8508	-2.77807			0.546831	347	18.8508	-2.77807	20666	CCDC25	55246	NM_018246
PL-50008	H11	X	60.6639	2.77782					0.547256	348	60.6639	2.77782	78	DBP	1628	NM_001352	3
PL-50069	J16	X	6.20615	-2.77496					0.552082	349	6.20615	-2.77496	20664	LRRC62	114794	XM_056282
PL-50057	K11	X			19.2601	-2.77392			0.553854	350	19.2601	-2.77392	20663	LYPD3	27076	NM_014400	2
PL-50005	E21	X	45.2883	-2.77331					0.554894	351	45.2883	-2.77331	20662	NPR2	4882	NM_000907	4
PL-50004	M16	X	22.8564	-2.77233					0.556565	352	22.8564	-2.77233	20661	EDG2	1902	NM_001401	2
PL-50060	C07	X			18.9041	-2.77189			0.557313	353	18.9041	-2.77189	20660	RETSAT	54884	NM_017750
PL-50080	N13	X	8.87892	-2.76791					0.564164	354	8.87892	-2.76791	20658	LOC388226	388226	XM_370946
PL-50002	P17	X	15.8393	-2.91625	13.4794	-2.55218	12.6145	-2.99102	0.567608	355	13.9777	-2.81982	20708	PIM2	11040	NM_006875	3	one
PL-50071	F14	X	43.7526	2.76427					0.570511	356	43.7526	2.76427	79	WDR63	126820	NM_145172	1
PL-50060	B06	X			18.9718	-2.76404			0.570899	357	18.9718	-2.76404	20657	SLC29A3	55315	NM_018344
PL-50014	J18	X	5.93246	-2.76287					0.572953	358	5.93246	-2.76287	20656	KLC2	64837	NM_022822	3
PL-50008	K14	X	60.4467	2.76279					0.573104	359	60.4467	2.76279	80	RFC1	5981	NM_002913	1
PL-50013	B08	X	5.01265	-2.54232	11.6113	-2.73795	7.60629	-4.41446	0.573483	360	8.07673	-3.23157	20938	LPL	4023	NM_000237	4
PL-50057	E08	X			19.5743	-2.7574			0.582639	361	19.5743	-2.7574	20650	PRPF19	27339	NM_014502
PL-50009	H23	X	76.5573	2.75645					0.58432	362	76.5573	2.75645	81	REST	5978	NM_005612	1
PL-50066	P06	X			13.6776	-2.75546			0.586099	363	13.6776	-2.75546	20648	ANKRD13C	81573	NM_030816
PL-50060	H11	X			19.0864	-2.75077			0.594561	364	19.0864	-2.75077	20644	THAP1	55145	NM_018105
PL-50084	F17	X	15.628	-2.55525	9.43431	-3.19617			0.600196	365	12.5312	-2.87571	20762	LOC401056	401056	XM_379180
PL-50004	M04	X	23.3706	-2.746					0.603268	366	23.3706	-2.746	20638	EDG8	53637	NM_030760	3
PL-50005	M08	X	45.6314	-2.74542					0.60434	367	45.6314	-2.74542	20637	P2RY5	10161	NM_005767	1
PL-50013	M16	X	7.21127	-2.41352	7.34905	-3.05158	11.747	-4.02999	0.604386	368	8.76909	-3.16503	20911	OGG1	4968	NM_002542
PL-50066	M09	X			13.8465	-2.7452			0.604734	369	13.8465	-2.7452	20636	THOC7	80145	NM_025075	3	yes
PL-50084	P09	X	12.8982	-2.73543	14.3572	-2.75026			0.609238	370	13.6277	-2.74284	20633	LOC389151	389151	XM_371665
PL-50008	D17	X	60.1411	2.74163					0.611348	371	60.1411	2.74163	83	CHES1	1112	NM_005197	0
PL-50066	M23	X			13.919	-2.7408			0.61289	372	13.919	-2.7408	20630	FLJ21511	80157	NM_025087
PL-50084	D08	X	15.7767	-2.54543	9.32934	-3.20568			0.613086	373	12.553	-2.87555	20761	LOC389252	389252	XM_374103
PL-50066	A11	X			13.9674	-2.73786			0.618395	374	13.9674	-2.73786	20629	RBM35B	80004	NM_024939	3
PL-50013	I02	X	6.85362	-2.43447	9.33301	-2.90559	11.667	-4.03742	0.621111	375	9.28455	-3.12583	20889	PLA2G7	7941	NM_005084	4
PL-50082	B21	X	9.36626	-2.72485	14.4075	-2.65645	10.8951	-2.84776	0.624422	376	11.5563	-2.74302	20635	OR1I1	126370	NM_001004713; XM_065050
PL-50080	M07	X	9.4351	-2.73339					0.626862	377	9.4351	-2.73339	20624	C17orf83	374768	NM_199339
PL-50084	F06	X	14.6194	-2.62182	12.773	-2.89375			0.627639	378	13.6962	-2.75779	20652	LOC401160	401160	XM_376353
PL-50001	N09	X	22.0689	-3.09114	34.6136	-2.75589	13.4821	-2.54091	0.630115	379	23.3882	-2.79598	20681	EEF2K	29904	NM_013302	2
PL-50084	C02	X	15.5193	-2.56242	11.0266	-3.05193			0.633412	380	13.273	-2.80718	20693	LOC401020	401020	XM_379145
PL-50057	P10	X			20.1357	-2.72788			0.637424	381	20.1357	-2.72788	20619	SNX8	29886	NM_013321	3
PL-50053	B20	X	70.8068	2.66642	71.6659	2.52733	68.6631	4.65168	0.638768	382	70.3786	3.28181	36	YKT6	10652	NM_006555	1
PL-50047	M16	X	6.07622	-3.77186	13.7372	-2.58779	12.5994	-2.59129	0.64611	383	10.8043	-2.98364	20812	ATP6V1C1	528	NM_001695	4	yes
PL-50002	A09	X	20.9547	-2.59872	11.3353	-2.68936	12.8801	-2.97019	0.649749	384	15.0567	-2.75275	20646	IHPK1	9807	NM_153273	2
PL-50057	A02	X			20.2687	-2.72089			0.651066	385	20.2687	-2.72089	20617	PCSK1N	27344	NM_013271	1
PL-50051	D19	X	9.96313	-3.10817	9.7797	-4.65728	9.77478	-2.37148	0.653423	386	9.8392	-3.37898	20983	SF3A2	8175	NM_007165
PL-50084	J11	X	14.6466	-2.62003	13.2149	-2.85372			0.65567	387	13.9308	-2.73687	20627	LOC389120	389120	XM_371641
PL-50057	D02	X			20.337	-2.7173			0.658176	388	20.337	-2.7173	20612	ZNF354C	30832	NM_014594	2
PL-50080	L09	X	9.74581	-2.7141					0.664556	389	9.74581	-2.7141	20609	KAAG1	353219	NM_181337
PL-50002	B19	X	19.0606	-2.71629	13.8829	-2.52636	10.9948	-3.11805	0.664912	390	14.6461	-2.7869	20676	NME6	10201	NM_005793	1
PL-50057	H18	X			20.413	-2.7133			0.666169	391	20.413	-2.7133	20608	SLC25A24	29957	NM_013386	3	yes
PL-50060	G11	X			19.4142	-2.71277			0.667231	392	19.4142	-2.71277	20607	CMTM6	54918	NM_017801	2
PL-50066	G15	X			14.3943	-2.71194			0.668903	393	14.3943	-2.71194	20605	TUBA4B	80086	NM_025019
PL-50060	C19	X			66.2107	2.71103			0.670755	394	66.2107	2.71103	84	FLJ20309	54891	NM_017759
PL-50069	E02	X	63.6397	2.71057					0.671668	395	63.6397	2.71057	85	PYGO2	90780	NM_138300
PL-50012	F07	X	81.6018	2.70927					0.674324	396	81.6018	2.70927	86	TRAF1	7185	NM_005658	3
PL-50084	P04	X	15.4465	-2.56723	12.2856	-2.9379			0.677794	397	13.866	-2.75257	20645	LOC389172	389172	XM_374062
PL-50004	B11	X	24.1412	-2.70654					0.679877	398	24.1412	-2.70654	20601	GNG5	2787	NM_005274
PL-50008	I10	X	59.6071	2.70467					0.683724	399	59.6071	2.70467	87	SERPINF2	5345	NM_000934	2
PL-50080	O11	X	9.96038	-2.70078					0.691763	400	9.96038	-2.70078	20597	ZNF568	374900	NM_198539
PL-50071	F12	X	43.0263	2.70055					0.692248	401	43.0263	2.70055	88	KARCA1	126823	NM_152366	2
PL-50080	J14	X	9.98144	-2.69948					0.694487	402	9.98144	-2.69948	20596	MGC34774	399670	NM_203308
PL-50084	K11	X	12.3441	-2.77201	15.6125	-2.63655			0.69733	403	13.9783	-2.70428	20600	LOC391426	391426	XM_372950
PL-50002	P02	X	22.0194	-2.53263	12.2537	-2.6306	9.11597	-3.26541	0.69792	404	14.463	-2.80955	20698	PKN3	29941	NM_013355	2
PL-50060	B18	X			19.5556	-2.69639			0.700966	405	19.5556	-2.69639	20592	GIMAP4	55303	NM_018326
PL-50004	A07	X	24.3465	-2.69603					0.701709	406	24.3465	-2.69603	20591	ADMR	11318	NM_007264	2
PL-50080	C18	X	10.0847	-2.69307					0.707979	407	10.0847	-2.69307	20590	TRIM74	378108	NM_198853	4
PL-50084	K15	X	10.288	-2.90773	16.532	-2.55326			0.715634	408	13.41	-2.73049	20622	LOC391428	391428	XM_372953
PL-50080	I23	X	10.1495	-2.68905					0.716567	409	10.1495	-2.68905	20584	PTPRQ	374462	XM_370699	3
PL-50004	N14	X	24.4919	-2.68859					0.717553	410	24.4919	-2.68859	20583	GPR8	2832	NM_005286	2
PL-50066	E04	X			14.7798	-2.68854			0.717656	411	14.7798	-2.68854	20582	ULBP1	80329	NM_025218	2
PL-50084	F21	X	16.6672	-2.48665	9.63558	-3.17794			0.718921	412	13.1514	-2.83229	20720	LOC389099	389099	XM_371621
PL-50013	G05	X	8.86753	-2.31649	4.55853	-3.25691	4.69084	-4.68516	0.722023	413	6.03897	-3.41952	20993	KRAS	3845	NM_004985	4
PL-50066	M18	X			14.8443	-2.68462			0.726121	414	14.8443	-2.68462	20580	TM2D3	80213	NM_025141	1
PL-50005	G04	X	46.3868	-2.684					0.727468	415	46.3868	-2.684	20579	RGS19IP1	10755	NM_005716
PL-50057	N20	X			21.0095	-2.68194			0.731961	416	21.0095	-2.68194	20577	PSMC3IP	29893	NM_013290	1
PL-50084	A23	X	16.3535	-2.50736	11.4157	-3.01669			0.735958	417	13.8846	-2.76203	20655	PRAMEF21	391001	XM_372761
PL-50004	L09	X	24.7284	-2.67648					0.744005	418	24.7284	-2.67648	20572	GPR3	2827	NM_005281	3	yes
PL-50071	J12	X	42.7293	2.6745					0.748415	419	42.7293	2.6745	89	CCDC105	126402	NM_173482	2
PL-50004	E17	X	24.7921	-2.67322					0.751278	420	24.7921	-2.67322	20569	BAI1	575	NM_001702	2
PL-50002	O14	X	22.2896	-2.51586	13.1036	-2.57623	7.92575	-3.35876	0.75486	421	14.4396	-2.81695	20703	MAP3K7	6885	NM_003188	1
PL-50069	P15	X	63.226	2.67106					0.756116	422	63.226	2.67106	90	FAM83F	113828	NM_138435
PL-50084	K05	X	15.2104	-2.58281	14.0285	-2.78003			0.761762	423	14.6194	-2.68142	20575	LOC389024	389024	XM_374003
PL-50060	E08	X			19.8008	-2.66797			0.76312	424	19.8008	-2.66797	20566	DET1	55070	NM_017996
PL-50080	B11	X	10.5043	-2.66702					0.765276	425	10.5043	-2.66702	20565	ZNF322B	387328	NM_199005
PL-50080	L18	X	10.5085	-2.66676					0.765859	426	10.5085	-2.66676	20563	GPR152	390212	NM_206997	2
PL-50069	H18	X	7.36985	-2.66382					0.772599	427	7.36985	-2.66382	20560	KIAA1920	114817	XM_375243
PL-50002	J13	X	7.75581	-3.41801	17.2206	-2.31282	11.0436	-3.11423	0.773588	428	12.0067	-2.94835	20789	PDK4	5166	NM_002612	2
PL-50057	P06	X			21.4259	-2.66005			0.781297	429	21.4259	-2.66005	20554	STRN4	29888	NM_013403	3
PL-50080	I05	X	10.6189	-2.65991					0.781616	430	10.6189	-2.65991	20553	GALNTL4	374378	NM_198516	4	one
PL-50066	N08	X			15.2692	-2.65882			0.784138	431	15.2692	-2.65882	20552	SNX27	81609	NM_030918	3
PL-50004	N08	X	25.1791	-2.6534					0.796857	432	25.1791	-2.6534	20548	GPR82	27197	NM_080817	4	one
PL-50066	I08	X			15.376	-2.65234			0.799371	433	15.376	-2.65234	20547	HSD3B7	80270	NM_025193
PL-50060	D10	X			19.9441	-2.65135			0.801701	434	19.9441	-2.65135	20546	SAPS3	55291	NM_018312
PL-50080	B21	X	10.7891	-2.64934					0.806493	435	10.7891	-2.64934	20544	Kua	387521	NM_199129	2
PL-50060	K18	X			65.666	2.64789			0.809951	436	65.666	2.64789	92	C12orf48	55010	NM_017915
PL-50013	K10	X	7.90217	-2.37304	11.9474	-2.71321	7.12578	-4.45907	0.810464	437	8.9918	-3.18178	20917	PDE1B	5153	NM_000924	4	one
PL-50060	A09	X			19.9824	-2.64692			0.812293	438	19.9824	-2.64692	20543	FNBP1L	54874	NM_017737
PL-50057	J11	X			21.6883	-2.64625			0.813895	439	21.6883	-2.64625	20542	GTPBP8	29083	NM_014170	4	yes
PL-50066	C14	X			15.4945	-2.64514			0.816571	440	15.4945	-2.64514	20540	BPIL1	80341	NM_025227	1
PL-50057	K16	X			21.7302	-2.64405			0.819215	441	21.7302	-2.64405	20538	BBS9	27241	NM_014451	2
PL-50013	I06	X	8.11614	-2.36051	11.8568	-2.71988	8.91079	-4.29333	0.826602	442	9.62791	-3.12457	20888	PLA2G3	50487	NM_015715	3	yes
PL-50001	F15	X	28.9508	-2.6815	30.2088	-2.98895	16.1111	-2.44019	0.826941	443	25.0902	-2.70355	20598	DGKA	1606	NM_001345	1
PL-50057	G19	X			21.8083	-2.63994			0.829205	444	21.8083	-2.63994	20534	ZRF1	27000	XM_168590	3
PL-50057	N11	X			21.8162	-2.63953			0.830214	445	21.8162	-2.63953	20533	DDX25	29118	NM_013264	3
PL-50053	L06	X	82.2354	3.53618	70.3081	2.40401			0.83112	446	76.2718	2.97009	57	NEBL	10529	NM_006393	1
PL-50001	G10	X	12.6298	-3.65299	7.85595	-4.17164	21.1658	-2.24652	0.832001	447	13.8838	-3.35705	20974	CD4	920	NM_000616	2
PL-50004	A10	X	25.541	-2.63487					0.841698	448	25.541	-2.63487	20529	GNAZ	2781	NM_002073	1
PL-50003	A09	X	85.4808	3.16075	86.8934	5.97779	78.9046	2.26109	0.844243	449	83.7596	3.79988	17	RFP	5987	NM_006510	1
PL-50001	J11	X	26.1877	-2.84597	19.639	-3.5482	19.365	-2.31552	0.846672	450	21.7306	-2.90323	20777	DMPK	1760	NM_004409
PL-50002	D14	X	19.7893	-2.67106	15.245	-2.43922	13.1503	-2.949	0.848946	451	16.0615	-2.68642	20581	PTK2	5747	NM_005607	2
PL-50082	K23	X	11.3839	-2.61238	17.4956	-2.48826	10.0975	-2.89121	0.855542	452	12.9923	-2.66395	20561	LOC152122	152122	XM_098164
PL-50014	N19	X	8.55991	-2.62895					0.856478	453	8.55991	-2.62895	20527	RASAL2	9462	NM_004841
PL-50005	F05	X	47.0699	-2.62846					0.85772	454	47.0699	-2.62846	20526	OXER1	165140	NM_148962	2
PL-50084	J15	X	15.7449	-2.54753	14.5847	-2.72965			0.859445	455	15.1648	-2.63859	20532	LOC389124	389124	XM_371643
PL-50012	H14	X		-2.62418					0.868571	456	#DIV/0!	-2.62418	20523	DNMT3B	1789	NM_006892	4
PL-50013	K21	X	6.57621	-2.45072	14.1149	-2.55372	20.4215	-3.22456	0.872551	457	13.7042	-2.743	20634	MMP12	4321	NM_002426	3	yes
PL-50084	P14	X	17.4949	-2.43202	11.2863	-3.02842			0.873661	458	14.3906	-2.73022	20621	LOC389168	389168	XM_371672
PL-50066	M16	X			15.9	-2.62052			0.877956	459	15.9	-2.62052	20521	C21orf96	80215	NM_025143
PL-50069	F12	X	62.6933	2.62018					0.878839	460	62.6933	2.62018	95	OSBPL11	114885	NM_022776
PL-50066	F19	X			15.9312	-2.61863			0.882836	461	15.9312	-2.61863	20520	TMEM177	80775	NM_030577	1
PL-50004	D05	X	25.8947	-2.61676					0.887695	462	25.8947	-2.61676	20519	GPR1	2825	NM_005279	2	yes
PL-50057	C04	X			22.3086	-2.61364			0.895842	463	22.3086	-2.61364	20518	CECR6	27439	NM_031890	2
PL-50002	A12	X	19.9011	-2.66412	15.9871	-2.39174	12.346	-3.01208	0.902748	464	16.0781	-2.68931	20585	NEK2	4751	NM_002497	2
PL-50005	C06	X	47.3012	-2.60966					0.906335	465	47.3012	-2.60966	20515	SSTR1	6751	NM_001049	1
PL-50005	K16	X	47.349	-2.60577					0.916675	466	47.349	-2.60577	20512	PIK3CG	5294	NM_002649
PL-50004	N13	X	26.1186	-2.6053					0.917947	467	26.1186	-2.6053	20510	GPR42	2866	NM_005305	2
PL-50001	O23	X	11.1712	-3.73981	36.3517	-2.66393	18.949	-2.33146	0.921225	468	22.1573	-2.91173	20779	AVPR1B	553	NM_000707	2	one
PL-50051	H11	X	13.6016	-2.78475	15.1502	-4.15158	11.3581	-2.28203	0.929254	469	13.37	-3.07279	20857	TMEM187	8269	NM_003492	3
PL-50080	L17	X	11.62	-2.59776					0.938332	470	11.62	-2.59776	20505	KRTAP10-2	386679	NM_198693	3
PL-50004	G10	X	26.3075	-2.59562					0.944199	471	26.3075	-2.59562	20504	FZD10	11211	NM_007197	3
PL-50013	N23	X	10.1983	-2.23853	8.46137	-2.96973	14.8738	-3.73966	0.945044	472	11.1778	-2.98264	20809	TGM1	7051	NM_000359	4
PL-50080	J23	X	11.6733	-2.59446					0.947398	473	11.6733	-2.59446	20502	GBP7	388646	NM_207398	0
PL-50069	N11	X	8.11343	-2.5928					0.951992	474	8.11343	-2.5928	20501	TMEM54	113452	NM_033504
PL-50084	N11	X	14.929	-2.60139	16.2007	-2.58327			0.953578	475	15.5648	-2.59233	20500	FLJ25363	401082	XM_376257
PL-50084	E06	X	17.905	-2.40495	11.841	-2.97817			0.953716	476	14.873	-2.69156	20588	LOC389087	389087	XM_374028
PL-50071	A04	X	41.7869	2.59184					0.95465	477	41.7869	2.59184	97	FSD2	123722	XM_058721	2
PL-50013	J16	X	10.1862	-2.23924	9.06131	-2.92558	13.1287	-3.9017	0.955799	478	10.7921	-3.02217	20837	TUBA3C	7278	NM_006001	3	yes
PL-50053	M06	X	4.68037	-2.36603	8.0292	-3.25257			0.956184	479	6.35479	-2.8093	20697	SAE2	10054	NM_005499	3
PL-50005	A17	X	47.5497	-2.58945					0.961284	480	47.5497	-2.58945	20499	MASS1	84059	NM_032119	2
PL-50066	O18	X			16.4149	-2.58926			0.961819	481	16.4149	-2.58926	20498	C10orf57	80195	NM_025125
PL-50003	C23	X	15.6797	-2.80515	8.52783	-2.44862			0.968487	482	12.1038	-2.62689	20525	RPS6KA4	8986	NM_003942	1
PL-50080	H21	X	11.83	-2.58473					0.974562	483	11.83	-2.58473	20494	FLJ44861	388428	NM_207389
PL-50060	G12	X			20.5193	-2.58469			0.974657	484	20.5193	-2.58469	20493	PLEKHB2	55041	NM_017958
PL-50084	H11	X	18.0065	-2.39825	12.0216	-2.96181			0.976593	485	15.0141	-2.68003	20573	UNQ6490	389102	XM_371623
PL-50069	E05	X	62.2783	2.58055					0.986437	486	62.2783	2.58055	100	TRIM4	89122	NM_033017
PL-50080	F18	X	11.9248	-2.57885					0.991307	487	11.9248	-2.57885	20490	FLJ42957	400077	NM_207436
PL-50013	O23	X	8.904	-2.31435	13.3784	-2.60792	13.0133	-3.91241	0.994973	488	11.7652	-2.9449	20787	MUT	4594	NM_000255	3	yes
PL-50057	H21	X			23.0107	-2.57672			0.997414	489	23.0107	-2.57672	20488	HSPC072	29075	NM_014162
PL-50057	D05	X			23.0214	-2.57616			0.999035	490	23.0214	-2.57616	20486	OSTM1	28962	NM_014028	2
PL-50001	M07	X	35.4648	-2.29376	20.2715	-3.51473	10.285	-2.66341	0.999325	491	22.0071	-2.82397	20715	ACVR1C	130399	NM_145259	2
PL-50057	P17	X			23.0419	-2.57508			1.00216	492	23.0419	-2.57508	20485	UCRC	29796	NM_013387	3	yes
PL-50080	C21	X	12.0005	-2.57415					1.00487	493	12.0005	-2.57415	20483	KRTAP10-10	353333	NM_181688	3
PL-50002	A18	X	18.2968	-2.7637	17.3966	-2.30156	13.208	-2.94447	1.01034	494	16.3005	-2.66991	20567	COASY	80347	NM_025233	2	one
PL-50066	L02	X			16.7018	-2.57184			1.0116	495	16.7018	-2.57184	20482	GALIG	81625	NM_194327
PL-50012	J20	X	79.4825	2.57075					1.01478	496	79.4825	2.57075	101	DDX20	11218	NM_007204	4
PL-50060	E16	X			20.6514	-2.56938			1.01881	497	20.6514	-2.56938	20478	ZCWPW1	55063	NM_017984
PL-50005	M09	X	47.8625	-2.56403					1.03466	498	47.8625	-2.56403	20472	OR2B2	81697	NM_033057	2
PL-50004	L17	X	26.9311	-2.56369					1.03565	499	26.9311	-2.56369	20471	GPR34	2857	NM_005300
PL-50005	B07	X	47.8802	-2.56259					1.03895	500	47.8802	-2.56259	20470	TAS2R1	50834	NM_019599	2
PL-50069	H05	X	8.43795	-2.5618					1.04131	501	8.43795	-2.5618	20469	MGC19604	112812	NM_080665
PL-50066	O08	X			16.8718	-2.56152			1.04216	502	16.8718	-2.56152	20468	FHOD3	80206	XM_371114	3
PL-50004	N06	X	26.9868	-2.56084					1.04419	503	26.9868	-2.56084	20467	GPR84	53831	NM_020370
PL-50051	H05	X	9.48027	-3.15109	15.77	-4.09322	13.2819	-2.17334	1.04747	504	12.8441	-3.13921	20898	SMC1A	8243	NM_006306	4	one
PL-50002	B08	X	22.9105	-2.47731	15.7889	-2.40442	11.3282	-3.0919	1.04748	505	16.6759	-2.65788	20551	RAC1	5879	NM_018890	3	one
PL-50004	H15	X	27.0277	-2.55875					1.05051	506	27.0277	-2.55875	20465	GPR15	2838	NM_005290
PL-50069	B15	X	62.0416	2.55793					1.05296	507	62.0416	2.55793	102	GNG8	94235	NM_033258
PL-50001	F18	X	23.6766	-2.99544	17.4153	-3.66586	22.7084	-2.18742	1.05664	508	21.2667	-2.94957	20791	GMFG	9535	NM_004877	3	one
PL-50069	D15	X	62.0213	2.556					1.05884	509	62.0213	2.556	103	PRRT2	112476	NM_145239
PL-50014	I02	X	9.99263	-2.55593					1.05904	510	9.99263	-2.55593	20461	ASMT	438	NM_004043	3
PL-50069	B19	X	62.015	2.5554					1.06066	511	62.015	2.5554	104	EPSTI1	94240	NM_033255
PL-50004	E09	X	27.0989	-2.5551					1.06157	512	27.0989	-2.5551	20460	ARRB1	408	NM_004041	3
PL-50005	K21	X	47.9856	-2.55402					1.06488	513	47.9856	-2.55402	20458	OR1E2	8388	NM_003554	1
PL-50060	D08	X			20.7876	-2.5536			1.06616	514	20.7876	-2.5536	20456	KLHL26	55295	NM_018316
PL-50002	I16	X	21.5028	-2.56469	16.4386	-2.36286	13.6505	-2.90977	1.06928	515	17.1973	-2.61244	20516	MARK4	57787	NM_031417	1
PL-50060	N21	X			20.8251	-2.54924			1.07957	516	20.8251	-2.54924	20452	VPS13D	55187	NM_015378
PL-50082	G21	X	12.2508	-2.56406	15.8438	-2.57822	17.1301	-2.50816	1.08042	517	15.0749	-2.55015	20453	LOC92196	92196	XM_043500
PL-50005	M19	X	48.1079	-2.54407					1.09568	518	48.1079	-2.54407	20449	OR2H3	7932	NM_007160	2
PL-50014	J21	X	10.2419	-2.54322					1.09835	519	10.2419	-2.54322	20447	TMEM115	11070	NM_007024	3	yes
PL-50050	E11	X	1.97522	-2.8772	3.58783	-2.45919	1.62096	-2.42974	1.10156	520	2.39467	-2.58871	20496	PSMC3	5702	NM_002804
PL-50082	O20	X	13.0165	-2.52138	15.488	-2.5976	17.0828	-2.51074	1.10418	521	15.1958	-2.54324	20448	LOC285344	285344	XM_211853
PL-50066	P13	X			17.2258	-2.54003			1.10844	522	17.2258	-2.54003	20444	WBSCR16	81554	NM_030798	1
PL-50013	H21	X	8.37472	-2.34536	14.0895	-2.55559	23.8796	-2.90348	1.11	523	15.4479	-2.60148	20507	RRAD	6236	NM_004165
PL-50005	O11	X	48.1804	-2.53818					1.1143	524	48.1804	-2.53818	20442	OR3A2	4995	NM_002551	2
PL-50053	N21	X	5.58825	-2.29694	7.05812	-3.34077			1.12289	525	6.32318	-2.81885	20706	FAM3C	10447	NM_014888	3
PL-50012	J04	X	78.9315	2.53474					1.12531	526	78.9315	2.53474	105	DNASE2	1777	NM_001375
PL-50002	O12	X	26.5107	-2.25384	11.9735	-2.64853	10.3618	-3.1677	1.12757	527	16.282	-2.69002	20586	MAP3K8	1326	NM_005204	1
PL-50057	J06	X			23.8567	-2.53225			1.13335	528	23.8567	-2.53225	20438	PDZRN4	29951	NM_013377	2
PL-50082	M17	X	12.64	-2.54237	19.2637	-2.39196	13.1346	-2.72578	1.13947	529	15.0127	-2.55337	20455	LOC256223	256223	XM_170840
PL-50004	C19	X	27.667	-2.52601					1.15366	530	27.667	-2.52601	20435	AGTR1	185	NM_000685	1
PL-50084	K09	X	14.0751	-2.65775	17.9631	-2.42363			1.16163	531	16.0191	-2.54069	20445	LOC389028	389028	XM_374006
PL-50004	D08	X	27.7169	-2.52346					1.16207	532	27.7169	-2.52346	20434	IL8RB	3579	NM_001557	3
PL-50014	N23	X	10.6302	-2.52343					1.16215	533	10.6302	-2.52343	20433	RECK	8434	NM_021111
PL-50066	A12	X			17.5116	-2.52267			1.16468	534	17.5116	-2.52267	20431	FLJ13621	80076	NM_025009
PL-50004	J14	X	27.7433	-2.52211					1.16655	535	27.7433	-2.52211	20429	GRCA	27239	NM_019858	3
PL-50060	J15	X			21.0644	-2.52151			1.16854	536	21.0644	-2.52151	20428	ARHGEF10L	55160	NM_018125
PL-50066	L18	X			17.5309	-2.5215			1.16856	537	17.5309	-2.5215	20427	ACSBG2	81616	NM_030924	2
PL-50001	E19	X	33.0142	-2.43963	23.9443	-3.32041	18.8891	-2.33375	1.17366	538	25.2825	-2.69793	20594	ACVR2	92	NM_001616	3	one
PL-50005	K07	X	48.4261	-2.5182					1.17956	539	48.4261	-2.5182	20424	OR1A1	8383	NM_014565
PL-50002	C04	X	19.6068	-2.68238	10.5843	-2.73741	21.5264	-2.29205	1.18017	540	17.2391	-2.57061	20479	MYO3B	140469	NM_138995	3	yes
PL-50013	B04	X	10.4187	-2.22562	13.519	-2.59757	7.10313	-4.46118	1.18122	541	10.3469	-3.09479	20864	NDUFS1	4719	NM_005006	4
PL-50002	O19	X	19.2898	-2.70206	16.033	-2.3888	18.7286	-2.51148	1.1939	542	18.0171	-2.53412	20441	MAP3K14	9020	NM_003954	3
PL-50004	E15	X	27.9212	-2.51299					1.19712	543	27.9212	-2.51299	20421	AVPR2	554	NM_000054	2
PL-50001	D15	X	23.9543	-2.97891	32.1208	-2.88779	22.956	-2.17793	1.20612	544	26.3437	-2.68154	20576	CSNK2A2	1459	NM_001896	3
PL-50060	D07	X			21.1655	-2.50979			1.20802	545	21.1655	-2.50979	20420	TMEM39B	55116	NM_018056
PL-50057	E16	X			24.2898	-2.50947			1.20912	546	24.2898	-2.50947	20419	TNRC6A	27327	NM_020847	2	one
PL-50002	O07	X	15.9764	-2.90774	17.0587	-2.32318	18.9017	-2.49791	1.21009	547	17.3122	-2.57627	20487	MAP2K7	5609	NM_145185
PL-50080	L07	X	13.0606	-2.50835					1.21298	548	13.0606	-2.50835	20417	FAM39DP	374666	NM_199163
PL-50050	G16	X	3.33335	-2.80668	5.16465	-2.38548	1.22278	-2.44857	1.2135	549	3.24026	-2.54691	20451	RPS15A	6210	NM_001019
PL-50080	I10	X	13.0782	-2.50725					1.21675	550	13.0782	-2.50725	20416	TRIM73	375593	NM_198924	3
PL-50014	O20	X	10.95	-2.50713					1.21714	551	10.95	-2.50713	20415	SRCAP	10847	NM_006662	4
PL-50005	A07	X	48.5682	-2.50665					1.21882	552	48.5682	-2.50665	20414	LPHN3	23284	NM_015236	2
PL-50053	D23	X	8.05805	-2.10898	9.29721	-3.1374	7.93222	-7.1867	1.2217	553	8.42916	-4.14436	21078	MAEA	10296	NM_005882	4
PL-50084	D04	X	16.259	-2.5136	17.1453	-2.49771			1.22253	554	16.7022	-2.50565	20412	HELT	391723	XM_373043
PL-50066	J20	X			17.798	-2.50528			1.22354	555	17.798	-2.50528	20411	C1orf14	81626	NM_030933
PL-50066	K13	X			17.8026	-2.50501			1.22449	556	17.8026	-2.50501	20410	C6orf97	80129	NM_025059
PL-50080	E09	X	13.1351	-2.50372					1.22897	557	13.1351	-2.50372	20409	BMP8A	353500	NM_181809	3	yes
PL-50084	G20	X	19.0023	-2.33252	13.708	-2.80906			1.2321	558	16.3551	-2.57079	20480	LOC389000	389000	XM_371534
PL-50001	E11	X	33.4442	-2.41403	34.4586	-2.7641	16.6552	-2.41934	1.23446	559	28.186	-2.53249	20439	ABL2	27	NM_005158	1
PL-50066	A08	X			17.863	-2.50133			1.23727	560	17.863	-2.50133	20405	CCDC134	79879	NM_024821	3	one
PL-50084	O04	X	16.9863	-2.46559	16.7147	-2.53671			1.24343	561	16.8505	-2.50115	20404	DKFZp686K16132	388957	XM_371497
PL-50013	N10	X	10.8791	-2.19865	13.4485	-2.60276	15.6364	-3.66886	1.24648	562	13.3213	-2.82342	20713	TUBB4	10382	NM_006087	3
PL-50080	L21	X	13.2488	-2.49666					1.25368	563	13.2488	-2.49666	20402	KRTAP10-5	386680	NM_198694
PL-50071	G20	X	40.6759	2.49438					1.26177	564	40.6759	2.49438	108	C13orf28	122258	NM_145248
PL-50014	A07	X	11.2362	-2.49255					1.26829	565	11.2362	-2.49255	20398	PDHX	8050	NM_003477	3	yes
PL-50004	G06	X	28.3541	-2.49083					1.27446	566	28.3541	-2.49083	20394	FZD3	7976	NM_017412	1	one
PL-50001	C10	X	22.8895	-3.04229	20.6707	-3.49362	24.9022	-2.10336	1.27528	567	22.8208	-2.87976	20765	CDK6	1021	NM_001259	2
PL-50057	P05	X			24.7008	-2.48787			1.28512	568	24.7008	-2.48787	20393	TMOD3	29766	NM_014547	1
PL-50013	F13	X	11.4505	-2.16517	12.8734	-2.64508	14.1811	-3.80398	1.28946	569	12.835	-2.87141	20756	RAP1A	5906	NM_002884
PL-50004	F18	X	28.454	-2.48571					1.29292	570	28.454	-2.48571	20390	HTR1A	3350	NM_000524	2
PL-50080	H10	X	13.4254	-2.4857					1.29297	571	13.4254	-2.4857	20389	FLJ46266	399949	NM_207430
PL-50064	O15	X			5.50625	-2.48118			1.30946	572	5.50625	-2.48118	20386	PLA2G2F	64600	NM_022819
PL-50002	I12	X	18.9726	-2.72175	17.6963	-2.28239	18.0498	-2.56472	1.30954	573	18.2396	-2.52295	20432	MATK	4145	NM_002378
PL-50084	N15	X	19.1568	-2.32233	14.484	-2.73877			1.31912	574	16.8204	-2.53055	20437	LOC389143	389143	XM_374047
PL-50001	E17	X	35.4767	-2.29305	20.5803	-3.4984	17.7617	-2.37695	1.32566	575	24.6062	-2.7228	20618	ACVR1B	91	NM_004302	1
PL-50001	H11	X	20.8034	-3.16647	38.6761	-2.54095	22.2567	-2.20473	1.33572	576	27.2454	-2.63738	20531	DGUOK	1716	NM_001929	2
PL-50060	O07	X			64.1569	2.47298			1.33991	577	64.1569	2.47298	111	TMEM70	54968	NM_017866
PL-50060	H14	X			21.4873	-2.4725			1.34172	578	21.4873	-2.4725	20381	CASC1	55259	NM_018272
PL-50080	L06	X	13.6442	-2.47212					1.34316	579	13.6442	-2.47212	20380	TTMB	399474	XM_033704	3
PL-50053	I09	X	8.73189	-2.05769	6.61087	-3.38139	5.90598	-7.58168	1.34469	580	7.08292	-4.34026	21087	ZBED4	9889	XM_376023	3
PL-50084	D15	X	19.8685	-2.27534	13.1887	-2.8561			1.3587	581	16.5286	-2.56572	20473	LOC389129	389129	XM_371647
PL-50051	E20	X	12.3891	-2.89253	24.6431	-3.25771	14.6134	-2.09811	1.36133	582	17.2152	-2.74945	20642	ZNF226	7769	NM_015919
PL-50004	A09	X	28.8259	-2.46667					1.36375	583	28.8259	-2.46667	20377	ADORA1	134	NM_000674	3
PL-50014	H11	X	11.7888	-2.46438					1.37249	584	11.7888	-2.46438	20373	ARHGAP26	23092	NM_015071	1
PL-50004	F23	X	28.8737	-2.46423					1.3731	585	28.8737	-2.46423	20372	OPN5	221391	NM_181744	2
PL-50001	G14	X	21.5391	-3.12267	34.9326	-2.73901	24.2315	-2.12906	1.37346	586	26.9011	-2.66358	20559	CCRK	23552	NM_012119	3
PL-50053	I11	X	8.7614	-2.05545	8.87629	-3.17563	9.48628	-6.88377	1.37769	587	9.04132	-4.03828	21072	LPPR4	9890	NM_014839	2
PL-50053	E13	X	8.85808	-2.04809	7.51461	-3.29931	7.8215	-7.20828	1.38401	588	8.06473	-4.18523	21081	LRIG2	9860	XM_375770	3
PL-50060	G06	X			21.5845	-2.46123			1.38462	589	21.5845	-2.46123	20367	MRPL20	55052	NM_017971
PL-50052	M19	X	42.1695	2.15661	56.3941	2.89664	49.7361	2.70832	1.38567	590	49.4332	2.58719	98	COX7A2L	9167	NM_004718	1
PL-50004	A16	X	28.9381	-2.46093					1.38579	591	28.9381	-2.46093	20366	GNAS	2778	NM_000516	2
PL-50005	B19	X	49.1449	-2.45977					1.39027	592	49.1449	-2.45977	20365	TAS2R39	259285	NM_176881	1
PL-50013	P04	X	11.4703	-2.16401	14.4662	-2.52787	10.2234	-4.17146	1.39897	593	12.0533	-2.95445	20793	WRN	7486	NM_000553	3	yes
PL-50080	N20	X	13.8812	-2.45741					1.39944	594	13.8812	-2.45741	20362	FLJ43860	389690	NM_207414
PL-50013	P18	X	11.7902	-2.14527	13.8574	-2.57267	13.7099	-3.84774	1.40474	595	13.1192	-2.85522	20740	TREX1	11277	NM_032166	3
PL-50053	D06	X	65.9248	2.29488	69.5102	2.33154	62.081	3.36861	1.40735	596	65.8386	2.66501	91	SCGB1D2	10647	NM_006551	3
PL-50060	K08	X			21.6446	-2.45427			1.41172	597	21.6446	-2.45427	20359	PRPF39	55015	NM_017922
PL-50080	C12	X	13.9382	-2.45387					1.41328	598	13.9382	-2.45387	20357	CATSPER4	378807	XM_371237
PL-50014	P12	X	12.0031	-2.45346					1.41488	599	12.0031	-2.45346	20355	SH2D3C	10044	NM_005489	3
PL-50002	G11	X	17.0945	-2.83833	19.7232	-2.15271	16.1736	-2.71188	1.41891	600	17.6638	-2.56764	20474	MARCH4	57574	NM_020814	3
PL-50071	E10	X	40.1966	2.45234					1.41932	601	40.1966	2.45234	112	NAT12	122830	XM_058661
PL-50066	E23	X			18.6708	-2.45229			1.41951	602	18.6708	-2.45229	20354	FLJ12595	80060	NM_024994
PL-50057	N14	X			25.3848	-2.45191			1.42102	603	25.3848	-2.45191	20353	TRA2A	29896	NM_013293	2
PL-50012	P23	X	2.64415	-2.45136					1.42316	604	2.64415	-2.45136	20352	TNPO2	30000	NM_013433	2	yes
PL-50057	E06	X			25.4166	-2.45023			1.42764	605	25.4166	-2.45023	20350	CTA-126B4.3	27341	NM_015703	4
PL-50005	I16	X	49.2666	-2.44987					1.42908	606	49.2666	-2.44987	20348	PTGFR	5737	NM_000959	0
PL-50084	K13	X	17.1579	-2.45426	17.7333	-2.44445			1.43123	607	17.4456	-2.44936	20347	LOC391427	391427	XM_372952
PL-50004	E06	X	29.1735	-2.44887					1.43304	608	29.1735	-2.44887	20345	GCGR	2642	NM_000160	2	one
PL-50084	H12	X	20.5666	-2.22927	11.8365	-2.97858			1.4346	609	16.2016	-2.60392	20509	LOC389237	389237	XM_374094
PL-50080	M12	X	14.054	-2.44668					1.4418	610	14.054	-2.44668	20344	PFN4	375189	NM_199346	3
PL-50066	F13	X			18.7668	-2.44646			1.44267	611	18.7668	-2.44646	20342	THAP7	80764	NM_030573	2
PL-50013	K20	X	11.3361	-2.17187	15.2664	-2.46899	13.4227	-3.8744	1.45071	612	13.3417	-2.83842	20725	PCCA	5095	NM_000282	4	yes
PL-50012	I16	X	77.5123	2.44198					1.46069	613	77.5123	2.44198	113	CASP5	838	NM_004347	3
PL-50066	C20	X			18.8572	-2.44097			1.46478	614	18.8572	-2.44097	20339	KCNIP4	80333	NM_025221	1
PL-50080	I18	X	14.1605	-2.44007					1.46845	615	14.1605	-2.44007	20338	C5orf25	375484	NM_198567
PL-50080	H18	X	14.1732	-2.43928					1.47165	616	14.1732	-2.43928	20336	LOC399851	399851	NM_207427
PL-50080	K06	X	14.1809	-2.4388					1.4736	617	14.1809	-2.4388	20335	FLJ44290	375347	NM_198564
PL-50064	K18	X			6.40953	-2.43829			1.47568	618	6.40953	-2.43829	20333	FAM59A	64762	NM_022751	3
PL-50080	C14	X	14.1935	-2.43802					1.47679	619	14.1935	-2.43802	20331	FLJ43663	378805	XM_379520
PL-50057	N21	X			25.6526	-2.43782			1.47761	620	25.6526	-2.43782	20330	RACGAP1	29127	NM_013277	3
PL-50071	D18	X	40.0296	2.43768					1.47818	621	40.0296	2.43768	114	LYPLAL1	127018	NM_138794
PL-50013	E23	X	12.1654	-2.12329	14.0905	-2.55552	13.9611	-3.82441	1.48211	622	13.4057	-2.83441	20722	RIPK5	25778	XM_290898	4	one
PL-50053	O17	X	6.70083	-2.21227	10.908	-2.9911			1.4864	623	8.80442	-2.60168	20508	HS3ST4	9951	NM_006040	3
PL-50004	K09	X	29.4454	-2.43495					1.48937	624	29.4454	-2.43495	20329	CCR3	1232	NM_001837	3	yes
PL-50004	C17	X	29.4608	-2.43416					1.49263	625	29.4608	-2.43416	20327	ADRBK2	157	NM_005160	1
PL-50066	O12	X			18.9834	-2.43331			1.49616	626	18.9834	-2.43331	20326	FUZ	80199	NM_025129	4
PL-50057	P20	X			25.768	-2.43176			1.50258	627	25.768	-2.43176	20323	ZDHHC8	29801	NM_013373	1
PL-50083	M17	X	5.40107	-4.98515	3.54879	-2.16868			1.50538	628	4.47493	-3.57691	21033	LOC346910	346910	XM_294456
PL-50002	C17	X	28.1616	-2.15136	14.75	-2.47089	7.87045	-3.3631	1.52321	629	16.9273	-2.66178	20555	IRAK3	11213	NM_007199	3	one
PL-50001	G16	X	20.3582	-3.19297	32.2293	-2.88205	26.3321	-2.04858	1.52875	629	26.3065	-2.70786	20603	CCL4	6351	NM_002984	3	one
PL-50071	A08	X	39.8898	2.42542					1.52905	631	39.8898	2.42542	115	AGBL1	123624	NM_152336	2
PL-50057	K14	X			25.9475	-2.42232			1.54218	632	25.9475	-2.42232	20314	CHMP2A	27243	NM_014453	2
PL-50014	D08	X	12.7036	-2.41776					1.56164	633	12.7036	-2.41776	20310	AIPL1	23746	NM_014336	4
PL-50014	P23	X	12.717	-2.41707					1.56459	634	12.717	-2.41707	20308	SERPINB5	5268	NM_002639	2	yes
PL-50080	O09	X	14.5931	-2.41322					1.58124	635	14.5931	-2.41322	20305	DKFZp779O175	374899	XM_375606
PL-50066	C05	X			19.3191	-2.41293			1.5825	636	19.3191	-2.41293	20304	PHC3	80012	NM_024947	2
PL-50012	M23	X	3.24616	-2.41202					1.58646	637	3.24616	-2.41202	20302	ANAPC1	64682	NM_022662
PL-50014	C02	X	12.8228	-2.41168					1.58791	638	12.8228	-2.41168	20301	PLCG1	5335	NM_002660	3	one
PL-50004	K11	X	29.9036	-2.41149					1.58875	639	29.9036	-2.41149	20300	CCR4	1233	NM_005508	1
PL-50014	P11	X	12.8317	-2.41123					1.58988	640	12.8317	-2.41123	20299	SERPINA10	51156	NM_016186	3
PL-50004	O20	X	29.9331	-2.40998					1.59534	641	29.9331	-2.40998	20298	CXCL9	4283	NM_002416	3
PL-50057	K08	X			26.1911	-2.40951			1.59739	642	26.1911	-2.40951	20297	NFU1	27247	NM_015700	4	one
PL-50082	D21	X	12.2262	-2.56543	21.6355	-2.26277	18.0679	-2.45708	1.59872	643	17.3099	-2.42843	20318	LOC152667	152667	XM_087500
PL-50066	M05	X			19.4012	-2.40794			1.60428	644	19.4012	-2.40794	20295	SIKE	80143	NM_025073
PL-50014	H18	X	12.8966	-2.40792					1.60437	645	12.8966	-2.40792	20294	OPA1	4976	NM_015560	4
PL-50057	I18	X			26.2218	-2.4079			1.60446	646	26.2218	-2.4079	20293	LSM3	27258	NM_014463	3
PL-50066	F02	X			19.4375	-2.40574			1.61397	647	19.4375	-2.40574	20291	MED25	81857	NM_030973	2	one
PL-50005	A12	X	49.8116	-2.40556					1.61478	648	49.8116	-2.40556	20290	TACR2	6865	NM_001057	1
PL-50001	M06	X	36.0063	-2.26153	25.3768	-3.24462	20.799	-2.26058	1.62294	649	27.394	-2.58891	20497	BUB1B	701	NM_001211	4
PL-50005	K06	X	49.8504	-2.40241					1.62875	650	49.8504	-2.40241	20288	PTGDR	5729	NM_000953	3
PL-50084	M05	X	12.1364	-2.78571	20.3638	-2.20618			1.63562	651	16.2501	-2.49595	20399	LOC389019	389019	XM_374001
PL-50001	E09	X	32.8981	-2.44654	36.4284	-2.65987	22.0636	-2.21212	1.63995	652	30.4634	-2.43951	20337	ABL1	25	NM_007313
PL-50053	H07	X	9.58756	-1.99258	11.3003	-2.95546	10.5029	-6.68559	1.64766	653	10.4636	-3.87788	21060	PCGF3	10336	NM_006315
PL-50014	M17	X	13.1081	-2.39714					1.65237	654	13.1081	-2.39714	20286	HIP2	3093	NM_005339	4	yes
PL-50053	P20	X	7.60194	-2.14369	7.64561	-3.28741			1.65345	655	7.62377	-2.71555	20611	COG5	10466	NM_006348	2
PL-50084	P21	X	11.9845	-2.79574	20.4616	-2.19732			1.65879	656	16.2231	-2.49653	20401	C3orf16	389161	XM_374057
PL-50014	O04	X	13.1425	-2.39539					1.66028	657	13.1425	-2.39539	20281	EIF2B3	8891	NM_020365	4	one
PL-50084	L10	X	13.1689	-2.71756	20.2462	-2.21683			1.66057	658	16.7076	-2.46719	20378	LOC401126	401126	XM_379263
PL-50057	P18	X			26.4853	-2.39404			1.66637	659	26.4853	-2.39404	20279	REPIN1	29803	NM_013400	1
PL-50005	G11	X	49.9656	-2.39304					1.67096	660	49.9656	-2.39304	20278	NPY5R	4889	NM_006174	1
PL-50060	B21	X			22.1813	-2.39207			1.67539	661	22.1813	-2.39207	20276	WDR60	55112	NM_018051
PL-50057	H09	X			26.5277	-2.39181			1.67653	662	26.5277	-2.39181	20275	ZCCHC4	29063	XM_376310	2
PL-50084	A11	X	21.5485	-2.16446	12.1617	-2.94912			1.6808	663	16.8551	-2.55679	20463	FLJ39095	400812	XM_378946
PL-50066	F17	X			19.6915	-2.39032			1.68338	664	19.6915	-2.39032	20271	LIMD2	80774	NM_030576	3	yes
PL-50050	I12	X	10.5893	-2.42995	5.68331	-2.36123	2.61674	-2.38266	1.68345	665	6.29643	-2.39128	20272	RPS7	6201	NM_001011
PL-50053	K10	X	9.91266	-1.96783	8.83584	-3.17931	5.62169	-7.6371	1.68545	666	8.1234	-4.26141	21084	UST	10090	NM_005715
PL-50004	E08	X	30.3289	-2.38971					1.68616	667	30.3289	-2.38971	20270	GCG	2641	NM_002054	1
PL-50057	M14	X			26.576	-2.38927			1.68817	668	26.576	-2.38927	20269	SIGLEC8	27181	NM_014442	3
PL-50001	N18	X	38.1117	-2.13621	39.5293	-2.49581	7.59433	-2.7665	1.69652	669	28.4118	-2.46617	20376	FGFR3	2261	NM_000142	2	one
PL-50013	L02	X	83.09	2.03163	85.1454	2.67295	90.015	3.23723	1.69722	670	86.0835	2.64727	93	RELN	5649	NM_005045	2
PL-50066	J04	X			19.7454	-2.38705			1.69844	671	19.7454	-2.38705	20268	LOC81691	81691	NM_030941	4
PL-50066	O14	X			19.7959	-2.38398			1.71266	672	19.7959	-2.38398	20260	MUS81	80198	NM_025128	2
PL-50050	I18	X	3.4659	-2.7998	9.59026	-2.17858	2.60437	-2.38325	1.72125	673	5.22018	-2.45387	20358	RPS3A	6189	NM_001006
PL-50064	P23	X			7.61983	-2.38082			1.72739	674	7.61983	-2.38082	20257	C16orf67	79014	NM_024048
PL-50069	O11	X	10.3621	-2.37803					1.74056	675	10.3621	-2.37803	20254	EMILIN3	90187	NM_052846
PL-50002	A08	X	28.2026	-2.14881	14.7962	-2.46793	16.4942	-2.68673	1.74847	676	19.831	-2.43449	20328	NEK4	6787	NM_003157	1
PL-50014	C21	X	13.5668	-2.37376					1.76079	677	13.5668	-2.37376	20248	RAB7L1	8934	NM_003929
PL-50084	K07	X	19.7485	-2.28327	17.3429	-2.47981			1.778	678	18.5457	-2.38154	20258	LOC389025	389025	XM_374004
PL-50001	B04	X	17.6459	-3.35441	24.757	-3.27741	28.9791	-1.94716	1.77862	679	23.794	-2.85966	20744	HUNK	30811	NM_014586
PL-50004	M07	X	30.7137	-2.37001					1.77875	680	30.7137	-2.37001	20243	CD3E	916	NM_000733
PL-50008	K10	X	54.747	2.36828					1.78709	681	54.747	2.36828	120	S100B	6285	NM_006272	2
PL-50057	E10	X			26.9872	-2.36766			1.79011	682	26.9872	-2.36766	20242	EIF3S12	27335	NM_013234	3
PL-50060	N11	X			63.2479	2.36763			1.79023	683	63.2479	2.36763	121	C17orf71	55181	NM_018149
PL-50082	N20	X	14.8407	-2.41969	18.5212	-2.4324	21.5284	-2.2686	1.79417	684	18.2968	-2.37357	20247	FUNDC2P	220793	XM_016532
PL-50014	L14	X	13.7067	-2.36663					1.79509	685	13.7067	-2.36663	20241	ACTL6B	51412	NM_016188	4	yes
PL-50004	J05	X	30.7928	-2.36596					1.79834	686	30.7928	-2.36596	20239	GPR17	2840	NM_005291	1
PL-50002	O16	X	25.25	-2.33209	18.8067	-2.21134	16.5601	-2.68156	1.8012	687	20.2056	-2.40833	20296	MAP3K6	9064	NM_004672	2
PL-50066	H21	X			20.1035	-2.3653			1.80153	688	20.1035	-2.3653	20237	BHLHB9	80823	NM_030639	2	one
PL-50084	P13	X	16.6261	-2.48936	19.6651	-2.26946			1.80187	689	18.1456	-2.37941	20255	LOC389153	389153	XM_374053
PL-50066	P23	X			20.1251	-2.36399			1.80794	690	20.1251	-2.36399	20235	TRIM11	81559	NM_145214	2
PL-50064	P16	X			7.99638	-2.36294			1.81304	691	7.99638	-2.36294	20234	C17orf39	79018	NM_024052
PL-50008	O16	X	54.6691	2.3629					1.81327	692	54.6691	2.3629	122	RAPGEF1	2889	NM_005312	2
PL-50083	G21	X	4.8691	-5.03745	5.50189	-2.09191			1.82237	693	5.18549	-3.56468	21031	LOC346355	346355	XM_294219
PL-50084	M16	X	16.9725	-2.4665	19.6122	-2.27426			1.82973	694	18.2924	-2.37038	20244	FLJ43987	388960	XM_371500
PL-50063	M20	X			5.70504	-3.01646	4.99786	-2.11914	1.83179	695	5.35145	-2.5678	20476	ZSWIM6	57688	XM_035299	2
PL-50071	A12	X	39.1273	2.35853					1.83473	696	39.1273	2.35853	123	C15orf27	123591	NM_152335
PL-50004	A06	X	30.9391	-2.35847					1.83506	697	30.9391	-2.35847	20231	GNB3	2784	NM_002075	3
PL-50014	B14	X	13.8927	-2.35715					1.84156	698	13.8927	-2.35715	20227	CD163	9332	NM_004244	2	yes
PL-50082	N11	X	17.3097	-2.28207	15.9175	-2.57421	21.4349	-2.2737	1.85054	699	18.2207	-2.37666	20251	EIF4E1B	253314	XM_171094
PL-50064	G04	X			8.17176	-2.35462			1.85418	700	8.17176	-2.35462	20225	NMNAT1	64802	NM_022787	2
PL-50014	A14	X	13.9592	-2.35376					1.85846	701	13.9592	-2.35376	20223	CASP1	834	NM_001223	3	yes
PL-50060	M17	X			63.1235	2.35321			1.86123	702	63.1235	2.35321	124	GEMIN8	54960	NM_017856
PL-50013	P14	X	10.6281	-2.21335	18.2067	-2.25264	24.7184	-2.82559	1.86249	703	17.851	-2.43053	20321	PAPD5	64282	NM_022447
PL-50014	L02	X	13.9884	-2.35227					1.86591	704	13.9884	-2.35227	20221	DYNC1I1	1780	NM_004411	4	yes
PL-50073	D21	X	14.8086	-4.15142	3.22404	-4.74698	8.63551	-1.91108	1.86763	705	8.8894	-3.60316	21039	C17orf69	147081	NM_152466
PL-50080	L02	X	15.5887	-2.35142					1.87021	706	15.5887	-2.35142	20220	FLJ43806	399563	NM_201628
PL-50080	D21	X	15.5952	-2.35101					1.87224	707	15.5952	-2.35101	20219	CLEC2A	387836	NM_207375
PL-50001	F17	X	38.0675	-2.13884	22.8905	-3.37616	20.5194	-2.27129	1.8771	708	27.1591	-2.59543	20503	DGKB	1607	NM_004080	2
PL-50066	K08	X			20.3696	-2.34914			1.88167	709	20.3696	-2.34914	20216	PIGZ	80235	NM_025163	2
PL-50084	A20	X	20.2893	-2.24757	17.31	-2.48279			1.88197	710	18.7997	-2.36518	20236	LOC401021	401021	XM_379146
PL-50080	J09	X	15.634	-2.34861					1.88438	711	15.634	-2.34861	20215	ZNF790	388536	NM_206894	1
PL-50069	L18	X	59.8458	2.34821					1.88639	712	59.8458	2.34821	125	BTBD9	114781	NM_152733
PL-50066	K15	X			20.3999	-2.3473			1.89099	713	20.3999	-2.3473	20213	LRRC8E	80131	NM_025061	1
PL-50060	M19	X			63.0708	2.34711			1.89198	714	63.0708	2.34711	126	TIPIN	54962	NM_017858
PL-50083	B18	X	7.32723	-4.79575	5.91735	-2.07558			1.89674	715	6.62229	-3.43566	20997	LOC391130	391130	XM_372803
PL-50012	M16	X	4.26205	-2.34562					1.89956	716	4.26205	-2.34562	20212	ACOT7	11332	NM_007274	2
PL-50082	J23	X	13.4059	-2.49967	22.2701	-2.22821	20.0912	-2.34688	1.90763	717	18.5891	-2.35825	20228	RSPO4	343637	XM_297816
PL-50057	G23	X			27.4482	-2.34342			1.9108	718	27.4482	-2.34342	20207	FGF22	27006	NM_020637	3
PL-50005	I15	X	50.5871	-2.34251					1.91544	719	50.5871	-2.34251	20206	OR10H1	26539	NM_013940	4
PL-50004	L10	X	31.287	-2.34066					1.92499	720	31.287	-2.34066	20204	GPRC5B	51704	NM_016235	1
PL-50057	I11	X			27.5079	-2.34028			1.92694	721	27.5079	-2.34028	20203	HTF9C	27037	NM_022727	2
PL-50066	G06	X			20.5359	-2.33905			1.93329	722	20.5359	-2.33905	20201	KLHL15	80311	XM_040383
PL-50004	E19	X	31.3625	-2.33679					1.94502	723	31.3625	-2.33679	20195	BAI2	576	NM_001703	1
PL-50052	M02	X	42.9273	2.22257	54.5281	2.73122	44.4711	2.2275	1.94895	724	47.3089	2.39376	117	B4GALT6	9331	NM_004775	4
PL-50080	I08	X	15.838	-2.33594					1.94944	725	15.838	-2.33594	20194	OR7E31P	375601	XM_497067
PL-50009	G23	X	69.0732	2.33576					1.95036	726	69.0732	2.33576	128	IRX4	50805	NM_016358	3
PL-50084	N07	X	21.3473	-2.17773	16.139	-2.58886			1.95277	727	18.7432	-2.3833	20259	LOC389139	389139	XM_374045
PL-50002	O15	X	26.922	-2.22831	17.4608	-2.29745	18.4344	-2.53456	1.95707	728	20.9391	-2.35344	20222	MAP3K12	7786	NM_006301	1
PL-50057	J05	X			27.6206	-2.33435			1.95772	729	27.6206	-2.33435	20192	CCDC59	29080	NM_014167
PL-50004	F14	X	31.4169	-2.334					1.95955	730	31.4169	-2.334	20191	HTR1D	3352	NM_000864	1
PL-50057	D08	X			27.6313	-2.33379			1.96068	731	27.6313	-2.33379	20190	KCNIP2	30819	NM_014591	3
PL-50080	A20	X	15.8921	-2.33258					1.967	732	15.8921	-2.33258	20187	KCTD8	386617	NM_198353	3
PL-50083	M15	X	5.02853	-5.02178	6.32852	-2.05941			1.97276	733	5.67853	-3.5406	21024	LOC286080	286080	XM_212162
PL-50005	C19	X	50.7352	-2.33047					1.97811	734	50.7352	-2.33047	20185	MRGPRF	219928	NM_145015	3
PL-50066	N14	X			20.6826	-2.33014			1.97987	735	20.6826	-2.33014	20183	URM1	81605	NM_030914	4	yes
PL-50057	L14	X			27.7091	-2.3297			1.98219	736	27.7091	-2.3297	20182	GMPPB	29925	NM_013334	3
PL-50002	G08	X	22.2263	-2.51978	19.9389	-2.1389	19.9141	-2.4185	1.99236	737	20.6931	-2.35906	20232	PIP5KL1	138429	NM_173492	1
PL-50082	K16	X	17.9146	-2.24835	23.1356	-2.18107	13.1271	-2.72619	2.00464	738	18.0591	-2.3852	20264	LOC201651	201651	XM_114355
PL-50060	I18	X			22.7639	-2.32454			2.00968	739	22.7639	-2.32454	20176	PID1	55022	NM_017933
PL-50057	I04	X			27.8311	-2.32328			2.01639	740	27.8311	-2.32328	20175	DIMT1L	27292	NM_014473	1
PL-50008	O20	X	54.095	2.32316					2.01706	741	54.095	2.32316	130	GCKR	2646	NM_001486	2
PL-50004	G12	X	31.6594	-2.32159					2.02552	742	31.6594	-2.32159	20173	FZD1	8321	NM_003505	2
PL-50066	J06	X			20.8236	-2.32158			2.02556	743	20.8236	-2.32158	20172	ISCA1	81689	NM_030940	3
PL-50051	J06	X	16.6022	-2.51803	26.7989	-3.05472	16.5692	-1.98762	2.03027	744	19.9901	-2.52012	20425	DDX3Y	8653	NM_004660	2
PL-50079	P23	X	5.30519	-2.19504	8.54169	-2.49486			2.03807	745	6.92344	-2.34495	20211	PAQR9	344838	NM_198504	4
PL-50080	J07	X	16.1556	-2.31623					2.05459	746	16.1556	-2.31623	20166	KRTDAP	388533	NM_207392	3
PL-50013	E11	X	12.6098	-2.09726	18.1442	-2.25723	22.2547	-3.05434	2.07399	747	17.6696	-2.46961	20379	IMPA2	3613	NM_014214	4	one
PL-50008	O04	X	53.9365	2.31219					2.07673	748	53.9365	2.31219	132	IGFBP3	3486	NM_000598	1
PL-50080	F13	X	16.221	-2.31217					2.07686	749	16.221	-2.31217	20160	TMEM179	388021	NM_207379	3
PL-50008	L19	X	53.9326	2.31192					2.0782	750	53.9326	2.31192	133	ELF1	1997	NM_172373	2
PL-50008	E19	X	53.9094	2.31031					2.0871	751	53.9094	2.31031	134	YWHAE	7531	NM_006761	1
PL-50080	M23	X	16.2557	-2.31001					2.08874	752	16.2557	-2.31001	20156	FLJ44968	374887	NM_198537
PL-50053	J17	X	67.1683	2.38952	66.3664	2.046	59.0226	2.77244	2.10637	753	64.1858	2.40265	116	WFDC2	10406	NM_006103	1
PL-50066	L21	X			21.0865	-2.30562			2.1132	754	21.0865	-2.30562	20149	RSHL1	81492	NM_030785	1
PL-50004	C18	X	31.9906	-2.30463					2.11875	755	31.9906	-2.30463	20147	GIT1	28964	NM_014030	2
PL-50080	K08	X	16.3443	-2.30452					2.11937	756	16.3443	-2.30452	20146	TMEM110	375346	NM_198563	2
PL-50053	E15	X	11.2597	-1.86532	9.28744	-3.13829	3.06812	-8.13487	2.12785	757	7.87174	-4.37949	21094	PSMD6	9861	NM_014814
PL-50053	O18	X	8.76528	-2.05515	10.9203	-2.98998			2.1327	758	9.84278	-2.52257	20430	MVP	9961	NM_005115
PL-50057	O19	X			28.2345	-2.30208			2.13307	759	28.2345	-2.30208	20141	TJP3	27134	NM_014428	4
PL-50005	M05	X	51.0932	-2.30137					2.13708	760	51.0932	-2.30137	20140	OR1G1	8390	NM_003555	2
PL-50080	I14	X	16.3998	-2.30106					2.1388	761	16.3998	-2.30106	20138	GJB7	375519	NM_198568	2
PL-50084	H10	X	22.1637	-2.12385	15.9392	-2.60695			2.14091	762	19.0515	-2.3654	20238	LOC389239	389239	XM_371714
PL-50082	E23	X	22.4751	-1.99414	16.8863	-2.52145	13.1339	-2.72582	2.14127	763	17.4984	-2.4138	20306	LOC130678	130678	XM_065828
PL-50012	I21	X	4.985	-2.29837					2.1541	764	4.985	-2.29837	20135	ADAMTS10	81794	NM_030957	1
PL-50066	M12	X			21.2095	-2.29815			2.15533	765	21.2095	-2.29815	20134	NAT13	80218	NM_025146	3
PL-50004	H05	X	32.1311	-2.29744					2.15939	766	32.1311	-2.29744	20133	GPR14	2837	NM_018949	2
PL-50060	A06	X			62.6319	2.29624			2.16623	767	62.6319	2.29624	136	FLJ10120	55073	NM_018001
PL-50057	I14	X			28.357	-2.29563			2.16968	768	28.357	-2.29563	20130	TEKT2	27285	NM_014466	4	yes
PL-50002	E20	X	27.3281	-2.2031	13.0707	-2.57833	22.6679	-2.20252	2.17147	769	21.0222	-2.32798	20180	MIDORI	57538	NM_020778	1
PL-50084	M07	X	15.8577	-2.54008	21.0999	-2.13951			2.17387	770	18.4788	-2.33979	20202	LOC402094	402094	XM_377755
PL-50083	A11	X	7.61177	-4.76777	7.35415	-2.0191			2.17395	771	7.48296	-3.39343	20988	LOC158957	158957	XM_088726
PL-50060	L17	X			62.6178	2.2946			2.17563	772	62.6178	2.2946	137	MRPS10	55173	NM_018141
PL-50014	B09	X	15.1313	-2.29402					2.17892	773	15.1313	-2.29402	20126	ABR	29	NM_001092
PL-50057	A18	X			28.4073	-2.29299			2.18485	774	28.4073	-2.29299	20125	SMR3A	26952	NM_012390	4	one
PL-50060	J19	X			23.0391	-2.29264			2.18687	775	23.0391	-2.29264	20124	PNPO	55163	NM_018129
PL-50066	A10	X			21.3233	-2.29124			2.19498	776	21.3233	-2.29124	20122	C17orf68	80169	NM_025099
PL-50004	H11	X	32.2613	-2.29077					2.1977	777	32.2613	-2.29077	20121	GPR145	84539	NM_032503
PL-50084	B18	X	22.7839	-2.08291	14.7944	-2.71065			2.19873	778	18.7892	-2.39678	20284	LOC402160	402160	XM_377828
PL-50057	I16	X			28.4621	-2.29011			2.20149	779	28.4621	-2.29011	20120	TINAG	27283	NM_014464	1
PL-50057	M04	X			28.4792	-2.28921			2.20671	780	28.4792	-2.28921	20119	COQ2	27235	NM_015697	2
PL-50057	H12	X			28.4838	-2.28897			2.2081	781	28.4838	-2.28897	20118	C16orf5	29965	NM_013399
PL-50004	E18	X	32.308	-2.28838					2.21155	782	32.308	-2.28838	20117	FZD7	8324	NM_003507	1
PL-50066	O19	X			21.3748	-2.28811			2.2131	783	21.3748	-2.28811	20116	C13orf18	80183	NM_025113
PL-50005	O08	X	51.2617	-2.28767					2.21568	784	51.2617	-2.28767	20115	OR7C2	26658	NM_012377	3
PL-50084	J10	X	23.7338	-2.02021	8.41757	-3.28826			2.21849	785	16.0757	-2.65424	20549	LOC391692	391692	XM_373031
PL-50060	A23	X			23.0899	-2.28676			2.221	786	23.0899	-2.28676	20113	ANKHD1	54882	NM_017747
PL-50013	P10	X	14.6166	-1.9797	16.9474	-2.3453	14.5624	-3.76858	2.23046	787	15.3755	-2.69786	20593	ASCC3L1	23020	NM_014014
PL-50013	O16	X	14.486	-1.98735	17.0024	-2.34125	19.0837	-3.34878	2.23049	788	16.8573	-2.55913	20466	N4BP2	55728	NM_018177	4
PL-50071	J15	X	38.2624	2.28266					2.24502	789	38.2624	2.28266	139	SPACA3	124912	NM_173847
PL-50060	K06	X			23.1283	-2.2823			2.24715	790	23.1283	-2.2823	20107	MARCH1	55016	NM_017923
PL-50005	D21	X	51.3355	-2.28167					2.25088	791	51.3355	-2.28167	20105	TBL3	10607	NM_006453	2
PL-50071	I15	X	38.2341	2.28018					2.2597	792	38.2341	2.28018	140	ANTXR2	118429	NM_058172
PL-50083	B06	X	19.5165	-3.5972	7.69965	-2.00552			2.26147	793	13.6081	-2.80136	20690	LOC400760	400760	XM_375747
PL-50004	I13	X	32.4769	-2.27973					2.26237	794	32.4769	-2.27973	20103	CCBP2	1238	NM_001296	2
PL-50084	B16	X	23.8877	-2.01005	7.92346	-3.33302			2.26423	795	15.9056	-2.67154	20568	LOC401119	401119	XM_379255
PL-50057	E11	X			28.6731	-2.27902			2.2666	796	28.6731	-2.27902	20101	GAGE8	26749	NM_012196	3
PL-50013	C23	X	11.5772	-2.15775	19.8403	-2.13242	24.4551	-2.85004	2.27635	797	18.6242	-2.38007	20256	HSPA8	3312	NM_006597	3
PL-50057	N10	X			28.7071	-2.27723			2.27726	798	28.7071	-2.27723	20097	C12orf24	29902	NM_013300
PL-50013	L08	X	15.554	-1.92478	15.4649	-2.45438	12.0269	-4.004	2.28106	799	14.3486	-2.79439	20680	SEPT5	5413	NM_002688	2
PL-50083	J04	X	15.4089	-4.00109	7.85883	-1.99926			2.28217	800	11.6339	-3.00017	20822	LOC388731	388731	XM_373883
PL-50002	L21	X	25.7948	-2.29828	21.1754	-2.05979	16.8512	-2.65873	2.2936	801	21.2738	-2.33893	20200	PHKA2	5256	NM_000292	0
PL-50006	I17	X	5.72437	-5.20995	3.47961	-1.99631			2.295	802	4.60199	-3.60313	21038	BCL2	596	NM_000633
PL-50014	B07	X	15.5214	-2.27414					2.29577	803	15.5214	-2.27414	20090	CTSA	5476	NM_000308	4
PL-50002	J12	X	23.574	-2.43613	21.2447	-2.05536	19.4921	-2.4516	2.29706	804	21.4369	-2.31436	20162	PRKCH	5583	NM_006255	1
PL-50004	F20	X	32.5933	-2.27377					2.29799	805	32.5933	-2.27377	20089	HRH4	59340	NM_021624	1
PL-50012	G06	X	74.9378	2.27371					2.29833	806	74.9378	2.27371	142	TCEB3B	51224	NM_016427	1
PL-50053	F13	X	65.7401	2.28083	65.7684	1.99168	65.2738	3.991	2.30101	807	65.5941	2.7545	82	ZNF267	10308	NM_003414	2
PL-50004	I12	X	32.6295	-2.27192					2.30916	808	32.6295	-2.27192	20088	FLJ10458	54475	NM_018096	2
PL-50083	A12	X	5.1861	-5.00628	8.01303	-1.9932			2.31201	809	6.59957	-3.49974	21012	LOC338749	338749	XM_294692
PL-50050	I14	X	7.38256	-2.59644	12.6744	-2.03439	3.02815	-2.36321	2.31498	810	7.69504	-2.33135	20186	RPS6	6194	NM_001010
PL-50004	J19	X	32.6525	-2.27074					2.31628	811	32.6525	-2.27074	20087	GPR23	2846	NM_005296	3	yes
PL-50002	M10	X	26.7036	-2.24186	19.3723	-2.17516	19.7903	-2.42821	2.3254	812	21.9554	-2.28174	20106	MAPK13	5603	NM_002754	0
PL-50006	A23	X	4.59239	-5.31084	3.60311	-1.9906			2.32627	813	4.09775	-3.65072	21044	ADD2	119	NM_001617	2
PL-50083	L17	X	14.9088	-4.05027	8.07591	-1.99073			2.32811	814	11.4923	-3.0205	20834	LOC400734	400734	XM_375687
PL-50084	O15	X	15.0792	-2.59147	21.6942	-2.08567			2.32825	815	18.3867	-2.33857	20199	LOC388943	388943	XM_371490
PL-50084	L06	X	22.1542	-2.12447	17.2814	-2.48538			2.3286	816	19.7178	-2.30492	20148	LOC389211	389211	XM_371697
PL-50002	B13	X	31.3717	-1.9521	14.6931	-2.47453	15.5498	-2.7608	2.33447	817	20.5382	-2.39581	20282	NME3	4832	NM_002513	1
PL-50004	D23	X	32.7122	-2.26768					2.33488	818	32.7122	-2.26768	20084	GPR113	165082	NM_153835	1
PL-50009	I09	X	67.816	2.2651					2.35068	819	67.816	2.2651	145	JUN	3725	NM_002228	1
PL-50080	B18	X	16.9838	-2.26482					2.3524	820	16.9838	-2.26482	20081	FLJ46126	400597	NM_207457
PL-50064	G17	X			10.0709	-2.26444			2.35471	821	10.0709	-2.26444	20080	IKZF4	64375	NM_022465
PL-50066	P10	X			21.7759	-2.26376			2.35891	822	21.7759	-2.26376	20077	C9orf45	81571	NM_030814
PL-50084	M08	X	22.1254	-2.12638	17.5873	-2.45767			2.37279	823	19.8563	-2.29203	20123	LOC400964	400964	XM_379106
PL-50066	G19	X			21.8194	-2.26112			2.3752	824	21.8194	-2.26112	20074	ZNF606	80095	NM_025027	3
PL-50013	F07	X	81.5957	1.94409	83.2148	2.53089	83.6709	2.64818	2.37847	825	82.8271	2.37439	119	RAD54B	25788	NM_012415	2
PL-50064	M07	X			10.1699	-2.25974			2.38375	826	10.1699	-2.25974	20073	NARFL	64428	NM_022493
PL-50003	I23	X	16.5318	-2.73232	12.3323	-2.03954			2.38425	827	14.432	-2.38593	20266	SQSTM1	8878	NM_003900	1
PL-50057	N07	X			29.0641	-2.25846			2.39171	828	29.0641	-2.25846	20071	TAGLN3	29114	NM_013259	2	yes
PL-50050	G21	X	3.74463	-2.78533	9.76793	-2.17027	8.84821	-2.08803	2.4043	829	7.45359	-2.34787	20214	PVALB	5816	NM_002854	2
PL-50001	E23	X	33.425	-2.41518	37.8128	-2.58663	27.896	-1.98866	2.40528	830	33.0446	-2.33016	20184	ACVRL1	94	NM_000020	1
PL-50057	D16	X			29.1189	-2.25558			2.40971	831	29.1189	-2.25558	20068	SPANXA1	30014	NM_013453	1
PL-50053	P06	X	9.73753	-1.98116	6.23889	-3.41518			2.41053	832	7.98821	-2.69817	20595	NXF1	10482	NM_006362
PL-50064	K04	X			10.2899	-2.25404			2.41936	833	10.2899	-2.25404	20067	FAM113A	64773	NM_022760	2
PL-50060	M10	X			62.2578	2.25287			2.42673	834	62.2578	2.25287	146	PAK1IP1	55003	NM_017906
PL-50004	K04	X	33.0136	-2.25225					2.43067	835	33.0136	-2.25225	20063	F2RL1	2150	NM_005242	1
PL-50057	D17	X			29.2058	-2.25101			2.4385	836	29.2058	-2.25101	20060	C11orf67	28971	NM_024684
PL-50002	M14	X	27.709	-2.17946	12.1328	-2.63834	23.9473	-2.10217	2.43891	837	21.263	-2.30666	20153	MAPK11	5600	NM_002751	3
PL-50084	P06	X	19.8745	-2.27495	20.1233	-2.22796			2.43959	838	19.9989	-2.25146	20062	LOC401098	401098	XM_379231
PL-50082	B13	X	18.9097	-2.19288	21.4319	-2.27386	21.0969	-2.29211	2.43966	839	20.4795	-2.25295	20064	LOC148198	148198	XM_047554
PL-50084	F05	X	19.8431	-2.27702	20.1548	-2.22511			2.44294	840	19.9989	-2.25107	20061	FLJ42094	401050	XM_379173
PL-50060	K11	X			23.4085	-2.24983			2.44598	841	23.4085	-2.24983	20058	SLC41A3	54946	NM_017836
PL-50013	N19	X	15.6824	-1.91726	16.6582	-2.36658	17.8556	-3.4628	2.45643	842	16.7321	-2.58221	20491	TEP1	7011	NM_007110
PL-50073	K21	X	25.783	-3.38612	19.9944	-3.65728	12.2606	-1.79238	2.46784	843	19.346	-2.94526	20788	SYT9	143425	NM_175733
PL-50080	A18	X	17.2896	-2.24583					2.47147	844	17.2896	-2.24583	20052	KCTD4	386618	NM_198404
PL-50079	A20	X	5.02522	-2.20631	13.3086	-2.28496			2.48388	845	9.16693	-2.24563	20051	FLJ25770	339965	NM_178555
PL-50001	F13	X	38.6107	-2.10651	30.8472	-2.95518	25.1419	-2.09418	2.4843	846	31.5332	-2.38529	20265	DDR2	4921	NM_006182
PL-50060	K16	X			23.4708	-2.24261			2.49221	847	23.4708	-2.24261	20049	PIH1D1	55011	NM_017916
PL-50057	D19	X			29.3723	-2.24226			2.49448	848	29.3723	-2.24226	20048	SPCS1	28972	NM_014041	3
PL-50001	K13	X	26.3934	-2.83373	50.0334	-1.94003	18.2603	-2.35784	2.51194	849	31.5624	-2.3772	20253	AKAP6	9472	NM_004274	4
PL-50069	I07	X	58.6965	2.23845					2.51919	850	58.6965	2.23845	148	SLC25A21	89874	NM_030631
PL-50004	C08	X	33.2922	-2.23798					2.5222	851	33.2922	-2.23798	20042	GNA14	9630	NM_004297	1
PL-50064	J17	X			10.635	-2.23766			2.52436	852	10.635	-2.23766	20041	KCTD14	65987	NM_023930
PL-50080	C04	X	17.4279	-2.23725					2.527	853	17.4279	-2.23725	20040	FLJ10489	379034	XM_379597
PL-50005	I12	X	51.8999	-2.23578					2.5366	854	51.8999	-2.23578	20035	PTH	5741	NM_000315	2	one
PL-50060	P05	X			23.5349	-2.23518			2.54057	855	23.5349	-2.23518	20034	NUDT11	55190	NM_018159
PL-50060	I05	X			23.5398	-2.23461			2.54429	856	23.5398	-2.23461	20033	TMEM161A	54929	NM_017814
PL-50004	P15	X	33.3683	-2.23409					2.54774	857	33.3683	-2.23409	20032	GPR56	9289	NM_005682
PL-50066	J19	X			22.2698	-2.23377			2.54981	858	22.2698	-2.23377	20031	PRRT1	80863	NM_030651
PL-50069	K19	X	11.8732	-2.2337					2.55031	859	11.8732	-2.2337	20030	SYT8	90019	NM_138567
PL-50008	D11	X	52.7997	2.2335					2.55157	860	52.7997	2.2335	149	CDX4	1046	NM_005193	1
PL-50057	P21	X			29.5406	-2.23341			2.55222	861	29.5406	-2.23341	20029	YPEL1	29799	NM_013313	1
PL-50057	F08	X			29.5551	-2.23264			2.55725	862	29.5551	-2.23264	20028	BAZ2B	29994	NM_013450	3
PL-50080	J08	X	17.5382	-2.2304					2.57206	863	17.5382	-2.2304	20027	MGC50722	399693	NM_203348
PL-50082	N08	X	23.0403	-1.96263	19.0309	-2.40463	16.8735	-2.52214	2.58472	864	19.6483	-2.29647	20131	LOC284890	284890	XM_208261
PL-50073	A11	X	22.8239	-3.59248	19.6215	-3.68151	13.0104	-1.76783	2.58828	865	18.4853	-3.01394	20829	C20orf135	140701	NM_080622
PL-50005	O19	X	52.0132	-2.22657					2.59763	866	52.0132	-2.22657	20023	OR51B4	79339	NM_033179	2
PL-50006	O04	X	6.99071	-5.09708	4.62131	-1.94346			2.59806	867	5.80601	-3.52027	21017	CDC6	990	NM_001254	4
PL-50012	M08	X	74.1901	2.22485					2.60916	868	74.1901	2.22485	151	BLM	641	NM_000057	2
PL-50066	H17	X			22.4361	-2.22367			2.61705	869	22.4361	-2.22367	20015	KIAA1706	80820	NM_030636
PL-50079	I11	X	8.33937	-2.07289	9.53602	-2.45108			2.62126	870	8.9377	-2.26198	20076	IFNE1	338376	NM_176891	3
PL-50002	J15	X	17.6938	-2.80113	24.2071	-1.86583	18.5707	-2.52387	2.6255	871	20.1572	-2.39694	20285	PDPK1	5170	NM_002613	2
PL-50057	N13	X			29.7645	-2.22164			2.63078	872	29.7645	-2.22164	20013	TSP50	29122	NM_013270	4
PL-50002	H02	X	23.8129	-2.42129	23.3176	-1.92274	17.4435	-2.61227	2.63241	873	21.5247	-2.31877	20170	PRKWNK1	65125	NM_018979	3
PL-50066	A19	X			22.4767	-2.22121			2.63367	874	22.4767	-2.22121	20012	TMEM156	80008	NM_024943	1
PL-50083	N20	X	9.25316	-4.60638	9.4302	-1.93749			2.63447	875	9.34168	-3.27193	20953	LOC400786	400786	XM_378901
PL-50080	H16	X	17.6908	-2.22093					2.63558	876	17.6908	-2.22093	20011	C11orf55	399879	NM_207428
PL-50002	A13	X	24.3679	-2.38685	23.027	-1.94133	17.8621	-2.57944	2.63692	877	21.7523	-2.30254	20142	IHPK3	117283	NM_054111	2
PL-50053	C23	X	12.6092	-1.76262	8.60515	-3.20026	9.45069	-6.8907	2.64458	878	10.2217	-3.95119	21069	EPM2AIP1	9852	NM_014805
PL-50080	G17	X	17.718	-2.21924					2.64702	879	17.718	-2.21924	20010	DND1	373863	NM_194249	3
PL-50004	M05	X	33.6598	-2.21916					2.64757	880	33.6598	-2.21916	20009	CCRL2	9034	NM_003965	2
PL-50057	D18	X			29.8222	-2.2186			2.65138	881	29.8222	-2.2186	20008	TLX3	30012	NM_021025	3	one
PL-50066	I11	X			22.5443	-2.2171			2.66161	882	22.5443	-2.2171	20004	C3orf36	80111	NM_025041
PL-50064	L23	X			11.0801	-2.21652			2.66561	883	11.0801	-2.21652	20003	MRP63	78988	NM_024026	3
PL-50004	H06	X	33.7433	-2.21488					2.67681	884	33.7433	-2.21488	20001	HRH1	3269	NM_000861
PL-50057	E13	X			29.9061	-2.21419			2.68155	885	29.9061	-2.21419	19998	SH3YL1	26751	NM_015677	3
PL-50080	K10	X	17.7995	-2.21418					2.68162	886	17.7995	-2.21418	19997	C3orf62	375341	NM_198562
PL-50064	N11	X			11.1307	-2.21412			2.68207	887	11.1307	-2.21412	19996	YIPF2	78992	NM_024029	3	yes
PL-50013	F23	X	15.6653	-1.91826	16.3114	-2.3921	27.1164	-2.60293	2.70246	888	19.6977	-2.30443	20145	UPF1	5976	NM_002911
PL-50008	H06	X	52.4738	2.21095					2.70392	889	52.4738	2.21095	154	GTF2I	2969	NM_001518	0
PL-50060	J04	X			23.7514	-2.21008			2.70994	890	23.7514	-2.21008	19994	TMEM39A	55254	NM_018266
PL-50014	P13	X	16.8284	-2.20752					2.72775	891	16.8284	-2.20752	19988	SERPINA5	5104	NM_000624
PL-50066	K09	X			22.7107	-2.207			2.73141	892	22.7107	-2.207	19987	C14orf45	80127	NM_025057
PL-50004	B15	X	33.9028	-2.20672					2.73339	893	33.9028	-2.20672	19986	GNRHR	2798	NM_000406	1
PL-50004	M12	X	33.9431	-2.20466					2.74782	894	33.9431	-2.20466	19983	EDG4	9170	NM_004720	1
PL-50050	G06	X	10.452	-2.43707	14.0049	-1.97219	3.62478	-2.335	2.7646	895	9.36054	-2.24809	20056	RPS24	6229	NM_001026	4	yes
PL-50069	N04	X	58.3125	2.20177					2.76816	896	58.3125	2.20177	156	PGLYRP2	114770	NM_052890
PL-50003	M23	X	15.3996	-2.8291	13.1305	-1.95371			2.77018	897	14.265	-2.3914	20274	STK29	9024	NM_003957	2
PL-50012	K10	X	6.4772	-2.20084					2.77476	898	6.4772	-2.20084	19978	CA9	768	NM_001216	1
PL-50004	H09	X	34.019	-2.20077					2.77526	899	34.019	-2.20077	19977	GPR143	4935	NM_000273	1
PL-50083	E17	X	9.40198	-4.59174	10.0292	-1.91395			2.78157	900	9.7156	-3.25284	20949	LOC340221	340221	XM_291200
PL-50053	D19	X	12.6249	-1.76142	13.1327	-2.78904	7.8756	-7.19774	2.78178	901	11.2111	-3.91607	21063	SMNDC1	10285	NM_005871	3
PL-50012	J06	X	73.8039	2.1996					2.78354	902	73.8039	2.1996	157	DNASE1	1773	NM_005223	4
PL-50002	O11	X	25.1311	-2.33947	23.2652	-1.92609	18.0923	-2.56139	2.79432	903	22.1629	-2.27565	20094	MAP3K10	4294	NM_002446	3	one
PL-50080	N14	X	18.0616	-2.19792					2.79551	904	18.0616	-2.19792	19974	IER5L	389792	XM_372145	3
PL-50004	P11	X	34.0766	-2.19782					2.79619	905	34.0766	-2.19782	19973	GPR54	84634	NM_032551	2
PL-50053	E19	X	12.6758	-1.75755	13.0789	-2.79392	9.72057	-6.8381	2.80105	906	11.8251	-3.79652	21053	TRIM66	9866	XM_084529
PL-50066	M19	X			22.8841	-2.19647			2.80584	907	22.8841	-2.19647	19970	CENPT	80152	NM_025082
PL-50006	E16	X	10.7803	-4.75933	5.34833	-1.9098			2.80805	908	8.06431	-3.33457	20969	CLTB	1212	NM_001834
PL-50069	P06	X	58.2301	2.19389					2.82431	909	58.2301	2.19389	158	UCN3	114131	NM_053049
PL-50005	M13	X	52.423	-2.19325					2.82892	910	52.423	-2.19325	19965	OR2C3	81472	NM_198074	2
PL-50066	I17	X			22.9504	-2.19244			2.83475	911	22.9504	-2.19244	19964	BAIAP2L2	80115	NM_025045	3
PL-50082	J14	X	18.7225	-2.20332	20.6836	-2.31462	24.8855	-2.08576	2.84022	912	21.4305	-2.20123	19979	LOC347549	347549	XM_293416
PL-50004	H17	X	34.2053	-2.19123					2.84352	913	34.2053	-2.19123	19963	GPR156	165829	NM_153002
PL-50048	J10	X	22.2467	-2.99777	9.44188	-1.7358	12.1039	-4.64641	2.84409	914	14.5975	-3.12666	20891	MATN2	4147	NM_002380
PL-50080	E18	X	18.1768	-2.19076					2.84689	915	18.1768	-2.19076	19961	LRRC10	376132	NM_201550	2
PL-50060	K02	X			23.9211	-2.19041			2.84945	916	23.9211	-2.19041	19960	C17orf73	55018	NM_017928
PL-50053	J09	X	12.8923	-1.74107	12.1497	-2.87832	12.795	-6.2388	2.85563	917	12.6123	-3.6194	21040	CEPT1	10390	NM_006090
PL-50008	P16	X	52.1637	2.18948					2.85617	918	52.1637	2.18948	160	FOSL2	2355	NM_005253	2
PL-50004	P13	X	34.2695	-2.18794					2.86739	919	34.2695	-2.18794	19955	GPR55	9290	NM_005683	1
PL-50070	I16	X	10.3914	-2.09462	7.62677	-2.3048			2.86911	920	9.00911	-2.19971	19976	C19orf6	91304	NM_033420
PL-50001	M05	X	43.5607	-1.81186	32.3397	-2.87621	14.4372	-2.50432	2.8767	921	30.1125	-2.39746	20287	ALK	238	NM_004304
PL-50060	B05	X			23.9565	-2.18631			2.87929	922	23.9565	-2.18631	19953	C14orf103	55102	NM_018036
PL-50080	C09	X	18.2508	-2.18617					2.88031	923	18.2508	-2.18617	19952	KRT26	353288	NM_181539
PL-50004	K06	X	34.3404	-2.18431					2.89395	924	34.3404	-2.18431	19951	F2R	2149	NM_001992	2
PL-50066	B23	X			23.0929	-2.18379			2.89773	925	23.0929	-2.18379	19950	C6orf27	80737	NM_025258
PL-50006	G10	X	10.5332	-4.78135	5.68702	-1.89412			2.91054	926	8.11011	-3.33774	20970	CIZ1	25792	NM_012127
PL-50004	N11	X	34.3901	-2.18177					2.91269	927	34.3901	-2.18177	19948	GPR41	2865	NM_005304	2	yes
PL-50047	K19	X	21.5922	-2.66437	16.0258	-2.41864	25.4633	-1.8507	2.9168	928	21.0271	-2.31124	20158	ARCN1	372	NM_001655
PL-50013	I07	X	17.8432	-1.79067	15.5443	-2.44854	12.6673	-3.94454	2.92565	929	15.3516	-2.72792	20620	LTF	4057	NM_002343	4
PL-50053	O21	X	10.2733	-1.94039	13.7152	-2.73613			2.92743	930	11.9942	-2.33826	20197	HS3ST3A1	9955	NM_006042
PL-50083	P21	X	14.7855	-4.06238	10.5942	-1.89174			2.92874	931	12.6899	-2.97706	20803	LOC389772	389772	XM_372128
PL-50057	A04	X			30.5857	-2.17846			2.93717	932	30.5857	-2.17846	19944	LCE2B	26239	NM_014357	2
PL-50084	N20	X	22.9522	-2.0718	19.1324	-2.31771			2.93743	933	21.0423	-2.19476	19969	LOC389174	389174	XM_371678
PL-50083	J06	X	11.7138	-4.36442	10.636	-1.89009			2.93791	934	11.1749	-3.12726	20893	LOC388690	388690	XM_373865
PL-50012	K15	X	73.4784	2.17832					2.93819	935	73.4784	2.17832	165	ADAMTS6	11174	NM_014273	3
PL-50071	D14	X	37.0588	2.17709					2.94738	936	37.0588	2.17709	166	ASB17	127247	NM_080868
PL-50004	E23	X	34.4982	-2.17623					2.95378	937	34.4982	-2.17623	19942	BDKRB1	623	NM_000710	1
PL-50064	M09	X			11.9419	-2.1756			2.95853	938	11.9419	-2.1756	19941	ZDHHC6	64429	NM_022494	2
PL-50057	P08	X			30.6519	-2.17498			2.96318	939	30.6519	-2.17498	19938	SNX10	29887	NM_013322	0
PL-50066	M04	X			23.2457	-2.17452			2.96661	940	23.2457	-2.17452	19935	NUBPL	80224	NM_025152	1
PL-50006	B10	X	6.00712	-5.18475	5.89488	-1.8845			2.97491	941	5.951	-3.53462	21021	LGALS4	3960	NM_006149
PL-50085	N02	X	10.231	-3.12701	7.5494	-2.14324	7.85507	-1.91433	2.98126	942	8.54516	-2.39486	20280	XM_377958	402289	LOC402289
PL-50083	O05	X	14.4136	-4.09896	10.8116	-1.88319			2.98581	943	12.6126	-2.99107	20817	LOC137107	137107	XM_070233
PL-50001	E13	X	38.9639	-2.08548	35.4702	-2.71057	27.6815	-1.99688	2.98603	944	34.0385	-2.26431	20078	TNK2	10188	NM_005781
PL-50053	F23	X	61.674	1.97138	66.3537	2.04484	64.1958	3.78087	2.99023	945	64.0745	2.59903	96	KBTBD10	10324	NM_006063	0
PL-50077	L18	X	5.32664	-2.74255	2.67235	-1.92852			2.99434	946	3.9995	-2.33554	20193	C14orf68	283600	XM_208731
PL-50004	F02	X	34.6099	-2.17051					2.9968	947	34.6099	-2.17051	19929	HTR3B	9177	NM_006028	1
PL-50006	K23	X	10.9676	-4.74264	5.97397	-1.88083			2.99983	948	8.4708	-3.31174	20966	CANX	821	NM_001746
PL-50004	N17	X	34.6356	-2.1692					3.00677	949	34.6356	-2.1692	19927	GPR44	11251	NM_004778
PL-50080	G15	X	18.5328	-2.16867					3.01079	950	18.5328	-2.16867	19925	HILS1	373861	NM_194072
PL-50073	L11	X	11.9636	-4.34982	18.3276	-3.76559	15.254	-1.69437	3.0125	951	15.1817	-3.26992	20952	ZNF524	147807	NM_153219	3	yes
PL-50083	P07	X	18.5763	-3.68965	10.8852	-1.8803			3.0146	952	14.7307	-2.78497	20673	LOC388652	388652	XM_373854
PL-50071	E07	X	36.9504	2.16758					3.01909	953	36.9504	2.16758	169	CENTG2	116987	NM_014914
PL-50082	P09	X	25.0751	-1.84922	18.89	-2.41231	16.1149	-2.56346	3.0214	954	20.0267	-2.27499	20092	LOC200292	200292	XM_117213
PL-50001	B06	X	26.3336	-2.83729	33.9581	-2.79058	34.2552	-1.74501	3.02647	955	31.5156	-2.45763	20363	HSMDPKIN	55561	XM_290516
PL-50013	L09	X	16.9431	-1.8434	18.3377	-2.24299	18.846	-3.37085	3.03056	956	18.0423	-2.48575	20391	SMARCAL1	50485	NM_014140	4	yes
PL-50083	K18	X	15.0021	-4.04109	11.0079	-1.87547			3.03903	957	13.005	-2.95828	20795	LOC143243	143243	XM_016093
PL-50070	C14	X	8.98947	-2.16167	9.9601	-2.16516			3.05093	958	9.47479	-2.16342	19918	ECAT8	91646	XM_117117	2	one
PL-50080	O07	X	18.6279	-2.16276					3.05595	959	18.6279	-2.16276	19917	SBSN	374897	NM_198538	4	one
PL-50050	C20	X	13.4415	-2.28186	12.4369	-2.0455	6.78281	-2.18568	3.07142	960	10.887	-2.17101	19933	SARS	6301	NM_006513	4
PL-50080	N10	X	18.6633	-2.16057					3.07288	961	18.6633	-2.16057	19914	UNQ2541	389812	NM_203347
PL-50004	D10	X	34.8064	-2.16045					3.07377	962	34.8064	-2.16045	19913	IL8RA	3577	NM_000634	3
PL-50053	P19	X	10.7227	-1.90618	12.8963	-2.81051			3.07863	963	11.8095	-2.35835	20229	ZNF224	7767	NM_013398	3
PL-50008	N16	X	51.7343	2.15977					3.07908	964	51.7343	2.15977	170	FOXD4	2298	NM_207305
PL-50057	E09	X			30.9561	-2.15898			3.08513	965	30.9561	-2.15898	19912	GAGE7B	26748	NM_001477	2
PL-50066	G09	X			23.5021	-2.15895			3.08541	966	23.5021	-2.15895	19911	C6orf208	80069	NM_025002
PL-50002	J19	X	25.0217	-2.34626	24.8673	-1.82359	15.2698	-2.78276	3.08557	967	21.7196	-2.31754	20167	PFKFB1	5207	NM_002625
PL-50066	L23	X			23.5094	-2.15851			3.08885	968	23.5094	-2.15851	19910	SYNC1	81493	NM_030786	3
PL-50001	J21	X	37.4507	-2.17555	24.1233	-3.31094	31.1187	-1.86518	3.08915	969	30.8976	-2.45056	20351	DUSP10	11221	NM_007207
PL-50004	I20	X	34.8668	-2.15736					3.09777	970	34.8668	-2.15736	19909	F2RL3	9002	NM_003950	1
PL-50016	O20	X	91.2939	2.15645					3.10488	971	91.2939	2.15645	171	PTPN18	26469	NM_014369	4
PL-50084	E08	X	25.8055	-1.88346	11.2987	-3.02729			3.10525	972	18.5521	-2.45538	20360	LOC401037	401037	XM_379161
PL-50082	H10	X	16.0666	-2.35136	29.0621	-1.85828	16.7604	-2.5283	3.10988	973	20.6297	-2.24598	20053	LOC285777	285777	XM_212013
PL-50016	J09	X	85.9562	1.92538	91.3251	2.64902			3.11274	974	88.6407	2.2872	138	PER2	8864	NM_003894	0
PL-50057	F11	X			31.0277	-2.15522			3.11447	975	31.0277	-2.15522	19906	NOB1	28987	NM_014062	3	yes
PL-50082	D18	X	11.3177	-2.61607	19.4191	-2.38349	29.6069	-1.8286	3.11678	976	20.1146	-2.27605	20095	LOC346085	346085	XM_294070
PL-50069	L21	X	57.814	2.15415					3.12281	977	57.814	2.15415	172	LOC113386	113386	NM_138781
PL-50085	L14	X	8.84896	-3.20869	8.20185	-2.11615	8.36874	-1.89516	3.12456	978	8.47318	-2.40667	20292	XM_374386	392617	LOC392617
PL-50066	M17	X			23.5854	-2.15389			3.12488	979	23.5854	-2.15389	19904	ASRGL1	80150	NM_025080	2
PL-50006	A08	X	8.30098	-4.9803	6.37771	-1.86214			3.12918	980	7.33935	-3.42122	20994	DEDD	9191	NM_004216
PL-50069	N21	X	12.7235	-2.15249					3.1359	981	12.7235	-2.15249	19900	MFSD3	113655	NM_138431
PL-50004	D06	X	34.9707	-2.15204					3.13942	982	34.9707	-2.15204	19899	OR5P3	120066	NM_153445	3
PL-50012	O23	X	7.22619	-2.15188					3.14066	983	7.22619	-2.15188	19898	RHOB	388	NM_004040	1
PL-50057	D14	X			31.1131	-2.15073			3.14975	984	31.1131	-2.15073	19896	RAX	30062	NM_013435	3	yes
PL-50069	B11	X	57.7203	2.14521					3.19363	985	57.7203	2.14521	173	RP1L1	94137	NM_178857
PL-50083	G08	X	2.3518	-5.28498	11.584	-1.85283			3.19534	986	6.96789	-3.5689	21032	LOC143941	143941	XM_084672
PL-50012	I05	X	72.9652	2.14478					3.19701	987	72.9652	2.14478	174	ACHE	43	NM_000665	2
PL-50053	D14	X	12.0697	-1.80368	19.1014	-2.24692	10.3867	-6.70824	3.19755	988	13.8526	-3.58628	21035	PDPN	10630	NM_006474
PL-50004	P09	X	35.1245	-2.14416					3.20197	989	35.1245	-2.14416	19886	GPR52	9293	NM_005684	1
PL-50079	C09	X	7.33701	-2.11324	15.7552	-2.17722			3.20218	990	11.5461	-2.14523	19887	DDX51	317781	NM_175066
PL-50083	B17	X	12.4256	-4.29443	11.6173	-1.85152			3.20562	991	12.0215	-3.07297	20858	hCG_1992539	91561	XM_039218
PL-50085	G07	X	6.48794	-3.34823	8.19209	-2.11656	8.98222	-1.87226	3.20939	992	7.88742	-2.44568	20341	XM_374146	389339	LOC389339
PL-50069	E12	X	57.6979	2.14306					3.21081	993	57.6979	2.14306	175	CCDC126	90693	NM_138771
PL-50064	P18	X			12.6301	-2.14292			3.21196	994	12.6301	-2.14292	19884	C7orf24	79017	NM_024051
PL-50080	A16	X	18.955	-2.14246					3.21564	995	18.955	-2.14246	19883	KRTAP10-8	386681	NM_198695
PL-50085	N16	X	7.77431	-3.2722	6.35728	-2.19272	10.0846	-1.83111	3.21595	996	8.07205	-2.43201	20325	XM_379518	401400	LOC401400
PL-50004	H07	X	35.1634	-2.14217					3.21798	997	35.1634	-2.14217	19881	GPR141	353345	NM_181791
PL-50061	H17	X	11.5338	-2.43696	11.0225	-1.83078	12.3526	-2.44213	3.21816	998	11.6363	-2.23663	20037	C6orf64	55776	NM_018322
PL-50084	I02	X	22.1057	-2.12768	20.9089	-2.1568			3.21924	999	21.5073	-2.14224	19882	LOC391403	391403	XM_372940
PL-50060	A13	X			61.3	2.14186			3.22044	1000	61.3	2.14186	176	C4orf30	54876	NM_017741
PL-50005	E20	X	53.082	-2.13968					3.23809	1001	53.082	-2.13968	19874	RGS20	8601	NM_003702	2
PL-50003	M06	X	86.5102	3.24873	66.2032	3.75304	66.5645	1.66495	3.24187	1002	73.0927	2.88891	68	TLK2	11011	NM_006852	0
PL-50066	L14	X			23.8376	-2.13858			3.24695	1003	23.8376	-2.13858	19873	ITM2C	81618	NM_030926	2
PL-50073	M08	X	18.1412	-3.91902	17.9191	-3.79213	16.365	-1.65799	3.25192	1004	17.4751	-3.12305	20886	ZADH1	145482	NM_152444	4
PL-50012	E08	X	72.8537	2.13749					3.25578	1005	72.8537	2.13749	177	TGFB2	7042	NM_003238	2
PL-50004	N09	X	35.2595	-2.13725					3.25778	1006	35.2595	-2.13725	19871	GPR40	2864	NM_005303	2
PL-50050	G18	X	4.84916	-2.72798	15.3947	-1.90722	8.4072	-2.10888	3.26067	1007	9.55034	-2.24802	20055	RPS15	6209	NM_001018
PL-50080	C07	X	19.0461	-2.1368					3.26142	1008	19.0461	-2.1368	19869	SLRN	353281	NM_181506
PL-50057	D13	X			31.3792	-2.13674			3.26192	1009	31.3792	-2.13674	19868	BZW2	28969	NM_014038	2
PL-50013	A14	X	16.7208	-1.85643	20.0757	-2.11511	15.334	-3.69693	3.26773	1010	17.3768	-2.55616	20462	PPP1R1A	5502	NM_006741
PL-50084	N13	X	14.0271	-2.66092	23.7623	-1.89834			3.27221	1011	18.8947	-2.27963	20102	LOC389142	389142	XM_374046
PL-50083	O18	X	20.2996	-3.52019	11.7877	-1.84482			3.27473	1012	16.0437	-2.68251	20578	RPS10P3	158104	XM_016113
PL-50064	J23	X			12.803	-2.13471			3.27847	1013	12.803	-2.13471	19864	C16orf24	65990	NM_023933
PL-50083	P12	X	20.4255	-3.50782	11.807	-1.84406			3.28128	1014	16.1163	-2.67594	20571	OR2M7	391196	NM_001004691; XM_372827
PL-50080	E04	X	19.1025	-2.1333					3.28998	1015	19.1025	-2.1333	19862	CA13	377677	NM_198584	4
PL-50069	I14	X	12.9267	-2.13307					3.29188	1016	12.9267	-2.13307	19860	LRRC46	90506	NM_033413
PL-50084	J02	X	25.0057	-1.93626	17.3025	-2.48347			3.29236	1017	21.1541	-2.20986	19993	LOC389228	389228	XM_371711
PL-50053	D09	X	13.7807	-1.67346	12.6352	-2.83423	8.85063	-7.00767	3.29434	1018	11.7555	-3.83845	21059	SF3B4	10262	NM_005850
PL-50003	O17	X	81.6228	2.83101	79.3745	5.16931	66.7156	1.67225	3.30386	1019	75.9043	3.22419	42	STK38L	23012	NM_015000	1
PL-50013	H14	X	81.8943	1.96159	84.4577	2.62235	77.1663	2.04422	3.31583	1020	81.1728	2.20939	155	AKR1C1	1645	NM_001353
PL-50079	P05	X	8.66281	-2.05987	14.9681	-2.21188			3.31928	1021	11.8155	-2.13588	19866	TGM6	343641	NM_198994
PL-50051	H19	X	18.2213	-2.3741	24.9436	-3.22942	20.841	-1.74627	3.31986	1022	21.3353	-2.44993	20349	HIST3H3	8290	NM_003493	4
PL-50006	C10	X	12.6821	-4.58983	6.95476	-1.83543			3.32234	1023	9.81841	-3.21263	20929	CUGBP2	10659	NM_006561
PL-50013	P15	X	15.2685	-1.94151	21.3103	-2.02426	24.6999	-2.8273	3.32782	1024	20.4262	-2.26436	20079	TNS1	7145	NM_022648
PL-50064	H23	X			12.9508	-2.12769			3.33628	1025	12.9508	-2.12769	19852	C8orf33	65265	NM_023080
PL-50012	G05	X	7.60233	-2.1273					3.33953	1026	7.60233	-2.1273	19851	VNN2	8875	NM_004665	2
PL-50002	A10	X	30.5248	-2.00467	20.305	-2.11548	21.2773	-2.31158	3.3396	1027	24.0357	-2.14391	19885	NEK3	4752	NM_002498	0
PL-50060	A21	X			24.4758	-2.12613			3.34927	1028	24.4758	-2.12613	19850	TEX10	54881	NM_017746
PL-50071	I13	X	36.4711	2.12553					3.35421	1029	36.4711	2.12553	178	OLFM3	118427	XM_088951
PL-50060	M02	X			24.4848	-2.12508			3.358	1030	24.4848	-2.12508	19846	FAM118A	55007	NM_017911
PL-50057	K21	X			31.6077	-2.12473			3.36094	1031	31.6077	-2.12473	19845	ST6GALNAC4	27090	NM_014403	4
PL-50083	M19	X	11.2879	-4.4063	12.1588	-1.83024			3.36126	1032	11.7233	-3.11827	20882	C8ORFK29	340393	XM_291270
PL-50001	E02	X	45.1313	-1.71837	23.3201	-3.35344	15.9565	-2.44611	3.36558	1033	28.136	-2.50597	20413	CDK4	1019	NM_000075	2
PL-50069	K21	X	13.0268	-2.12351					3.37108	1034	13.0268	-2.12351	19841	C6orf157	90025	NM_198920
PL-50084	P15	X	24.306	-1.98244	19.0657	-2.32376			3.37842	1035	21.6859	-2.1531	19902	PLSCR5	389158	XM_371670
PL-50012	A21	X	7.71729	-2.11978					3.40242	1036	7.71729	-2.11978	19838	UFD1L	7353	NM_005659	3	one
PL-50053	C21	X	57.8422	1.67977	73.4695	2.69114	60.5181	3.06395	3.41025	1037	63.9432	2.47829	110	KIAA0753	9851	XM_375397
PL-50001	J02	X	30.1918	-2.60763	37.8513	-2.58459	34.6275	-1.73075	3.41212	1038	34.2236	-2.30765	20155	FUK	197258	NM_145059	3
PL-50057	C13	X			31.7262	-2.1185			3.4133	1039	31.7262	-2.1185	19835	DUX5	26581	NM_012149	2
PL-50064	O09	X			13.1453	-2.11845			3.41366	1040	13.1453	-2.11845	19834	TSPY2	64591	NM_022573	4
PL-50083	P06	X	15.9097	-3.95185	12.3286	-1.82356			3.41481	1041	14.1192	-2.88771	20770	LOC388692	388692	XM_373866
PL-50066	J13	X			24.1771	-2.11797			3.4178	1042	24.1771	-2.11797	19830	JHDM1D	80853	XM_376680	0
PL-50060	O12	X			24.5482	-2.11773			3.41979	1043	24.5482	-2.11773	19829	FLJ20581	54988	NM_017888
PL-50066	H19	X			24.1926	-2.11702			3.42579	1044	24.1926	-2.11702	19827	DDHD1	80821	NM_030637	1
PL-50080	K20	X	19.3672	-2.11687					3.42706	1045	19.3672	-2.11687	19826	CERKL	375298	NM_201548	1
PL-50014	P02	X	18.6197	-2.11623					3.43257	1046	18.6197	-2.11623	19824	SPINT2	10653	NM_021102	3
PL-50006	C07	X	4.07858	-5.35663	7.28162	-1.8203			3.43571	1047	5.6801	-3.58846	21036	AGC1	176	NM_001135
PL-50013	J21	X	16.1171	-1.89179	20.9376	-2.05169	24.8183	-2.81631	3.45256	1048	20.6243	-2.25326	20065	SHFM1	7979	NM_006304	4	yes
PL-50071	F06	X	36.3296	2.11313					3.459	1049	36.3296	2.11313	181	LOC126917	126917	XM_375695
PL-50060	E07	X			24.595	-2.1123			3.46603	1050	24.595	-2.1123	19819	PQLC2	54896	NM_017765	2
PL-50066	E02	X			24.2729	-2.11215			3.46735	1051	24.2729	-2.11215	19818	DNAJC5	80331	NM_025219	2
PL-50060	D11	X			61.0376	2.11145			3.47334	1052	61.0376	2.11145	182	CRTAC1	55118	NM_018058
PL-50013	F10	X	76.6788	1.65605	88.2876	2.90416	87.1894	2.97487	3.47749	1053	84.0519	2.5117	107	ATP7B	540	NM_000053	1
PL-50060	D02	X			24.6078	-2.11083			3.47871	1054	24.6078	-2.11083	19814	RNF121	55298	NM_018320
PL-50069	A12	X	57.3582	2.11062					3.48052	1055	57.3582	2.11062	183	KRTAP2-4	85294	NM_033184
PL-50053	F11	X	13.8945	-1.6648	14.997	-2.61971	12.8727	-6.22365	3.49176	1056	13.9214	-3.50272	21013	SNAPC5	10302	NM_006049	2
PL-50006	H13	X	12.9864	-4.56271	7.44786	-1.8126			3.49494	1057	10.2171	-3.18766	20919	F8	2157	NM_000132
PL-50008	H12	X	50.9912	2.10833					3.50022	1058	50.9912	2.10833	184	GSCL	2928	NM_005315	1
PL-50012	P11	X	7.89835	-2.10795					3.50352	1059	7.89835	-2.10795	19812	VPS52	6293	NM_022553
PL-50080	M21	X	19.5277	-2.10691					3.51253	1060	19.5277	-2.10691	19808	ZNF699	374879	XM_371132	2
PL-50006	P02	X	38.5245	-2.28659	3.9011	-1.9768			3.51421	1061	21.2128	-2.13169	19858	HNT	50863	NM_016522
PL-50069	L14	X	57.3134	2.10634					3.51747	1062	57.3134	2.10634	185	CSMD2	114784	NM_052896
PL-50082	J20	X	18.5164	-2.21481	21.3525	-2.27819	28.1184	-1.90967	3.52213	1063	22.6624	-2.13422	19863	PAGE3	139793	XM_060054
PL-50069	P04	X	57.2945	2.10454					3.53314	1064	57.2945	2.10454	186	SLC2A13	114134	NM_052885
PL-50084	G07	X	25.3734	-1.91199	17.8092	-2.43757			3.5332	1065	21.5913	-2.17478	19937	LOC388686	388686	XM_371302
PL-50057	P13	X			32.0181	-2.10315			3.54529	1066	32.0181	-2.10315	19796	CYP2S1	29785	NM_030622	3
PL-50009	K14	X	64.934	2.10309					3.54579	1067	64.934	2.10309	188	MYF5	4617	NM_005593	1
PL-50082	M16	X	24.3407	-1.89015	21.936	-2.2464	21.4571	-2.27249	3.54909	1068	22.5779	-2.13635	19867	LOC344595	344595	XM_298151
PL-50080	N23	X	19.5956	-2.10269					3.54924	1069	19.5956	-2.10269	19795	C3orf54	389119	NM_203370
PL-50048	P15	X	24.3688	-2.82049	12.2149	-1.6384	22.6747	-3.54183	3.55106	1070	19.7528	-2.6669	20564	LETM1	3954	NM_012318
PL-50006	I04	X	5.61269	-5.2199	7.62872	-1.80423			3.55981	1071	6.62071	-3.51206	21015	CGGBP1	8545	NM_003663
PL-50012	A13	X	8.01684	-2.10021					3.57107	1072	8.01684	-2.10021	19792	UBE2R2	54926	NM_017811	0
PL-50012	I06	X	8.03251	-2.09918					3.58008	1073	8.03251	-2.09918	19789	CHD2	1106	NM_001271	1
PL-50070	O19	X	10.846	-2.07289	10.6038	-2.12665			3.58162	1074	10.7249	-2.09977	19791	TIP39	113091	NM_178449	4
PL-50054	P15	X	5.24105	-2.84422		-1.83023			3.58336	1075	5.24105	-2.33723	20196	DDX42	11325	NM_007372
PL-50013	M20	X	14.3324	-1.99635	21.8086	-1.98759	28.9145	-2.43598	3.58682	1076	21.6852	-2.13997	19875	OAS3	4940	NM_006187
PL-50090	E09	X	3.47176	-2.2587	2.56619	-1.97844			3.58903	1077	3.01898	-2.11857	19836	LOC402679	402679	XM_380022
PL-50001	K21	X	31.655	-2.52054	53.2686	-1.76886	18.7354	-2.33964	3.59793	1078	34.553	-2.20968	19991	AKT2	208	NM_001626
PL-50057	P14	X			32.1329	-2.09711			3.59835	1079	32.1329	-2.09711	19785	TFCP2L1	29842	NM_014553	1
PL-50016	J11	X	84.0679	1.84363	92.1511	2.69682			3.61187	1080	88.1095	2.27023	144	PKHD1	5314	NM_138694	1
PL-50066	L09	X			24.5523	-2.09519			3.61543	1081	24.5523	-2.09519	19779	ZBP1	81030	NM_030776	3
PL-50006	A16	X	4.74723	-5.29704	7.79536	-1.79651			3.62067	1082	6.27129	-3.54677	21025	DATF1	11083	NM_022105
PL-50080	K16	X	19.735	-2.09404					3.62565	1083	19.735	-2.09404	19776	AQP12A	375318	NM_198998	2
PL-50012	L08	X	8.11348	-2.09389					3.62698	1084	8.11348	-2.09389	19775	DCLRE1A	9937	NM_014881	2
PL-50053	A10	X	14.5312	-1.61634	11.01	-2.98183	9.97321	-6.78885	3.62951	1085	11.8382	-3.79567	21052	TETRAN	10227	NM_001120	4	yes
PL-50013	M07	X	17.1069	-1.83381	21.1218	-2.03813	18.5759	-3.39592	3.63013	1086	18.9349	-2.42262	20315	MMP2	4313	NM_004530	4
PL-50006	I15	X	12.1804	-4.63454	7.84803	-1.79407			3.64026	1087	10.0142	-3.21431	20930	BCL11A	53335	NM_018014
PL-50053	H02	X	14.5226	-1.617	11.5358	-2.93408	17.5485	-5.31219	3.6408	1088	14.5356	-3.28775	20960	SC65	10609	NM_006455
PL-50014	G12	X	19.1205	-2.0907					3.65552	1089	19.1205	-2.0907	19763	CPZ	8532	NM_003652	3
PL-50070	E21	X	11.8843	-2.02323	9.91801	-2.16768			3.66162	1090	10.9012	-2.09546	19781	DHRS1	115817	NM_138452	4
PL-50014	B15	X	19.1466	-2.08937					3.66746	1091	19.1466	-2.08937	19758	ARFGEF2	10564	NM_006420	3
PL-50066	I10	X			24.6602	-2.08863			3.67408	1092	24.6602	-2.08863	19756	ZNF430	80264	NM_025189	0
PL-50050	I11	X	13.0617	-2.30158	12.4561	-2.04459	11.2085	-1.97643	3.67867	1093	12.2421	-2.10753	19811	QARS	5859	NM_005051	4
PL-50060	K19	X			60.8358	2.08807			3.67919	1094	60.8358	2.08807	189	COMMD8	54951	NM_017845
PL-50066	K14	X			24.6714	-2.08795			3.6802	1095	24.6714	-2.08795	19754	CXorf21	80231	NM_025159
PL-50004	K19	X	36.223	-2.08791					3.68056	1096	36.223	-2.08791	19752	CCR8	1237	NM_005201	2
PL-50084	E20	X	23.2819	-2.05004	21.2507	-2.12584			3.69387	1097	22.2663	-2.08794	19753	LOC389029	389029	XM_374007
PL-50012	I02	X	8.23603	-2.08588					3.69894	1098	8.23603	-2.08588	19751	TAX1BP2	10883	U25801	1
PL-50084	D02	X	26.212	-1.85663	16.5474	-2.55187			3.7039	1099	21.3797	-2.20425	19982	LOC401132	401132	XM_376318
PL-50071	H12	X	36.0074	2.08486					3.70821	1100	36.0074	2.08486	190	RPTN	126638	XM_371312
PL-50084	C07	X	21.3754	-2.17588	22.5604	-2.00721			3.71458	1101	21.9679	-2.09155	19766	PRAMEF8	391002	XM_372762
PL-50069	G10	X	57.0786	2.08391					3.71679	1102	57.0786	2.08391	191	ZNF700	90592	XM_375569
PL-50080	L23	X	19.9041	-2.08354					3.72016	1103	19.9041	-2.08354	19744	KRTAP10-9	386676	NM_198690	3
PL-50080	O16	X	19.9158	-2.08282					3.72678	1104	19.9158	-2.08282	19743	LOC374973	374973	XM_371248
PL-50012	A08	X	72.009	2.08229					3.73164	1105	72.009	2.08229	192	TMEM4	10330	NM_014255
PL-50060	N12	X			60.7779	2.08135			3.74018	1106	60.7779	2.08135	193	EXDL2	55218	NM_018199
PL-50066	P14	X			24.7826	-2.0812			3.74154	1107	24.7826	-2.0812	19742	ACTL8	81569	NM_030812	2
PL-50014	B11	X	19.3138	-2.08085					3.74479	1108	19.3138	-2.08085	19741	ALS2	57679	NM_020919	1
PL-50053	E23	X	13.9253	-1.66246	17.3607	-2.40503	18.224	-5.1805	3.75309	1109	16.5033	-3.08266	20861	TOMM70A	9868	NM_014820
PL-50057	K07	X			32.4689	-2.07945			3.75764	1110	32.4689	-2.07945	19738	LAMP3	27074	NM_014398	0
PL-50057	N23	X			32.4839	-2.07866			3.76487	1111	32.4839	-2.07866	19735	TMOD4	29765	NM_013353	2
PL-50085	J04	X	9.30816	-3.18155	11.4865	-1.97981	9.48406	-1.85353	3.76658	1112	10.0929	-2.33829	20198	XM_379803	402477	LOC402477
PL-50053	E06	X	14.7752	-1.59778	11.1376	-2.97024	9.6769	-6.84661	3.76894	1113	11.8632	-3.80488	21056	TXNDC9	10190	NM_005783	3
PL-50083	P09	X	18.4087	-3.70612	13.4601	-1.77908			3.77183	1114	15.9344	-2.7426	20632	FRRS1	391059	XM_372784
PL-50001	L06	X	32.1838	-2.48906	41.1511	-2.41	34.7679	-1.72537	3.77407	1115	36.0343	-2.20814	19989	FLJ32685	152110	NM_152534
PL-50001	B14	X	12.4185	-3.66557	41.9302	-2.36877	36.243	-1.66885	3.7747	1116	30.1972	-2.56773	20475	HK2	3099	NM_000189
PL-50053	B02	X	14.8104	-1.5951	10.5418	-3.02436	24.3124	-3.99369	3.77491	1117	16.5549	-2.87105	20755	GNB5	10681	NM_006578	4
PL-50004	B13	X	36.429	-2.07737					3.77677	1118	36.429	-2.07737	19730	GNG7	2788	NM_052847	2
PL-50066	F04	X			24.8547	-2.07682			3.78179	1119	24.8547	-2.07682	19728	ZNF611	81856	NM_030972	3
PL-50005	I09	X	53.8576	-2.07661					3.78371	1120	53.8576	-2.07661	19727	OPRK1	4986	NM_000912	3
PL-50012	A23	X	8.38746	-2.07598					3.78955	1121	8.38746	-2.07598	19726	UGCG	7357	NM_003358	2	yes
PL-50084	O10	X	21.0664	-2.19628	22.8626	-1.97984			3.78968	1122	21.9645	-2.08806	19755	FLJ16341	400957	XM_379097
PL-50001	M15	X	26.1312	-2.84933	55.4079	-1.65567	13.8735	-2.52592	3.79032	1123	31.8042	-2.34364	20209	ANGPT4	51378	NM_015985
PL-50057	J12	X			32.5391	-2.07576			3.79162	1124	32.5391	-2.07576	19724	SERTAD3	29946	NM_013368	3
PL-50084	G10	X	25.6193	-1.89575	18.5631	-2.36928			3.79075	1124	22.0912	-2.13252	19859	LOC389048	389048	XM_374013
PL-50061	J04	X	9.74691	-2.52789	15.4183	-1.67622	8.39353	-2.628	3.79196	1126	11.1863	-2.27737	20098	ZMAT5	55954	NM_019103
PL-50012	B08	X	8.40433	-2.07488					3.79976	1127	8.40433	-2.07488	19721	FDFT1	2222	NM_004462	4
PL-50084	M02	X	24.7519	-1.95301	20.0237	-2.23698			3.8053	1128	22.3878	-2.095	19778	LOC400968	400968	XM_376074
PL-50002	H20	X	30.1559	-2.02757	24.6479	-1.83763	15.3212	-2.77873	3.80597	1129	23.375	-2.21464	19999	PRKCQ	5588	NM_006257	2
PL-50049	J10	X	22.2467	-2.21502	9.44188	-1.72851	12.1039	-2.91199	3.80822	1130	14.5975	-2.28517	20112	ACRBP	84519	NM_032489	4
PL-50002	L20	X	29.7892	-2.05033	23.8714	-1.88731	19.6914	-2.43597	3.81011	1131	24.4507	-2.12453	19844	PRKACA	5566	NM_002730	2
PL-50004	N07	X	36.5098	-2.07323					3.81509	1132	36.5098	-2.07323	19716	GPR4	2828	NM_005282
PL-50013	J12	X	78.1349	1.74136	85.4333	2.69413	79.1355	2.22707	3.82071	1133	80.9012	2.22085	152	TUBB3	10381	NM_006086
PL-50012	P04	X	8.44137	-2.07246					3.82226	1134	8.44137	-2.07246	19715	CPM	1368	NM_001874	1
PL-50057	G02	X			32.6067	-2.0722			3.82466	1135	32.6067	-2.0722	19713	RBMX	27316	NM_002139	2
PL-50006	J11	X	13.48	-4.51872	8.34388	-1.77112			3.82738	1136	10.9119	-3.14492	20903	FMOD	2331	NM_002023
PL-50008	D09	X	50.4633	2.0718					3.82845	1137	50.4633	2.0718	194	CDX2	1045	NM_001265	3
PL-50084	M20	X	81.2046	1.77324	83.3381	3.49801			3.83287	1138	82.2713	2.63563	94	PAIP2B	400961	XM_376062
PL-50066	E21	X			24.951	-2.07098			3.83606	1139	24.951	-2.07098	19710	LRRTM4	80059	NM_024993	3
PL-50057	L15	X			32.6588	-2.06946			3.85025	1140	32.6588	-2.06946	19706	SSU72	29101	NM_014188	4	yes
PL-50077	N14	X	5.17135	-2.75072	6.63666	-1.80491			3.85179	1141	5.904	-2.27781	20100	GPR137C	283554	XM_290615
PL-50001	D21	X	34.2604	-2.36545	48.4035	-2.02627	29.7248	-1.91859	3.85937	1142	37.4629	-2.10344	19798	DAPK1	1612	NM_004938
PL-50079	B15	X	11.5475	-1.94374	14.3949	-2.23713			3.86025	1143	12.9712	-2.09043	19761	RP11-145H9.1	340156	XM_373109
PL-50002	E06	X	28.0452	-2.15858	23.8954	-1.88577	22.3329	-2.2288	3.86786	1144	24.7578	-2.09105	19764	MPP3	4356	NM_001932	0
PL-50057	N12	X			32.7098	-2.06678			3.87545	1145	32.7098	-2.06678	19697	SAC3D1	29901	NM_013299	1
PL-50014	L16	X	19.5943	-2.06655					3.87765	1146	19.5943	-2.06655	19696	ACTG2	72	NM_001615	2	one
PL-50085	A18	X	13.2512	-2.94851	11.6494	-1.97304	9.65052	-1.84731	3.87953	1147	11.5171	-2.25629	20070	XM_374163	389372	LOC389372
PL-50050	G12	X	12.6457	-2.32317	17.0745	-1.82868	6.78123	-2.18576	3.88169	1148	12.1671	-2.11254	19820	RPS18	6222	NM_022551
PL-50083	K15	X	20.0342	-3.54629	13.7763	-1.76665			3.88384	1149	16.9053	-2.65647	20550	LOC136143	136143	XM_069734
PL-50052	L14	X	46.2152	2.50872	55.2887	2.79865	38.1174	1.64725	3.89187	1150	46.5404	2.3182	131	KIAA0562	9731	NM_014704
PL-50057	M09	X			32.7488	-2.06473			3.89485	1151	32.7488	-2.06473	19693	TRAPPC3	27095	NM_014408	2
PL-50051	O20	X	17.5594	-2.43294	29.1968	-2.82893	22.3948	-1.65849	3.89554	1152	23.0503	-2.30679	20154	ZNF70	7621	NM_021916	3
PL-50060	N16	X			60.6278	2.06395			3.90221	1153	60.6278	2.06395	195	C11orf57	55216	NM_018195
PL-50050	I10	X	13.7127	-2.26777	15.3641	-1.90865	8.99378	-2.08115	3.90239	1154	12.6902	-2.08585	19750	RPS8	6202	NM_001012
PL-50002	N15	X	26.6483	-2.2453	24.2724	-1.86165	23.0262	-2.17442	3.90251	1155	24.6489	-2.09379	19772	PIK3C2G	5288	NM_004570	0
PL-50083	F04	X	29.1839	-2.64662	12.6131	-1.81238			3.9029	1156	20.8985	-2.2295	20024	LOC388743	388743	XM_371344
PL-50066	L12	X			25.072	-2.06363			3.9053	1157	25.072	-2.06363	19690	TSPAN14	81619	NM_030927	3
PL-50082	D08	X	17.0565	-2.29618	28.658	-1.88028	24.5842	-2.10217	3.90912	1158	23.4329	-2.09288	19768	FAM48B2	347438	XM_293352
PL-50058	M15	X	5.28393	-2.39108	8.29321	-1.97887	4.27393	-1.93721	3.91164	1159	5.95036	-2.10239	19794	LOC51035	51035	NM_015853	3
PL-50079	H04	X	10.3948	-1.99015	16.461	-2.14614			3.92181	1160	13.4279	-2.06815	19701	LOC348262	348262	NM_207368
PL-50004	H18	X	36.7428	-2.0613					3.92745	1161	36.7428	-2.0613	19688	GRM7	2917	NM_000844	0
PL-50001	L10	X	32.0076	-2.49954	51.5991	-1.85719	26.7928	-2.03093	3.93273	1162	36.7998	-2.12922	19854	FLJ23356	84197	NM_032237
PL-50083	P14	X	15.8868	-3.9541	14.0188	-1.75712			3.94868	1163	14.9528	-2.85561	20741	OR2M2	391194	NM_001004688; XM_372825
PL-50053	M15	X	12.5133	-1.76991	10.2098	-3.05452			3.94978	1164	11.3616	-2.41221	20303	IQSEC1	9922	NM_014869
PL-50053	C15	X	15.1695	-1.56777	9.55569	-3.11392	10.2806	-6.72893	3.95934	1165	11.6686	-3.80354	21055	HEPH	9843	NM_014799	3
PL-50082	M04	X	14.9703	-2.41247	32.3519	-1.67909	15.7822	-2.58158	3.96048	1166	21.0348	-2.22438	20017	C3orf56	285311	XM_209563
PL-50083	I13	X	10.9568	-4.43886	14.0829	-1.7546			3.96681	1167	12.5199	-3.09673	20868	LOC346545	346545	XM_294261
PL-50053	J06	X	14.7005	-1.60346	15.6119	-2.56386	15.7189	-5.66882	3.97281	1168	15.3438	-3.27871	20957	SLC35A1	10559	NM_006416
PL-50080	G10	X	20.3424	-2.05633					3.97503	1169	20.3424	-2.05633	19681	LOC375748	375748	XM_088578
PL-50053	E04	X	15.1606	-1.56845	11.0365	-2.97943	12.7314	-6.25119	3.98879	1170	12.9761	-3.59969	21037	RNF41	10193	NM_005785	2
PL-50060	L23	X			60.5475	2.05464			3.99135	1171	60.5475	2.05464	198	SEC61A2	55176	NM_018144
PL-50005	E07	X	54.1282	-2.05462					3.99159	1172	54.1282	-2.05462	19678	MRGX4	117196	NM_054032	2
PL-50079	I15	X	10.0078	-2.00573	17.3401	-2.10744			3.99827	1173	13.674	-2.05658	19682	TMEM16J	338440	XM_374860	4
PL-50014	G18	X	19.8502	-2.05351					4.00235	1174	19.8502	-2.05351	19675	CAPN3	825	NM_000070	3	yes
PL-50011	J04	X	77.1051	1.93239	93.193	4.72509	0.282681	-1.83268	4.00544	1175	56.8603	1.60827	409	SOAT2	8435	NM_003578
PL-50002	F09	X	31.7953	-1.92581	23.7854	-1.89281	16.7505	-2.66663	4.00578	1176	24.1104	-2.16175	19916	PAK1	5058	NM_002576
PL-50064	J14	X			14.5544	-2.05155			4.02137	1177	14.5544	-2.05155	19672	C1orf50	79078	NM_024097
PL-50017	C23	X	12.9031	-2.1013	16.7087	-1.87632	8.52755	-2.24988	4.02276	1178	12.7131	-2.07583	19725	CCL15	6359	NM_004167	4
PL-50083	K06	X	12.8398	-4.25371	14.2593	-1.74767			4.02713	1179	13.5496	-3.00069	20823	LOC283034	283034	XM_210860
PL-50053	O04	X	12.1104	-1.80058	15.0052	-2.61896			4.02945	1180	13.5578	-2.20977	19992	NAALADL1	10004	NM_005468
PL-50077	N20	X	7.387	-2.63423	6.87815	-1.79738			4.03544	1181	7.13258	-2.2158	20002	SLC46A3	283537	NM_181785
PL-50083	P18	X	21.9494	-3.35798	14.1822	-1.7507			4.03913	1182	18.0658	-2.55434	20459	OR2AK2	391191	NM_001004491; XM_372822
PL-50013	P23	X	14.085	-2.01084	24.4785	-1.79113	23.8281	-2.90825	4.04162	1183	20.7972	-2.23674	20038	TOP3B	8940	NM_003935	2	yes
PL-50069	J09	X	56.7124	2.04894					4.0468	1184	56.7124	2.04894	201	FAM54A	113115	NM_138419
PL-50066	G18	X			25.3261	-2.0482			4.05401	1185	25.3261	-2.0482	19666	C2orf44	80304	NM_025203
PL-50064	A05	X			14.641	-2.04744			4.06153	1186	14.641	-2.04744	19665	IFRG15	64163	NM_022347
PL-50073	D11	X	14.1023	-4.20068	15.165	-3.97109	19.7601	-1.54682	4.06681	1187	16.3424	-3.23953	20941	C17orf32	147007	NM_152464
PL-50084	F15	X	24.6375	-1.96056	20.9656	-2.15167			4.06771	1188	22.8016	-2.05611	19679	LOC401054	401054	XM_376207
PL-50002	D12	X	25.4854	-2.31748	21.4406	-2.04283	26.8301	-1.87607	4.0731	1189	24.5854	-2.07879	19736	PTK2B	2185	NM_004103	0
PL-50085	J07	X	9.44843	-3.17326	11.6782	-1.97185	11.0057	-1.79672	4.08379	1190	10.7108	-2.31394	20161	XM_379476	401312	LOC401312
PL-50050	C09	X	14.3738	-2.23345	17.0523	-1.82972	7.0701	-2.1721	4.08866	1191	12.8321	-2.07842	19734	PSMA6	5687	NM_002791	4
PL-50080	L20	X	20.5359	-2.04432					4.09216	1192	20.5359	-2.04432	19662	UBE2NL	389898	XM_372257
PL-50080	M17	X	20.5478	-2.04359					4.09943	1193	20.5478	-2.04359	19660	HSD11B1L	374875	NM_198533	4
PL-50053	G04	X	14.6879	-1.60442	16.94	-2.44324	15.5731	-5.69725	4.10589	1194	15.7336	-3.2483	20947	CHST4	10164	NM_005769	2
PL-50050	E13	X	13.9978	-2.25297	17.1095	-1.82704	7.46094	-2.15362	4.10747	1195	12.8561	-2.07788	19732	PSMC4	5704	NM_006503
PL-50083	H04	X	11.8413	-4.35189	14.4983	-1.73827			4.10881	1196	13.1698	-3.04508	20848	FLJ46134	400799	XM_375821
PL-50060	G16	X			25.1996	-2.04224			4.11282	1197	25.1996	-2.04224	19659	TRMT12	55039	NM_017956
PL-50004	L05	X	37.1153	-2.04223					4.11292	1198	37.1153	-2.04223	19658	GPR26	2849	NM_153442	0
PL-50054	A11	X	5.59914	-2.826	1.68452	-1.76494			4.11435	1199	3.64183	-2.29547	20129	CORIN	10699	NM_006587
PL-50002	M17	X	37.1308	-1.59461	13.9423	-2.52257	9.02824	-3.27229	4.11719	1200	20.0338	-2.46316	20371	MAP2K2	5605	NM_030662	2
PL-50082	E10	X	18.2233	-2.23114	26.8204	-1.98037	27.2435	-1.95733	4.12142	1201	24.0957	-2.05628	19680	FLJ16287	162962	XM_091886
PL-50069	K23	X	13.8947	-2.04062					4.12885	1202	13.8947	-2.04062	19653	C14orf152	90050	NM_138344
PL-50070	I07	X	13.3224	-1.95445	10.2928	-2.14525			4.12904	1203	11.8076	-2.04985	19669	BATF2	116071	NM_138456	4	yes
PL-50004	O05	X	37.1483	-2.04054					4.12969	1204	37.1483	-2.04054	19652	CNR1	1268	NM_016083	1
PL-50053	D13	X	14.5897	-1.61189	17.591	-2.38411	12.8371	-6.23059	4.13687	1205	15.0059	-3.40886	20991	DSCR4	10281	NM_005867	3
PL-50069	N23	X	56.6151	2.03964					4.1386	1206	56.6151	2.03964	203	MGC16703	113691	NM_145042
PL-50002	L18	X	30.81	-1.98696	25.0247	-1.81352	16.8338	-2.66009	4.14966	1207	24.2228	-2.15353	19903	PRKACB	5567	NM_002731	0
PL-50079	I10	X	13.7583	-1.85474	12.126	-2.33703			4.15355	1208	12.9422	-2.09588	19782	MPN2	339501	NM_183062
PL-50058	C18	X	13.356	-2.05668	3.81576	-2.12827	4.207	-1.94023	4.17948	1209	7.12627	-2.04172	19657	EGFL7	51162	NM_016215
PL-50006	E19	X	12.3277	-4.62142	9.23956	-1.72965			4.18483	1210	10.7836	-3.17553	20914	APG-1	22824	NM_014278
PL-50080	M02	X	20.6898	-2.03477					4.18739	1211	20.6898	-2.03477	19641	LOC375295	375295	XM_374020
PL-50066	C18	X			25.5489	-2.03468			4.18835	1212	25.5489	-2.03468	19640	TMEM113	80335	NM_025222	2
PL-50053	G13	X	15.5662	-1.53758	9.03752	-3.16099	8.4859	-7.07877	4.19076	1213	11.0299	-3.92578	21066	DDX46	9879	NM_014829	4
PL-50009	L08	X	63.7005	2.03376					4.19762	1214	63.7005	2.03376	206	TBR1	10716	NM_006593	0
PL-50084	D10	X	26.6474	-1.82789	18.238	-2.39874			4.20086	1215	22.4427	-2.11331	19822	LOC401165	401165	XM_379299
PL-50077	E19	X	4.05379	-2.80947	8.20848	-1.75589			4.20344	1216	6.13114	-2.28268	20108	KRTAP15-1	254950	NM_181623
PL-50066	C10	X			25.5833	-2.03258			4.20946	1217	25.5833	-2.03258	19636	SEL1L2	80343	XM_046437	1
PL-50008	B08	X	49.896	2.03253					4.20999	1218	49.896	2.03253	207	HOXB1	3211	NM_002144	1
PL-50066	I07	X			25.5887	-2.03226			4.21277	1219	25.5887	-2.03226	19634	ZFP2	80108	NM_030613
PL-50066	P18	X			25.5943	-2.03192			4.21617	1220	25.5943	-2.03192	19633	C1orf21	81563	NM_030806
PL-50002	K15	X	33.7965	-1.80158	21.6392	-2.03012	19.0277	-2.48803	4.22668	1221	24.8211	-2.10658	19807	LOC340371	340371	NM_178564
PL-50017	D20	X	7.05144	-2.38399	18.5973	-1.79008	11.9364	-2.09423	4.22692	1222	12.5284	-2.08943	19759	FGF14	2259	NM_004115
PL-50066	K19	X			25.6149	-2.03067			4.22887	1223	25.6149	-2.03067	19629	BXDC5	80135	NM_025065	3
PL-50058	A15	X	2.97872	-2.5626	2.94902	-2.15719	9.10905	-1.71941	4.23065	1224	5.01227	-2.1464	19890	CRNN	49860	NM_016190	2
PL-50054	P21	X	5.89838	-2.81077	2.021	-1.7519			4.23667	1225	3.95969	-2.28133	20104	CTRC	11330	NM_007272
PL-50017	N08	X	18.8025	-1.81631	7.81815	-2.28228	11.738	-2.10329	4.24123	1226	12.7862	-2.06729	19699	NDP	4693	NM_000266
PL-50069	O16	X	14.0155	-2.02909					4.24494	1227	14.0155	-2.02909	19626	FAM105B	90268	NM_138348
PL-50060	B15	X			25.3156	-2.0288			4.24791	1228	25.3156	-2.0288	19625	BSDC1	55108	NM_018045
PL-50083	E11	X	15.1497	-4.02658	14.8979	-1.72257			4.25118	1229	15.0238	-2.87457	20759	LOC221344	221344	XM_168073
PL-50077	G07	X	11.7509	-2.40479	6.18064	-1.81913			4.2537	1230	8.96577	-2.11196	19817	MPV17L	255027	NM_173803
PL-50080	P06	X	86.1387	2.02785					4.25752	1231	86.1387	2.02785	208	FLJ43582	389649	NM_207412
PL-50057	C02	X			33.4509	-2.02782			4.2579	1232	33.4509	-2.02782	19623	CECR5	27440	NM_017829	3
PL-50083	G02	X	15.9462	-3.94826	14.9433	-1.72078			4.26847	1233	15.4448	-2.83452	20723	LOC283166	283166	XM_210906
PL-50002	D17	X	93.1087	1.88012	84.6619	2.00204	79.7977	2.27825	4.26947	1234	85.8561	2.05347	199	NYD-SP25	89882	NM_033516
PL-50014	F07	X	20.3891	-2.02604					4.27607	1235	20.3891	-2.02604	19616	CSTA	1475	NM_005213	4
PL-50001	E14	X	44.5804	-1.75117	35.7391	-2.69634	26.6555	-2.03619	4.28863	1236	35.6583	-2.16123	19915	CDC42BPB	9578	NM_006035
PL-50070	M23	X	12.9811	-1.97078	11.3137	-2.08416			4.29477	1237	12.1474	-2.02747	19620	LYPD1	116372	NM_144586	4	yes
PL-50012	K12	X	71.1197	2.02416					4.29535	1238	71.1197	2.02416	209	CA12	771	NM_001218	1
PL-50082	J07	X	21.2102	-2.06465	29.8024	-1.81795	20.7729	-2.30976	4.29765	1239	23.9285	-2.06412	19691	LOC128629	128629	XM_066069
PL-50083	O07	X	15.5705	-3.9852	15.0565	-1.71633			4.30842	1240	15.3135	-2.85077	20735	FBXO43	286151	XM_209918
PL-50013	A13	X	10.9696	-2.19335	26.4653	-1.64494	19.6836	-3.29307	4.30855	1241	19.0395	-2.37712	20252	FKBPL	63943	NM_022110
PL-50082	P10	X	18.776	-2.20033	26.3606	-2.00541	28.243	-1.90289	4.32525	1242	24.4599	-2.03621	19644	LOC202227	202227	XM_116396
PL-50012	B04	X	9.23556	-2.02055					4.33262	1243	9.23556	-2.02055	19608	FEN1	2237	NM_004111	4	yes
PL-50060	A05	X			25.3901	-2.02016			4.33671	1244	25.3901	-2.02016	19607	PIGG	54872	NM_017733
PL-50014	G21	X	20.508	-2.01998					4.33857	1245	20.508	-2.01998	19604	MPO	4353	NM_000250	2
PL-50002	C14	X	28.9961	-2.09956	18.5368	-2.22861	27.5292	-1.82124	4.33925	1246	25.0207	-2.0498	19668	MVD	4597	NM_002461	1
PL-50012	P10	X	9.24995	-2.01961					4.34238	1247	9.24995	-2.01961	19603	COMT	1312	NM_000754
PL-50080	A04	X	20.9369	-2.01943					4.34421	1248	20.9369	-2.01943	19602	FOXD4L3	387054	NM_199358	0
PL-50071	H08	X	35.2612	2.0194					4.34452	1249	35.2612	2.0194	212	TDRD10	126668	NM_182499
PL-50069	O14	X	14.1241	-2.01871					4.35175	1250	14.1241	-2.01871	19601	C10orf75	90271	XM_030445
PL-50083	A13	X	16.688	-3.87532	15.1871	-1.7112			4.35756	1251	15.9376	-2.79326	20679	LOC139735	139735	XM_066859
PL-50079	N17	X	13.483	-1.86582	14.395	-2.23712			4.36724	1252	13.939	-2.05147	19671	PRAMEF10	343071	XM_290948
PL-50014	C14	X	20.5648	-2.01709					4.36866	1253	20.5648	-2.01709	19599	OASL	8638	NM_003733	2
PL-50008	P17	X	49.6626	2.01638					4.37606	1254	49.6626	2.01638	214	ETV7	51513	NM_016135	3
PL-50083	O11	X	14.2231	-4.11769	15.252	-1.70865			4.37772	1255	14.7375	-2.91317	20780	C8ORFK36	340359	XM_294387
PL-50082	M12	X	17.0404	-2.29708	32.2563	-1.6843	19.6069	-2.37326	4.37901	1256	22.9679	-2.11821	19831	LOC151579	151579	XM_045290
PL-50013	E15	X	16.6001	-1.86349	23.0329	-1.8975	27.8704	-2.53292	4.3822	1257	22.5012	-2.09797	19788	NKIRAS1	28512	NM_020345
PL-50084	E17	X	26.5276	-1.8358	19.3065	-2.30195			4.38626	1258	22.917	-2.06888	19704	LOC388774	388774	XM_371374
PL-50083	H19	X	18.9457	-3.65332	15.2491	-1.70876			4.38771	1259	17.0974	-2.68104	20574	LOC144631	144631	XM_096642
PL-50083	B15	X	8.38036	-4.6922	15.2984	-1.70682			4.39287	1260	11.8394	-3.19951	20926	LOC338750	338750	XM_291974
PL-50077	P17	X	19.1534	-2.01559		-2.01185			4.40392	1261	19.1534	-2.01372	19591	SSX8	280659	NM_174961
PL-50073	M17	X	13.2367	-4.26104	20.4721	-3.62625	20.9972	-1.50631	4.40983	1262	18.2353	-3.1312	20895	SESN3	143686	NM_144665	2
PL-50057	J16	X			33.7371	-2.01277			4.41385	1263	33.7371	-2.01277	19588	PADI1	29943	NM_013358	1
PL-50070	L06	X	15.1696	-1.86611	9.01475	-2.22174			4.41635	1264	12.0922	-2.04392	19661	IGSF8	93185	NM_052868
PL-50066	H07	X			25.9158	-2.0124			4.41777	1265	25.9158	-2.0124	19587	INTS5	80789	NM_030628	1
PL-50014	B12	X	20.6616	-2.01215					4.42039	1266	20.6616	-2.01215	19586	CD19	930	NM_001770	4	yes
PL-50084	C14	X	27.3889	-1.77895	17.3629	-2.47799			4.42301	1267	22.3759	-2.12847	19853	LOC391352	391352	XM_372916
PL-50064	D17	X			15.395	-2.01163			4.42587	1268	15.395	-2.01163	19585	REEP1	65055	NM_022912	2
PL-50083	O06	X	15.8791	-3.95486	15.3866	-1.70336			4.42889	1269	15.6328	-2.82911	20716	IGFBPL1	347252	NM_001007563; XM_294567
PL-50054	P18	X	9.44047	-2.63051	2.08121	-1.74957			4.43595	1270	5.76084	-2.19004	19959	U2AF2	11338	NM_007279
PL-50083	P13	X	23.3473	-3.22053	15.2452	-1.70892			4.4373	1271	19.2962	-2.46472	20374	LOC388655	388655	XM_373855
PL-50066	B12	X			25.976	-2.00875			4.45641	1272	25.976	-2.00875	19581	PP1057	83441	NM_031285
PL-50066	C07	X			25.9799	-2.00851			4.45892	1273	25.9799	-2.00851	19580	C10orf97	80013	NM_024948
PL-50016	J07	X	81.8798	1.74891	90.7372	2.615			4.46146	1274	86.3085	2.18196	162	PER1	5187	NM_002616
PL-50013	A23	X	13.3155	-2.05592	25.9174	-1.68525	22.2589	-3.05395	4.46629	1275	20.4973	-2.26504	20082	GBP1	2633	NM_002053
PL-50060	K04	X			25.4995	-2.00748			4.46991	1276	25.4995	-2.00748	19579	C14orf119	55017	NM_017924
PL-50060	E12	X			25.5002	-2.00739			4.47081	1277	25.5002	-2.00739	19577	ENOX1	55068	NM_017993
PL-50004	J06	X	37.8052	-2.0069					4.47598	1278	37.8052	-2.0069	19576	GRM3	2913	NM_000840	0
PL-50005	K02	X	54.7229	-2.00627					4.48275	1279	54.7229	-2.00627	19574	PTGER2	5732	NM_000956	2
PL-50084	H19	X	24.0975	-1.9962	22.4642	-2.01593			4.48596	1280	23.2808	-2.00607	19572	RPS27P4	389112	XM_371630
PL-50012	E18	X	70.8353	2.00557					4.49017	1281	70.8353	2.00557	217	SERINC3	10955	NM_006811	2
PL-50066	K07	X			26.0303	-2.00544			4.49155	1282	26.0303	-2.00544	19570	CCDC33	80125	NM_182791
PL-50053	A16	X	14.5142	-1.61764	19.8198	-2.18168	14.0145	-6.00107	4.49581	1283	16.1162	-3.26679	20951	GPA33	10223	NM_005814
PL-50051	A20	X	19.4317	-2.26652	33.2794	-2.4445	22.3987	-1.65827	4.5063	1284	25.0366	-2.12309	19840	BAT1	7919	NM_004640	4
PL-50051	H18	X	17.9603	-2.39731	31.0779	-2.6518	23.5155	-1.59517	4.50656	1285	24.1846	-2.21476	20000	STX11	8676	NM_003764	3
PL-50053	A20	X	15.8696	-1.51449	13.309	-2.77303	8.30312	-7.1144	4.5152	1286	12.4939	-3.80064	21054	SSX3	10214	NM_021014	3
PL-50083	J19	X	27.2439	-2.83737	15.0087	-1.71821			4.51533	1287	21.1263	-2.27779	20099	C1orf132	388732	XM_373884
PL-50060	K20	X			25.5399	-2.0028			4.51992	1288	25.5399	-2.0028	19566	C19orf24	55009	NM_017914
PL-50054	F15	X	9.2834	-2.6385	2.38149	-1.73793			4.52755	1289	5.83245	-2.18822	19956	WDHD1	11169	NM_007086
PL-50002	D11	X	34.1975	-1.77669	20.3227	-2.11435	22.351	-2.22738	4.53422	1290	25.6237	-2.03947	19649	NTRK1	4914	NM_002529	0
PL-50079	J04	X	7.17681	-2.11969	21.9158	-1.90595			4.5344	1291	14.5463	-2.01282	19590	AMIGO2	347902	NM_181847
PL-50080	C20	X	21.236	-2.00087					4.54066	1292	21.236	-2.00087	19561	ENTPD8	377841	NM_198585	3
PL-50016	D20	X	82.1701	1.76148	88.5059	2.48588			4.55406	1293	85.338	2.12368	179	WNT9A	7483	NM_003395	3
PL-50005	B15	X	54.8093	-1.99925					4.55816	1294	54.8093	-1.99925	19554	TAS2R16	50833	NM_016945	1
PL-50057	K17	X			34.0014	-1.99887			4.56222	1295	34.0014	-1.99887	19552	B3GAT1	27087	NM_018644	3
PL-50012	F15	X	70.7319	1.99881					4.56284	1296	70.7319	1.99881	219	SERTAD2	9792	XM_376059	1
PL-50084	F11	X	27.2053	-1.79107	18.62	-2.36413			4.56775	1297	22.9127	-2.0776	19731	LOC389095	389095	XM_374033
PL-50004	N04	X	37.9889	-1.9975					4.57712	1298	37.9889	-1.9975	19551	GPR85	54329	NM_018970
PL-50004	J10	X	37.9933	-1.99727					4.57957	1299	37.9933	-1.99727	19550	GRM1	2911	NM_000838	2
PL-50004	G11	X	37.9945	-1.99721					4.58024	1300	37.9945	-1.99721	19549	C17ORF35	8834	NM_003876
PL-50004	O04	X	37.9954	-1.99716					4.58073	1301	37.9954	-1.99716	19548	DRD5	1816	NM_000798	1
PL-50060	G20	X			60.0443	1.99633			4.58981	1302	60.0443	1.99633	220	CCDC40	55036	XM_371082
PL-50004	D12	X	38.0123	-1.9963					4.59015	1303	38.0123	-1.9963	19546	IL8	3576	NM_000584	2
PL-50080	G06	X	21.3172	-1.99583					4.59523	1304	21.3172	-1.99583	19544	C9orf50	375759	NM_199350
PL-50014	C07	X	20.9911	-1.99535					4.60042	1305	20.9911	-1.99535	19542	RAB3A	5864	NM_002866	2	yes
PL-50084	A10	X	28.34	-1.71617	14.5055	-2.73682			4.6167	1306	21.4227	-2.2265	20022	LOC389070	389070	XM_374022
PL-50060	C13	X			25.6209	-1.99341			4.62167	1307	25.6209	-1.99341	19537	C6orf107	54887	NM_017754
PL-50008	F04	X	49.3232	1.99289					4.62738	1308	49.3232	1.99289	221	HHEX	3087	NM_002729	2
PL-50005	G23	X	54.8885	-1.9928					4.62832	1309	54.8885	-1.9928	19535	OPN3	23596	NM_014322	1
PL-50014	L21	X	21.0447	-1.99262					4.63026	1310	21.0447	-1.99262	19534	RGL2	5863	NM_004761	3	yes
PL-50053	G11	X	15.0604	-1.57607	18.9973	-2.25637	13.8029	-6.04233	4.63523	1311	15.9535	-3.29159	20962	TOX4	9878	XM_375045	3
PL-50073	O19	X	27.8054	-3.24509	16.6789	-3.87271	21.6996	-1.48331	4.64243	1312	22.0613	-2.86704	20753	TMEM86A	144110	NM_153347
PL-50071	H07	X	34.9325	1.99057					4.65285	1313	34.9325	1.99057	222	KIF19	124602	NM_153209	1
PL-50003	O20	X	4.70547	-3.74312	3.30087	-3.01066	1.3141	-1.48724	4.65799	1314	3.10681	-2.74701	20640	SYK	6850	NM_003177
PL-50083	F19	X	16.8197	-3.86237	16	-1.67924			4.66084	1315	16.4098	-2.77081	20659	LOC256176	256176	XM_172889
PL-50077	C06	X	7.75097	-2.61509	9.15914	-1.72625			4.66113	1316	8.45505	-2.17067	19930	BEST4	266675	NM_153274
PL-50069	E11	X	56.0802	1.98856					4.67499	1317	56.0802	1.98856	223	SERPINB12	89777	NM_080474
PL-50057	P09	X			34.1999	-1.98844			4.67635	1318	34.1999	-1.98844	19525	DKFZP434P211	29774	NM_014549
PL-50083	N09	X	12.1928	-4.31733	16.0671	-1.67661			4.68174	1319	14.1299	-2.99697	20820	LOC388752	388752	XM_373894
PL-50071	H10	X	34.8889	1.98674					4.69507	1320	34.8889	1.98674	224	LOC126661	126661	XM_059061
PL-50053	F18	X	15.8554	-1.51557	15.9899	-2.52953	10.8592	-6.61614	4.70165	1321	14.2348	-3.55375	21027	TRIM3	10612	NM_006458	4
PL-50079	K06	X	9.30092	-2.03418	21.1043	-1.94169			4.70541	1322	15.2026	-1.98793	19523	TMEM52	339456	NM_178545
PL-50066	D19	X			26.3577	-1.98557			4.70814	1323	26.3577	-1.98557	19522	TMEM121	80757	NM_025268	2	yes
PL-50084	J23	X	28.6949	-1.69274	12.649	-2.90498			4.70885	1324	20.672	-2.29886	20136	LOC402123	402123	XM_377797
PL-50060	B16	X			25.6925	-1.98511			4.71327	1325	25.6925	-1.98511	19521	SPTLC3	55304	NM_018327
PL-50084	D14	X	27.1458	-1.795	19.3969	-2.29376			4.72292	1326	23.2714	-2.04438	19663	LOC389250	389250	XM_374101
PL-50077	D19	X	7.58736	-2.62369	9.46051	-1.71685			4.73521	1327	8.52394	-2.17027	19928	FLJ37045	283127	NM_175889
PL-50080	O23	X	21.5275	-1.98277					4.73928	1328	21.5275	-1.98277	19515	C1orf187	374946	NM_198545
PL-50012	E21	X	70.4657	1.98142					4.75445	1329	70.4657	1.98142	225	UROS	7390	NM_000375	1
PL-50085	J13	X	20.8071	-2.50195	10.9091	-2.00377	13.0618	-1.71998	4.76273	1330	14.926	-2.07523	19723	XM_376587	401316	LOC401316
PL-50004	N21	X	38.3179	-1.98065					4.76306	1331	38.3179	-1.98065	19509	GPR48	55366	NM_018490	2	one
PL-50014	E17	X	21.2832	-1.98047					4.76509	1332	21.2832	-1.98047	19508	GPX2	2877	NM_002083	2	one
PL-50006	A19	X	6.66007	-5.12655	10.5708	-1.66802			4.76562	1333	8.61544	-3.39729	20989	ABTB1	80325	NM_172027
PL-50063	O23	X			21.9912	-2.16556	13.16	-1.8446	4.77203	1334	17.5756	-2.00508	19569	KIAA1546	57667	XM_042301
PL-50053	I07	X	16.0602	-1.49999	15.488	-2.57511	15.8854	-5.63637	4.78796	1335	15.8112	-3.23715	20939	SMG7	9887	NM_014837	3
PL-50009	F20	X	62.7018	1.97762					4.79721	1336	62.7018	1.97762	227	ZEB1	6935	NM_030751
PL-50009	F18	X	62.685	1.97667					4.80784	1337	62.685	1.97667	228	VPS72	6944	NM_005997	0
PL-50083	M11	X	14.4715	-4.09327	16.3967	-1.66365			4.81123	1338	15.4341	-2.87846	20764	LOC286129	286129	XM_209910
PL-50017	I23	X	13.1007	-2.09175	13.2171	-2.03575	17.5845	-1.83633	4.8182	1339	14.6341	-1.98794	19524	CD8A	925	NM_001768	2	one
PL-50064	A02	X			16.1581	-1.9754			4.82228	1340	16.1581	-1.9754	19497	FLJ13195	64940	NM_022906
PL-50053	M17	X	13.6085	-1.68657	12.7852	-2.8206			4.82401	1341	13.1969	-2.25358	20066	ZBTB40	9923	NM_014870
PL-50006	L20	X	18.9313	-4.03286	10.7062	-1.66175			4.83091	1342	14.8188	-2.8473	20731	HSPA9B	3313	NM_004134
PL-50079	O20	X	11.2694	-1.95493	19.8945	-1.99496			4.83192	1343	15.582	-1.97495	19495	RAB43	339122	XM_290714
PL-50070	I15	X	13.5188	-1.94506	12.6459	-2.00443			4.83958	1344	13.0824	-1.97475	19493	RP11-45J16.2	116123	NM_138784
PL-50070	I05	X	13.4712	-1.94734	12.6931	-2.00161			4.84106	1345	13.0822	-1.97447	19492	LYSMD3	116068	XM_371760	4
PL-50013	K02	X	20.9386	-1.60934	20.5128	-2.08294	19.6993	-3.29161	4.85983	1346	20.3836	-2.32796	20179	PEX6	5190	NM_000287	4
PL-50014	D11	X	21.456	-1.97166					4.86485	1347	21.456	-1.97166	19486	BCAR3	8412	NM_003567	4	one
PL-50057	A07	X			34.5262	-1.97128			4.86917	1348	34.5262	-1.97128	19484	OR10A3	26496	XM_291986	3
PL-50077	H04	X	12.4715	-2.3669	8.28045	-1.75365			4.87141	1349	10.376	-2.06028	19687	C16orf81	283860	NM_173617
PL-50058	A20	X	6.50429	-2.29434	7.90426	-1.99185	8.1807	-1.76123	4.87861	1350	7.52975	-2.01581	19596	SS18L2	51188	NM_016305	2
PL-50004	O08	X	38.5172	-1.97045					4.87872	1351	38.5172	-1.97045	19483	DEFB4	1673	NM_004942	1
PL-50060	N04	X			25.8193	-1.9704			4.8792	1352	25.8193	-1.9704	19482	RAVER2	55225	XM_371258
PL-50057	O12	X			34.5561	-1.96971			4.88718	1353	34.5561	-1.96971	19480	ZNF777	27153	NM_015694	4
PL-50013	A09	X	13.8909	-2.02221	26.6877	-1.62857	15.9229	-3.64226	4.89432	1354	18.8339	-2.43101	20322	FKBP5	2289	NM_004117	3	one
PL-50066	G21	X			26.6347	-1.96875			4.89821	1355	26.6347	-1.96875	19477	FAM128B	80097	NM_025029
PL-50083	F06	X	25.776	-2.98171	16.2641	-1.66887			4.90052	1356	21.02	-2.32529	20177	LOC401937	401937	XM_377558
PL-50083	L10	X	22.9022	-3.26428	16.4914	-1.65993			4.9013	1357	19.6968	-2.46211	20369	LOC388639	388639	XM_373846
PL-50048	G12	X	27.122	-2.59048	16.5884	-1.48478	17.5506	-4.07726	4.90776	1358	20.4203	-2.71751	20613	HELLS	3070	NM_018063
PL-50006	M06	X	5.07527	-5.2678	10.8689	-1.65422			4.90419	1358	7.9721	-3.46101	21001	CDH19	28513	NM_021153
PL-50005	B11	X	55.2018	-1.96733					4.9145	1360	55.2018	-1.96733	19472	TAS2R13	50838	NM_023920	1
PL-50060	E09	X			25.8501	-1.96684			4.92019	1361	25.8501	-1.96684	19471	CASZ1	54897	NM_017766
PL-50066	B21	X			26.6754	-1.96628			4.92668	1362	26.6754	-1.96628	19470	SLC44A4	80736	NM_025257	2	one
PL-50012	N23	X	10.0722	-1.96587					4.93139	1363	10.0722	-1.96587	19468	UVRAG	7405	NM_003369	2	yes
PL-50066	O21	X			26.6904	-1.96537			4.93716	1364	26.6904	-1.96537	19466	CEP290	80184	NM_025114	2
PL-50064	H18	X			16.371	-1.96529			4.93805	1365	16.371	-1.96529	19465	TMUB2	79089	NM_177441
PL-50080	L15	X	21.821	-1.96456					4.94654	1366	21.821	-1.96456	19463	KRTAP10-12	386685	NM_198699	3
PL-50057	J15	X			34.6655	-1.96396			4.95349	1367	34.6655	-1.96396	19462	THYN1	29087	NM_014174	3
PL-50079	O23	X	17.3347	-1.71076	8.17712	-2.51092			4.95835	1368	12.7559	-2.11084	19815	FLJ42986	389012	NM_207403
PL-50054	B05	X	10.5523	-2.57393	3.35889	-1.70004			4.9589	1369	6.9556	-2.13699	19870	BTN2A1	11120	NM_007049
PL-50053	O20	X	13.4612	-1.69778	15.3984	-2.58325			4.96682	1370	14.4298	-2.14052	19877	HS3ST1	9957	NM_005114
PL-50085	J12	X	11.1037	-3.07543	15.8967	-1.79673	11.4549	-1.77996	4.98542	1371	12.8184	-2.21738	20005	XM_374414	392647	LOC392647
PL-50012	E09	X	70.1525	1.96095					4.9885	1372	70.1525	1.96095	233	UQCR	10975	NM_006830	2
PL-50080	E15	X	21.8839	-1.96065					4.99198	1373	21.8839	-1.96065	19456	FAM101B	359845	NM_182705	3
PL-50057	G17	X			34.7302	-1.96056			4.99309	1374	34.7302	-1.96056	19455	FETUB	26998	NM_014375	3
PL-50053	B10	X	13.806	-1.67154	22.7404	-1.9164	19.1595	-4.99816	4.99766	1375	18.5686	-2.86203	20750	DCTN6	10671	NM_006571	4
PL-50085	C17	X	11.4292	-3.0562	14.7536	-1.84418	12.663	-1.73486	5.00543	1376	12.9486	-2.21175	19995	XM_379372	401216	LOC401216
PL-50005	F23	X	55.3006	-1.9593					5.00773	1377	55.3006	-1.9593	19451	VN1R2	317701	NM_173856	1
PL-50014	G04	X	21.7158	-1.95842					5.01807	1378	21.7158	-1.95842	19449	EDARADD	128178	NM_080738	2	yes
PL-50051	F02	X	70.4027	2.26424	81.5274	2.09863	81.6416	1.68879	5.02228	1379	77.8572	2.01722	213	SNX4	8723	NM_003794	1
PL-50077	J04	X	11.5626	-2.41469	9.23256	-1.72396			5.02318	1380	10.3976	-2.06932	19705	LOC283761	283761	XM_378542
PL-50053	A17	X	16.4697	-1.46882	15.0412	-2.61569	14.1343	-5.97772	5.02621	1381	15.2151	-3.35408	20973	KIAA0258	9827	XM_376830
PL-50004	M20	X	38.7693	-1.95754					5.02841	1382	38.7693	-1.95754	19444	ECE2	9718	NM_014693	2
PL-50006	D07	X	8.3612	-4.97494	11.1385	-1.64174			5.03225	1383	9.74983	-3.30834	20965	DSC3	1825	NM_001941
PL-50066	I23	X			26.8277	-1.95703			5.03441	1384	26.8277	-1.95703	19443	PIF1	80119	NM_025049
PL-50083	C05	X	16.8501	-3.85938	16.9492	-1.64194			5.03585	1385	16.8996	-2.75066	20643	ANKRD58	347454	XM_293380
PL-50060	N15	X			25.941	-1.95631			5.04292	1386	25.941	-1.95631	19441	RIF1	55183	NM_018151	1
PL-50066	P08	X			26.8418	-1.95618			5.04443	1387	26.8418	-1.95618	19440	PDRG1	81572	NM_030815	1
PL-50053	I06	X	16.6275	-1.45681	13.7477	-2.73318	11.1222	-6.56486	5.04801	1388	13.8325	-3.58495	21034	BCAP31	10134	NM_005745
PL-50060	D14	X			59.6915	1.95543			5.05318	1389	59.6915	1.95543	235	TMEM40	55287	NM_018306
PL-50079	P08	X	10.8017	-1.97376	21.2027	-1.93735			5.05554	1390	16.0022	-1.95556	19439	IRGM	345611	XM_293893
PL-50077	E21	X	7.71913	-2.61677	10.5403	-1.68318			5.06081	1391	9.1297	-2.14997	19893	C9orf18	254956	NM_198469
PL-50053	D08	X	14.7345	-1.60087	21.513	-2.02788	15.1907	-5.7718	5.0659	1392	17.1461	-3.13352	20896	FSBP	10646	NM_006550
PL-50005	M07	X	55.363	-1.95423					5.06746	1393	55.363	-1.95423	19437	OR2A4	79541	NM_030908	1
PL-50066	B18	X			26.8756	-1.95412			5.0687	1394	26.8756	-1.95412	19436	SEH1L	81929	NM_031216	4	one
PL-50057	O16	X			34.8594	-1.95376			5.07291	1395	34.8594	-1.95376	19435	CPAMD8	27151	NM_015692	3
PL-50001	I15	X	38.6974	-2.10134	48.8569	-2.00228	32.7832	-1.80141	5.08346	1396	40.1125	-1.96834	19475	AK3L1	50808	NM_016282
PL-50008	F06	X	48.7347	1.95215					5.09204	1397	48.7347	1.95215	236	HEYL	26508	NM_014571
PL-50083	B14	X	20.4557	-3.50485	17.0715	-1.63713			5.10305	1398	18.7636	-2.57099	20481	C1orf53	388722	XM_371331
PL-50001	L09	X	41.6209	-1.92733	48.6806	-2.01161	29.7326	-1.91829	5.10914	1399	40.0114	-1.95241	19430	DUSP5	1847	NM_004419
PL-50077	M07	X	13.2254	-2.32726	8.78782	-1.73783			5.1096	1400	11.0066	-2.03255	19635	C16orf65	255762	NM_173806
PL-50003	K10	X	1.89413	-3.98341	2.0184	-3.14856	2.42502	-1.43357	5.11342	1401	2.11252	-2.85518	20739	TPK1	27010	NM_022445	4	one
PL-50080	A11	X	22.0701	-1.94909					5.12845	1402	22.0701	-1.94909	19426	LCE2C	353140	NM_178429
PL-50086	P09	X	4.31199	-3.17888	3.22367	-1.47438	3.82021	-2.50612	5.13551	1403	3.78529	-2.38646	20267	C10orf132	401647	XM_377129
PL-50002	F06	X	93.8926	1.92877	81.7554	1.81608	78.233	2.15553	5.14122	1404	84.627	1.9668	230	PRPS2	5634	NM_002765
PL-50060	M07	X			59.616	1.94668			5.15728	1405	59.616	1.94668	238	C1orf109	54955	NM_017850
PL-50051	F23	X	22.822	-1.96515	27.7482	-2.96533	22.8493	-1.63281	5.16431	1406	24.4732	-2.18776	19954	JARID1C	8242	NM_004187	4
PL-50079	P21	X	13.4738	-1.86619	18.8781	-2.03971			5.16968	1407	16.176	-1.95295	19432	TMPRSS7	344805	XM_293599
PL-50080	J11	X	22.1292	-1.94543					5.17235	1408	22.1292	-1.94543	19414	IGFL3	388555	NM_207393
PL-50001	C12	X	20.5506	-3.18151	59.1548	-1.45742	11.4063	-2.62045	5.17492	1409	30.3706	-2.41979	20313	CDK5RAP3	80279	NM_025197	3
PL-50001	C20	X	48.2516	-1.53264	31.7016	-2.90997	22.0479	-2.21273	5.19651	1410	34.0003	-2.21845	20007	CDK5	1020	NM_004935	3
PL-50014	E09	X	22.0157	-1.94314					5.19997	1411	22.0157	-1.94314	19407	TXNDC4	23071	XM_088476	3
PL-50012	D12	X	10.4201	-1.94313					5.20004	1412	10.4201	-1.94313	19406	EYA3	2140	NM_001990
PL-50084	P20	X	14.2959	-2.64317	26.3331	-1.66548			5.20149	1413	20.3145	-2.15433	19905	FLJ40759	389163	XM_374059
PL-50006	L19	X	21.5568	-3.79886	11.4744	-1.62619			5.20277	1414	16.5156	-2.71252	20606	GCM2	9247	NM_004752
PL-50005	O17	X	55.5091	-1.94235					5.20951	1415	55.5091	-1.94235	19404	OR51B2	79345	NM_033180
PL-50048	I21	X	28.58	-2.46867	16.9814	-1.47097	26.0771	-3.18631	5.21002	1416	23.8795	-2.37532	20250	LRRC32	2615	NM_005512
PL-50051	C20	X	23.6945	-1.8876	35.2878	-2.25539	20.0345	-1.79184	5.21159	1417	26.3389	-1.97828	19505	ZXDA	7789	NM_007156
PL-50063	D23	X			10.691	-2.75595	18.8785	-1.65225	5.21676	1418	14.7848	-2.2041	19981	C6orf115	58527	XM_371848
PL-50048	F06	X	17.8923	-3.36155	18.3824	-1.42176	24.385	-3.36311	5.22135	1419	20.2199	-2.71548	20610	MGMT	4255	NM_002412
PL-50014	A16	X	22.0525	-1.94126					5.22267	1420	22.0525	-1.94126	19403	TGFA	7039	NM_003236	3
PL-50080	G18	X	22.2016	-1.94093					5.22665	1421	22.2016	-1.94093	19402	SPATC1	375686	NM_198572
PL-50002	L09	X	37.9806	-1.54186	19.3446	-2.17693	14.4421	-2.84768	5.23324	1422	23.9224	-2.18882	19957	PFKM	5213	NM_000289
PL-50083	F20	X	27.5647	-2.80583	16.8336	-1.64648			5.23422	1423	22.1992	-2.22615	20019	LOC391137	391137	XM_372805
PL-50014	J04	X	22.0714	-1.9403					5.23436	1424	22.0714	-1.9403	19400	MYL7	58498	NM_021223	4	yes
PL-50084	B14	X	28.7182	-1.6912	17.5906	-2.45737			5.23967	1425	23.1544	-2.07429	19720	LOC389207	389207	XM_371694
PL-50050	G14	X	18.2324	-2.0331	19.1351	-1.73235	7.6706	-2.14371	5.24369	1426	15.0127	-1.96972	19481	RPS17	6218	NM_001021
PL-50057	P16	X			35.1358	-1.93923			5.2473	1427	35.1358	-1.93923	19398	GRHL1	29841	NM_014552	1
PL-50054	P07	X	3.94041	-2.91041	4.95306	-1.63825			5.24892	1428	4.44673	-2.27433	20091	VPS45	11311	NM_007259
PL-50054	A09	X	15.0348	-2.34581	2.94528	-1.71607			5.2567	1429	8.99002	-2.03094	19630	TNRC5	10695	NM_006586
PL-50080	J10	X	22.2415	-1.93846					5.25677	1430	22.2415	-1.93846	19396	MYO18A	399687	NM_078471	1
PL-50077	O09	X	13.2427	-2.32636	9.32319	-1.72114			5.26129	1431	11.2829	-2.02375	19612	HMCN2	256158	XM_175125
PL-50069	L09	X	55.5439	1.93733					5.27044	1432	55.5439	1.93733	240	SLC46A1	113235	NM_080669
PL-50057	I15	X			35.1724	-1.93731			5.27078	1433	35.1724	-1.93731	19393	SND1	27044	NM_014390	2
PL-50014	F20	X	22.1333	-1.93714					5.27281	1434	22.1333	-1.93714	19391	ARHGEF11	9826	NM_014784	3
PL-50080	A10	X	22.2651	-1.93699					5.27466	1435	22.2651	-1.93699	19390	SLC6A10P	386757	NM_198857
PL-50082	N14	X	24.6586	-1.87243	31.0127	-1.75203	19.5202	-2.37799	5.27742	1436	25.0638	-2.00082	19560	DP58	340120	XM_293976
PL-50069	E13	X	55.5305	1.93606					5.28606	1437	55.5305	1.93606	241	SERPINB11	89778	NM_080475
PL-50060	E23	X			26.1169	-1.93592			5.28777	1438	26.1169	-1.93592	19387	SEMA4C	54910	NM_017789
PL-50066	G16	X			27.1857	-1.93529			5.29542	1439	27.1857	-1.93529	19385	TRABD	80305	NM_025204	2	one
PL-50014	G14	X	22.1875	-1.93438					5.30666	1440	22.1875	-1.93438	19383	CFLAR	8837	NM_003879
PL-50082	C05	X	19.3871	-2.16627	29.3328	-1.84353	29.1324	-1.85444	5.30728	1441	25.9508	-1.95475	19438	LOC285031	285031	XM_210400
PL-50014	I12	X	22.1956	-1.93397					5.31172	1442	22.1956	-1.93397	19381	ADAMTS1	9510	NM_006988	3	yes
PL-50004	N20	X	39.244	-1.93323					5.3208	1443	39.244	-1.93323	19380	GPR75	10936	NM_006794	2
PL-50084	J14	X	27.2911	-1.78541	21.0797	-2.14133			5.32215	1444	24.1854	-1.96337	19460	LOC401154	401154	XM_376342
PL-50077	E08	X	10.0378	-2.49486	10.7947	-1.67525			5.32428	1445	10.4162	-2.08506	19748	TAS2R45	259291	NM_176886
PL-50074	A20	X	90.3689	1.93204					5.33546	1446	90.3689	1.93204	242	ARSK	153642	NM_198150
PL-50069	K10	X	15.0336	-1.93184					5.33793	1447	15.0336	-1.93184	19378	CCDC32	90416	NM_052849
PL-50077	H15	X	9.01627	-2.54857	11.1396	-1.6645			5.34151	1448	10.078	-2.10653	19806	EFCAB4A	283229	NM_173584
PL-50060	A08	X			26.1638	-1.93048			5.35468	1449	26.1638	-1.93048	19375	C19orf60	55049	NM_017967
PL-50012	G20	X	69.6855	1.93042					5.35544	1450	69.6855	1.93042	243	TBCA	6902	NM_004607	2
PL-50069	P14	X	15.0492	-1.93035					5.35631	1451	15.0492	-1.93035	19374	C21orf88	114041	NM_153754
PL-50076	P09	X	12.0226	-3.12812	14.9509	-1.61816	4.17952	-1.92888	5.37111	1452	10.3844	-2.22505	20018	SLC35F1	222553	XM_167044	4	one
PL-50079	K11	X	9.16106	-2.03981	23.458	-1.83804			5.37125	1453	16.3095	-1.93893	19397	ANKRD13D	338692	NM_207354
PL-50013	I12	X	17.8929	-1.78776	24.7297	-1.77265	27.8107	-2.53847	5.37449	1454	23.4778	-2.03296	19637	PLA2G2A	5320	NM_000300
PL-50077	J21	X	20.8217	-1.92788					5.387	1455	20.8217	-1.92788	19368	C12orf64	283310	NM_173591
PL-50001	B02	X	32.7107	-2.4577	50.1918	-1.93165	36.1243	-1.6734	5.38784	1456	39.6756	-2.02091	19609	ITGB1BP1	9270	NM_004763
PL-50004	M10	X	39.3506	-1.92777					5.38834	1457	39.3506	-1.92777	19367	EDG5	9294	NM_004230	3
PL-50084	N05	X	25.7784	-1.88525	22.9299	-1.97374			5.39032	1458	24.3541	-1.9295	19373	LOC401079	401079	XM_379201
PL-50069	F23	X	55.4385	1.92727					5.39464	1459	55.4385	1.92727	245	KRT71	112802	NM_033448
PL-50069	L06	X	55.4338	1.92682					5.40023	1460	55.4338	1.92682	246	CSMD3	114788	NM_052900
PL-50079	I14	X	12.1301	-1.92029	21.2967	-1.93321			5.40158	1461	16.7134	-1.92675	19362	TFAP2E	339488	NM_178548
PL-50013	H16	X	16.6131	-1.86274	22.8698	-1.9095	33.3961	-2.01986	5.40313	1462	24.293	-1.9307	19376	ATP13A3	79572	NM_024524
PL-50070	K23	X	11.735	-2.03037	15.4053	-1.8393			5.40951	1463	13.5701	-1.93483	19384	LOC116236	116236	NM_198147
PL-50006	E23	X	11.683	-4.67887	11.9326	-1.60497			5.42514	1464	11.8078	-3.14192	20900	APOL4	80832	NM_030643
PL-50080	O19	X	22.4704	-1.92425					5.43235	1465	22.4704	-1.92425	19355	ZNF773	374928	NM_198542	4
PL-50053	I02	X	16.6519	-1.45495	17.6393	-2.37972	16.4521	-5.52592	5.43363	1466	16.9144	-3.12019	20883	RBM12	10137	NM_006047	3	one
PL-50013	L18	X	17.5577	-1.8074	24.9733	-1.75472	28.4269	-2.48125	5.43664	1467	23.6526	-2.01446	19594	TAPBP	6892	NM_172208
PL-50004	A12	X	39.4382	-1.92329					5.44442	1468	39.4382	-1.92329	19352	GNAT2	2780	NM_005272	2
PL-50054	A15	X	10.8322	-2.55969	4.58407	-1.65256			5.4449	1469	7.70811	-2.10612	19803	POLD3	10714	NM_006591
PL-50079	N18	X	16.6309	-1.73909	14.9481	-2.21276			5.44661	1470	15.7895	-1.97593	19499	FLJ42291	346547	NM_207367
PL-50066	M06	X			27.3896	-1.92291			5.4491	1471	27.3896	-1.92291	19351	TARS2	80222	NM_025150	2	one
PL-50013	A21	X	10.7909	-2.20381	28.5308	-1.49295	17.9321	-3.4557	5.45123	1472	19.0846	-2.38415	20262	GARS	2617	NM_002047	4
PL-50004	B04	X	39.4493	-1.92272					5.45152	1473	39.4493	-1.92272	19350	LOC115131	115131	NM_145242	1
PL-50066	L17	X			27.3937	-1.92267			5.45221	1474	27.3937	-1.92267	19349	CLPTM1L	81037	NM_030782	1
PL-50090	O08	X	7.51136	-2.05727	6.9214	-1.81551			5.45526	1475	7.21638	-1.93639	19389	HSN2	378465	NM_213655
PL-50002	B10	X	38.1082	-1.53394	19.6601	-2.15674	16.805	-2.66235	5.46098	1476	24.8578	-2.11768	19828	PYCS	5832	NM_002860	2	one
PL-50002	G04	X	37.6975	-1.55944	21.3672	-2.04752	14.4767	-2.84497	5.46472	1477	24.5138	-2.15064	19895	MGC5601	80724	NM_025247
PL-50053	D16	X	15.1839	-1.56668	21.9605	-1.98724	11.6084	-6.4701	5.46954	1478	16.2509	-3.34134	20971	TXNIP	10628	NM_006472	2
PL-50004	B20	X	39.4833	-1.92098					5.47346	1479	39.4833	-1.92098	19344	KCNJ3	3760	NM_002239	2
PL-50077	D16	X	9.90032	-2.50209	11.3255	-1.6587			5.47613	1480	10.6129	-2.08039	19739	LOC283951	283951	XM_370925
PL-50060	H06	X			26.2499	-1.9205			5.47944	1481	26.2499	-1.9205	19343	TMEM19	55266	NM_018279
PL-50066	L06	X			27.4299	-1.92047			5.4799	1482	27.4299	-1.92047	19342	UNC93B1	81622	NM_030930	3
PL-50090	O12	X	5.58825	-2.15317	8.41139	-1.75977			5.48764	1483	6.99982	-1.95647	19442	UNQ6411	401027	NM_213608
PL-50060	E15	X			26.2675	-1.91846			5.50529	1484	26.2675	-1.91846	19337	CDKAL1	54901	NM_017774
PL-50082	G04	X	18.3038	-2.22665	35.7095	-1.49621	11.4096	-2.81974	5.51249	1485	21.8077	-2.18087	19946	LOC344741	344741	XM_293570
PL-50066	C12	X			27.4863	-1.91704			5.52328	1486	27.4863	-1.91704	19333	TRAF3IP3	80342	NM_025228	1
PL-50061	K15	X	21.3825	-1.93575	14.8859	-1.69494	15.8541	-2.27774	5.52423	1487	17.3741	-1.96948	19478	TRIM36	55521	NM_018700	3
PL-50064	L11	X			17.39	-1.9169			5.52504	1488	17.39	-1.9169	19332	LRRC61	65999	NM_023942
PL-50002	J14	X	21.8154	-2.54529	29.1159	-1.55176	23.8158	-2.11249	5.54274	1489	24.9157	-2.06985	19707	PRKCG	5582	NM_002739
PL-50073	A13	X	32.9579	-2.88578	29.3504	-3.04936	24.1043	-1.40457	5.54486	1490	28.8042	-2.44657	20343	C20orf160	140706	NM_080625
PL-50003	A13	X	6.75059	-3.56833	3.71847	-2.96576	3.22063	-1.39514	5.54509	1491	4.56323	-2.64307	20536	RIOK1	83732	NM_031480	3
PL-50073	K08	X	24.946	-3.44449	29.4797	-3.04095	24.4384	-1.39363	5.54529	1492	26.2881	-2.62636	20524	LOC145757	145757	XM_378550
PL-50049	P15	X	24.3688	-2.08403	12.2149	-1.63152	22.6747	-2.21973	5.54586	1493	19.7528	-1.97842	19507	ACCN4	55515	NM_018674	3
PL-50054	A17	X	16.168	-2.28814	3.34588	-1.70055			5.55787	1494	9.75695	-1.99434	19540	LASS1	10715	NM_021267
PL-50012	O19	X	69.4374	1.91421					5.55934	1495	69.4374	1.91421	249	ARFRP1	10139	NM_003224	3
PL-50079	M21	X	14.9058	-1.80854	18.7151	-2.04689			5.55952	1496	16.8104	-1.92772	19366	WHDC1L1	339005	XM_370838
PL-50057	C09	X			35.6147	-1.91406			5.56131	1497	35.6147	-1.91406	19323	PCOLCE2	26577	NM_013363	3
PL-50013	E04	X	20.2934	-1.64714	23.7111	-1.8476	22.8285	-3.00107	5.56268	1498	22.2777	-2.16527	19920	PPFIA3	8541	NM_003660
PL-50053	L14	X	14.049	-1.65304	16.4907	-2.48404			5.56563	1499	15.2699	-2.06854	19702	DEAF1	10522	NM_021008
PL-50083	J10	X	17.9199	-3.75419	18.1992	-1.5928			5.56894	1500	18.0595	-2.6735	20570	LOC388688	388688	XM_371305
PL-50002	J18	X	26.939	-2.22725	27.5335	-1.65301	24.9533	-2.02327	5.57686	1501	26.4753	-1.96784	19474	PRKCD	5580	NM_006254
PL-50079	I06	X	14.9573	-1.80647	18.7852	-2.0438			5.5909	1502	16.8713	-1.92514	19357	LOC339524	339524	NM_207357
PL-50069	K06	X	55.2671	1.9109					5.6018	1503	55.2671	1.9109	250	ATP6V1E2	90423	NM_080653
PL-50063	I20	X			25.8596	-1.96345	12.6251	-1.86259	5.60565	1504	19.2423	-1.91302	19320	TMEM16H	57719	XM_050644
PL-50001	C02	X	48.9406	-1.49163	41.5638	-2.38816	16.6691	-2.41881	5.61001	1505	35.7245	-2.09953	19790	CDKL1	8814	NM_004196	1
PL-50003	A19	X	12.2943	-3.0945	8.74142	-2.42565	2.38654	-1.43543	5.61387	1506	7.80743	-2.31853	20168	RIPK2	8767	NM_003821	3
PL-50084	O18	X	22.7755	-2.08347	25.077	-1.77926			5.62029	1507	23.9262	-1.93136	19377	LOC400953	400953	XM_379094
PL-50080	L10	X	22.7131	-1.90918					5.62388	1508	22.7131	-1.90918	19314	FLJ44635	392490	NM_207422
PL-50002	F20	X	90.6532	1.7277	82.8984	1.88921	79.1619	2.22839	5.62537	1509	84.2378	1.94843	237	PRKWNK2	65268	NM_006648
PL-50053	O14	X	12.2166	-1.7925	21.1658	-2.05942			5.62538	1510	16.6912	-1.92596	19359	SLC23A1	9963	NM_005847
PL-50079	L02	X	16.5239	-1.7434	16.3296	-2.15193			5.6333	1511	16.4268	-1.94767	19422	LRRTM3	347731	NM_178011
PL-50079	B09	X	10.2347	-1.99659	23.5773	-1.83279			5.63516	1512	16.906	-1.91469	19326	LOC340109	340109	XM_379322
PL-50077	A18	X	10.577	-2.46651	11.6499	-1.64858			5.64382	1513	11.1134	-2.05755	19684	PGBD2	267002	NM_170725
PL-50048	G08	X	32.3853	-2.15077	16.1851	-1.49894	29.0458	-2.87609	5.64699	1514	25.8721	-2.17527	19940	CFHR1	3078	NM_002113
PL-50064	I17	X			17.5927	-1.90728			5.64845	1515	17.5927	-1.90728	19309	CDH22	64405	NM_021248
PL-50048	K11	X	20.1698	-3.17127	19.612	-1.37858	14.9943	-4.34438	5.65192	1516	18.2587	-2.96474	20800	BLOC1S1	2647	NM_001487
PL-50066	I15	X			27.6516	-1.90701			5.65198	1517	27.6516	-1.90701	19308	BICC1	80114	NM_025044
PL-50058	I19	X	6.59556	-2.29349	6.67045	-2.03302	11.3939	-1.61649	5.66196	1518	8.21997	-1.981	19510	EXOSC1	51013	NM_016046	3
PL-50006	F13	X	17.1534	-4.19132	12.3873	-1.58392			5.66197	1519	14.7704	-2.88762	20769	ELAVL3	1995	NM_001420
PL-50012	I15	X	69.3133	1.9061					5.66374	1520	69.3133	1.9061	251	ADAM21	8747	NM_003813
PL-50006	E06	X	23.9694	-3.58383	12.3646	-1.58497			5.66558	1521	18.167	-2.5844	20492	CORO2B	10391	NM_006091
PL-50084	I07	X	29.1898	-1.66008	18.2365	-2.39887			5.66723	1522	23.7132	-2.02947	19627	OR2G6	391211	XM_372842
PL-50060	K12	X			26.3827	-1.90512			5.6765	1523	26.3827	-1.90512	19304	CCDC109B	55013	NM_017918
PL-50053	O19	X	13.8524	-1.66801	17.8576	-2.35989			5.67973	1524	15.855	-2.01395	19593	HS3ST3B1	9953	NM_006041
PL-50063	P16	X	4.60338	-1.47442	7.41189	-2.92728	2.0961	-2.21675	5.68091	1525	4.70379	-2.20615	19984	ELA2A	63036	NM_033440
PL-50080	D06	X	22.7881	-1.90453					5.68417	1526	22.7881	-1.90453	19302	FLJ45121	400556	NM_207451
PL-50057	M18	X			35.8001	-1.90431			5.68703	1527	35.8001	-1.90431	19301	SLC39A1	27173	NM_014437
PL-50080	A08	X	22.7977	-1.90393					5.69198	1528	22.7977	-1.90393	19300	MGC9913	386759	XM_378178
PL-50012	P17	X	69.2796	1.9039					5.69236	1529	69.2796	1.9039	252	WBP2	23558	NM_012478
PL-50077	K14	X	11.2694	-2.4301	11.5788	-1.6508			5.69367	1530	11.4241	-2.04045	19651	D2HGDH	257054	NM_152783
PL-50001	K16	X	28.643	-2.69982	58.4635	-1.494	22.7962	-2.18405	5.70242	1531	36.6342	-2.12596	19849	C7ORF16	10842	NM_006658
PL-50085	F17	X	11.6281	-3.04444	16.3777	-1.77677	14.1706	-1.67859	5.70565	1532	14.0588	-2.1666	19922	XM_379501	401367	LOC401367
PL-50004	O02	X	39.837	-1.90287					5.70576	1533	39.837	-1.90287	19296	EBI2	1880	NM_004951	1
PL-50070	I17	X	14.6829	-1.88939	14.1142	-1.91656			5.70667	1534	14.3986	-1.90298	19297	LRRC3B	116135	NM_052953
PL-50080	L14	X	22.8167	-1.90275					5.7073	1535	22.8167	-1.90275	19295	C1QTNF8	390664	NM_207419
PL-50006	C02	X	19.552	-3.97754	12.4698	-1.5801			5.70765	1536	16.0109	-2.77882	20667	DAAM2	23500	NM_015345
PL-50082	O02	X	28.5646	-1.65471	29.0712	-1.85778	15.9794	-2.57084	5.71098	1537	24.5384	-2.02778	19622	LOC284288	284288	XM_210365
PL-50069	O23	X	15.3438	-1.90222					5.71429	1538	15.3438	-1.90222	19293	KIAA2013	90231	NM_138346
PL-50084	F16	X	27.3748	-1.77988	21.9663	-2.06102			5.71983	1539	24.6706	-1.92045	19341	LOC401134	401134	XM_379267
PL-50006	P13	X	10.963	-4.74305	12.5056	-1.57845			5.72327	1540	11.7343	-3.16075	20908	HBP17	9982	NM_005130
PL-50048	J08	X	26.3409	-2.65573	19.221	-1.39231	16.1339	-4.2253	5.72557	1541	20.5653	-2.75778	20651	MB	4151	NM_005368
PL-50084	A17	X	27.6895	-1.75911	21.5777	-2.09622			5.73109	1542	24.6336	-1.92766	19365	RP11-169K16.3	388595	XM_371222
PL-50079	N15	X	12.3981	-1.90949	22.2862	-1.88964			5.75021	1543	17.3422	-1.89957	19290	PRAMEF9	343070	XM_291638
PL-50066	P11	X			27.777	-1.8994			5.75125	1544	27.777	-1.8994	19289	FAM49A	81553	NM_030797
PL-50054	I08	X	13.3584	-2.43113	4.78067	-1.64494			5.75176	1545	9.06952	-2.03803	19647	SLC27A3	11000	NM_024330
PL-50001	A06	X	41.4418	-1.93799	44.6166	-2.22663	36.0901	-1.67471	5.75293	1546	40.7162	-1.94644	19416	CDKN2C	1031	NM_001262
PL-50084	O20	X	26.8592	-1.81391	22.6287	-2.00102			5.75405	1547	24.744	-1.90747	19310	LOC388949	388949	XM_371492
PL-50060	I04	X			26.4367	-1.89885			5.75836	1548	26.4367	-1.89885	19286	SLC35A5	55032	NM_017945
PL-50077	B18	X	5.3972	-2.73884	13.1231	-1.60265			5.75891	1549	9.26016	-2.17075	19931	LOC283999	283999	XM_211287
PL-50083	B16	X	12.1269	-4.3238	18.6562	-1.57483			5.7655	1550	15.3916	-2.94932	20790	LOC388720	388720	XM_371330
PL-50085	B14	X	12.9401	-2.9669	16.6303	-1.76628	14.0987	-1.68127	5.76888	1551	14.5563	-2.13815	19872	XM_380120	402537	LOC402537
PL-50001	J23	X	42.6068	-1.86864	48.7383	-2.00856	31.9801	-1.83218	5.7727	1552	41.1084	-1.90313	19298	DUSP2	1844	NM_004418
PL-50083	N18	X	16.4649	-3.89726	18.6673	-1.5744			5.77465	1553	17.5661	-2.73583	20626	RP1-14N1.3	388698	NM_001014342; XM_371313
PL-50060	D19	X			59.1884	1.89712			5.78116	1554	59.1884	1.89712	253	CEP192	55125	NM_018069
PL-50053	I13	X	17.2359	-1.41051	17.1002	-2.42869	18.868	-5.05497	5.78481	1555	17.7347	-2.96472	20799	TELO2	9894	NM_016111
PL-50012	O07	X	69.1677	1.89658					5.78833	1556	69.1677	1.89658	254	ANG	283	NM_001145
PL-50088	N12	X	3.21545	-1.52269	5.28694	-2.0889	4.04403	-2.60527	5.79109	1557	4.18214	-2.07229	19714	LOC388795	388795	XM_371397
PL-50017	E08	X	16.0976	-1.94698	16.3743	-1.89159	17.2112	-1.85337	5.7971	1558	16.561	-1.89731	19283	IK	3550	NM_006083
PL-50070	F17	X	18.0202	-1.72979	10.3649	-2.14094			5.79737	1559	14.1925	-1.93536	19386	TTC30A	92104	NM_152275
PL-50077	L04	X	12.0032	-2.39153	11.6542	-1.64845			5.80195	1560	11.8287	-2.01999	19605	LOC283663	283663	XM_378514
PL-50002	P21	X	21.6819	-2.55357	18.4266	-2.23566	31.844	-1.48282	5.80527	1561	23.9842	-2.09069	19762	PIP5K1A	8394	NM_003557	1
PL-50006	D18	X	19.4893	-3.98313	12.6579	-1.57139			5.80797	1562	16.0736	-2.77726	20665	KIN	22944	NM_012311
PL-50057	O09	X			35.9913	-1.89425			5.81914	1563	35.9913	-1.89425	19276	DKK4	27121	NM_014420
PL-50002	H18	X	29.3216	-2.07935	28.6736	-1.58006	21.7594	-2.27377	5.8219	1564	26.5849	-1.97773	19504	PRKCSH	5589	NM_002743	0
PL-50054	D14	X	9.21137	-2.64217	5.78882	-1.60586			5.82712	1565	7.50009	-2.12401	19843	TRAK1	22906	NM_014965
PL-50001	E12	X	45.3943	-1.70272	37.3873	-2.60914	33.7514	-1.76431	5.8459	1566	38.8443	-2.02539	19614	CDC7	8317	NM_003503
PL-50013	D20	X	72.0666	1.38586	86.7853	2.79362	85.7551	2.8417	5.84966	1567	81.5357	2.34039	127	CCS	9973	NM_005125
PL-50006	A09	X	22.4165	-3.72224	12.7346	-1.56784			5.85579	1568	17.5756	-2.64504	20539	ABCB4	5244	NM_000443
PL-50070	I19	X	17.2125	-1.76841	11.846	-2.0523			5.85661	1569	14.5293	-1.91036	19316	KLHDC3	116138	NM_057161
PL-50057	A21	X			36.0461	-1.89137			5.85745	1570	36.0461	-1.89137	19270	TIMM8B	26521	NM_012459
PL-50073	M20	X	28.3654	-3.20604	34.2616	-2.73024	24.9036	-1.3784	5.85844	1571	29.1769	-2.43823	20332	GSC	145258	NM_173849
PL-50080	C05	X	23.0027	-1.8912					5.85972	1572	23.0027	-1.8912	19269	ZNF445	353274	NM_181489
PL-50012	O17	X	69.0816	1.89095					5.86309	1573	69.0816	1.89095	257	ARL4D	379	NM_001661
PL-50003	K07	X	6.7271	-3.57033	4.4568	-2.88637	3.80556	-1.36688	5.86387	1574	4.99649	-2.60786	20514	SRMS	6725	NM_080823	3
PL-50057	E14	X			36.0641	-1.89042			5.87013	1575	36.0641	-1.89042	19266	ZNF638	27332	NM_014497
PL-50004	G14	X	40.0802	-1.89041					5.87028	1576	40.0802	-1.89041	19265	FY	2532	NM_002036
PL-50006	A04	X	22.4547	-3.71883	12.7736	-1.56604			5.87702	1577	17.6142	-2.64243	20535	DLK1	8788	NM_003836
PL-50057	N02	X			36.0781	-1.88969			5.87994	1578	36.0781	-1.88969	19262	HOOK2	29911	NM_013312
PL-50014	A06	X	23.0734	-1.88923					5.88613	1579	23.0734	-1.88923	19261	SURB7	9412	NM_004264
PL-50083	P20	X	17.7787	-3.76807	18.944	-1.56352			5.90474	1580	18.3614	-2.66579	20562	LOC400743	400743	XM_378843
PL-50060	J17	X			59.1066	1.88765			5.90734	1581	59.1066	1.88765	258	TMEM33	55161	NM_018126
PL-50006	H05	X	30.0637	-3.04067	12.6339	-1.57251			5.90969	1582	21.3488	-2.30659	20152	ERAL1	26284	NM_005702
PL-50057	J10	X			36.1273	-1.8871			5.91467	1583	36.1273	-1.8871	19258	DNMT3L	29947	NM_013369
PL-50004	C20	X	40.1603	-1.88631					5.92528	1584	40.1603	-1.88631	19255	GIPR	2696	NM_000164
PL-50070	D04	X	17.9816	-1.73163	10.9505	-2.10589			5.92767	1585	14.4661	-1.91876	19339	HSPB9	94086	NM_033194
PL-50079	O11	X	15.4029	-1.78853	19.6737	-2.00468			5.9344	1586	17.5383	-1.8966	19280	FLJ36131	338999	NM_182604
PL-50085	O04	X	13.8132	-2.91529	17.7803	-1.71854	13.6247	-1.69897	5.95255	1587	15.0727	-2.11093	19816	XM_373078	391767	LOC391767
PL-50061	G07	X	16.4395	-2.1873	20.7744	-1.48789	11.547	-2.47995	5.95469	1588	16.2537	-2.05171	19673	SLC22A15	55356	NM_018420
PL-50013	I14	X	20.5442	-1.63244	22.8862	-1.9083	30.165	-2.31987	5.97623	1589	24.5318	-1.95354	19434	PLA2G1B	5319	NM_000928
PL-50059	I17	X	12.0569	-1.66565	8.50661	-3.12217	6.32327	-1.73712	5.99813	1590	8.96227	-2.17498	19939	MPP6	51678	NM_016447
PL-50006	D15	X	10.354	-4.79733	13.0307	-1.55413			6.0077	1591	11.6923	-3.17573	20915	DTNA	1837	NM_001390
PL-50066	J21	X			28.1177	-1.87871			6.02845	1592	28.1177	-1.87871	19234	EGFL8	80864	NM_030652
PL-50076	A18	X	5.5933	-3.43692	10.4064	-1.74264	14.4403	-1.64922	6.03631	1593	10.1467	-2.27626	20096	C10orf111	221060	NM_153244
PL-50012	A14	X	11.4269	-1.87733					6.04729	1594	11.4269	-1.87733	19232	TSPAN7	7102	NM_004615
PL-50002	I09	X	30.8402	-1.98509	28.0489	-1.62003	22.9522	-2.18022	6.05336	1595	27.2804	-1.92845	19369	LMTK2	22853	NM_014916
PL-50066	C19	X			28.1483	-1.87685			6.05388	1596	28.1483	-1.87685	19230	TMEM62	80021	NM_024956
PL-50011	A20	X	22.5855	-2.05296	15.3956	-4.31061	89.9495	1.46996	6.05549	1597	42.6435	-1.6312	18461	NIT2	56954	NM_020202
PL-50066	P05	X			28.1576	-1.87628			6.06162	1598	28.1576	-1.87628	19227	TDRD3	81550	NM_030794
PL-50057	O11	X			36.3588	-1.87493			6.08025	1599	36.3588	-1.87493	19222	DKK3	27122	NM_013253
PL-50071	D19	X	33.6108	1.87463					6.08435	1600	33.6108	1.87463	260	PAQR4	124222	NM_152341
PL-50079	O18	X	12.0533	-1.92338	23.6861	-1.828			6.09912	1601	17.8697	-1.87569	19224	FAM92B	339145	NM_198491
PL-50004	J21	X	40.4169	-1.87317					6.10443	1602	40.4169	-1.87317	19215	GPR24	2847	NM_005297
PL-50060	I23	X			58.9815	1.87314			6.10486	1603	58.9815	1.87314	262	OCIAD1	54940	NM_017830
PL-50079	B17	X	16.3947	-1.7486	18.9695	-2.03569			6.10705	1604	17.6821	-1.89215	19274	TREML1	340205	NM_178174
PL-50069	D05	X	15.6581	-1.8722					6.11791	1605	15.6581	-1.8722	19209	LOC96610	96610	NM_080926
PL-50069	O20	X	15.6679	-1.87126					6.13088	1606	15.6679	-1.87126	19202	ZNF551	90233	NM_138347
PL-50084	G19	X	30.4107	-1.57949	15.6241	-2.6355			6.13122	1607	23.0174	-2.1075	19810	LOC388763	388763	XM_371359
PL-50080	N16	X	23.3289	-1.87096					6.13509	1608	23.3289	-1.87096	19201	FLJ44082	389762	NM_207416
PL-50004	G05	X	40.4663	-1.87064					6.13943	1609	40.4663	-1.87064	19200	BDKRB2	624	NM_000623
PL-50066	H05	X			28.254	-1.87043			6.14239	1610	28.254	-1.87043	19199	ZNF34	80778	NM_030580
PL-50011	O23	X	26.2368	-1.78605	27.8051	-2.86933	93.8816	1.61479	6.152	1611	49.3078	-1.01353	15160	GGT3	2679	XM_290331
PL-50086	N06	X	5.61253	-3.08146	6.35412	-1.37873	4.89038	-2.44364	6.15258	1612	5.61901	-2.30128	20139	LOC399712	399712	XM_374765
PL-50001	J20	X	30.1182	-2.61201	32.4232	-2.87179	44.1284	-1.36673	6.15978	1613	35.5566	-2.28351	20110	FLJ35107	348825	XM_496631
PL-50014	I13	X	23.4745	-1.86878					6.16532	1614	23.4745	-1.86878	19194	MMP15	4324	NM_002428
PL-50070	N18	X	16.4273	-1.80596	13.7552	-1.93805			6.17708	1615	15.0913	-1.87201	19207	PEX11G	92960	NM_080662
PL-50047	J06	X	88.4996	2.11132	83.2219	2.54781	83.2347	1.47523	6.19122	1616	84.9854	2.04479	202	DEFA1	1667	NM_004084
PL-50004	D15	X	40.5714	-1.86526					6.21443	1617	40.5714	-1.86526	19187	GPR105	9934	NM_014879
PL-50002	B05	X	38.7586	-1.49357	19.3191	-2.17856	21.5061	-2.29364	6.21547	1618	26.5279	-1.98859	19526	NEK9	91754	NM_033116	0
PL-50003	M11	X	12.4631	-3.08007	6.77597	-2.63699	4.09249	-1.35302	6.21611	1619	7.7772	-2.3567	20226	STK22B	23617	NM_053006	2
PL-50081	N20	X	1.19938	-2.04572	2.05806	-1.52035	1.5211	-2.37716	6.22179	1620	1.59284	-1.98108	19511	LOC145660	145660	XM_085200
PL-50077	P21	X	12.797	-2.34979	12.6374	-1.61779			6.22456	1621	12.7172	-1.98379	19517	TMEM81	388730	NM_203376
PL-50054	K16	X	20.1274	-2.08665	3.17615	-1.70713			6.23593	1622	11.6518	-1.89689	19281	CKAP4	10970	NM_006825
PL-50079	P02	X	6.54891	-2.14497	27.0329	-1.68063			6.23951	1623	16.7909	-1.9128	19319	EGFL11	346007	NM_198283
PL-50073	H16	X	17.3698	-3.97282	25.782	-3.28122	26.6214	-1.32215	6.24072	1624	23.2577	-2.85873	20743	CNIH3	149111	NM_152495
PL-50079	F13	X	15.1247	-1.79973	21.2487	-1.93533			6.24264	1625	18.1867	-1.86753	19193	VSIG1	340547	NM_182607
PL-50066	O15	X			28.3723	-1.86325			6.24276	1626	28.3723	-1.86325	19185	C16orf59	80178	NM_025108
PL-50016	K05	X	84.5093	1.86274					6.24989	1627	84.5093	1.86274	268	PTPRA	5786	NM_002836
PL-50002	A05	X	29.1741	-2.08851	24.7831	-1.82898	28.6733	-1.7315	6.25055	1628	27.5435	-1.883	19247	ICK	22858	NM_014920
PL-50064	D15	X			18.5335	-1.8626			6.25179	1629	18.5335	-1.8626	19183	SLC26A10	65012	NM_133489
PL-50005	I21	X	56.4904	-1.86257					6.25231	1630	56.4904	-1.86257	19182	OR11A1	26531	NM_013937
PL-50006	P12	X	8.36024	-4.97502	13.4732	-1.53365			6.25584	1631	10.9167	-3.25434	20950	HMG2L1	10042	NM_005487
PL-50082	E09	X	14.8396	-2.41975	35.5637	-1.50416	25.431	-2.05604	6.26167	1632	25.2781	-1.99332	19536	hCG_1644301	124685	XM_064265
PL-50079	C14	X	7.8969	-2.0907	26.5391	-1.70237			6.262	1633	17.218	-1.89654	19279	KY	339855	NM_178554
PL-50009	O07	X	60.6406	1.86175					6.26382	1634	60.6406	1.86175	269	MDS1	4197	NM_004991
PL-50054	N20	X	6.49086	-2.78062	7.10384	-1.55489			6.26989	1635	6.79735	-2.16775	19924	CLCA4	22802	NM_012128
PL-50066	E19	X			28.4232	-1.86016			6.28632	1636	28.4232	-1.86016	19176	PGAP1	80055	NM_024989
PL-50003	I18	X	10.6679	-3.23351	8.74966	-2.42477	3.83523	-1.36545	6.28844	1637	7.75094	-2.34124	20205	TRPM7	54822	NM_017672	1
PL-50008	H04	X	47.4009	1.85984					6.29084	1638	47.4009	1.85984	271	GTF2IRD1	9569	NM_005685
PL-50004	F16	X	40.6821	-1.8596					6.29428	1639	40.6821	-1.8596	19174	HTR1B	3351	NM_000863
PL-50066	D06	X			28.4325	-1.85959			6.29433	1640	28.4325	-1.85959	19173	C14orf156	81892	NM_031210
PL-50084	B06	X	27.6687	-1.76048	22.874	-1.9788			6.30821	1641	25.2713	-1.86964	19198	LOC401169	401169	XM_379306
PL-50085	F04	X	16.4424	-2.7599	13.3081	-1.90419	18.238	-1.52676	6.31624	1642	15.9962	-2.06362	19689	XM_379995	402641	LOC402641
PL-50061	B18	X	19.327	-2.04036	17.3598	-1.60795	20.7121	-2.04967	6.31857	1643	19.133	-1.89933	19287	PCDHGA2	56113	NM_018915
PL-50053	O13	X	14.9764	-1.58246	16.4453	-2.48816			6.31922	1644	15.7109	-2.03531	19642	RBM8A	9939	NM_005105
PL-50080	A23	X	23.5406	-1.85782					6.31951	1645	23.5406	-1.85782	19171	SLCO4C1	353189	NM_180991
PL-50008	P15	X	47.3711	1.85777					6.32013	1646	47.3711	1.85777	273	ETV6	2120	NM_001987
PL-50004	P20	X	40.7184	-1.85774					6.32061	1647	40.7184	-1.85774	19170	GPR63	81491	NM_030784
PL-50073	L10	X	21.4433	-3.68875	35.8917	-2.62432	26.1349	-1.33808	6.3259	1648	27.8233	-2.55039	20454	ANKRD35	148741	NM_144698
PL-50057	J14	X			36.7041	-1.85678			6.33431	1649	36.7041	-1.85678	19167	PNMA3	29944	NM_013364
PL-50001	F02	X	50.1118	-1.42192	22.5848	-3.39234	24.558	-2.11655	6.3347	1650	32.4182	-2.31027	20157	GSK3B	2932	NM_002093
PL-50083	F09	X	24.3778	-3.1192	19.6818	-1.53452			6.33576	1651	22.0298	-2.32686	20178	ALG10B	144245	XM_047770
PL-50061	I02	X	21.9551	-1.90661	17.5447	-1.60145	16.4504	-2.24975	6.34378	1652	18.6501	-1.91927	19340	FLJ20489	55652	NM_017842
PL-50012	O08	X	68.5467	1.856					6.34541	1653	68.5467	1.856	274	RHOQ	23433	NM_012249
PL-50002	K06	X	22.9921	-2.47225	28.87	-1.5675	26.8336	-1.87579	6.37027	1654	26.2319	-1.97185	19487	MAPKAPK3	7867	NM_004635	0
PL-50069	F11	X	15.8467	-1.85419					6.37125	1655	15.8467	-1.85419	19162	TUBA3E	112714	NM_207312
PL-50053	F19	X	17.2379	-1.41036	20.3491	-2.1336	19.1584	-4.99837	6.37701	1656	18.9151	-2.84744	20732	B3GALT5	10317	NM_006057
PL-50082	O08	X	30.3853	-1.55322	28.5297	-1.88727	17.0763	-2.5111	6.38436	1657	25.3304	-1.98386	19518	HMSD	284293	XM_209104
PL-50054	P11	X	21.5871	-2.01236	2.57057	-1.7306			6.38527	1658	12.0788	-1.87148	19205	COPE	11316	NM_007263
PL-50066	D18	X			28.5413	-1.85299			6.38841	1659	28.5413	-1.85299	19159	ARPC5L	81873	NM_030978
PL-50001	F09	X	47.0212	-1.60588	51.091	-1.88407	20.8225	-2.25967	6.3899	1660	39.6449	-1.91654	19330	DCK	1633	NM_000788
PL-50050	G10	X	21.9264	-1.84131	21.4227	-1.6254	4.60885	-2.28847	6.39214	1661	15.986	-1.91839	19336	RPS20	6224	NM_001023
PL-50069	I19	X	15.864	-1.85253					6.39503	1662	15.864	-1.85253	19157	TMEM116	89894	NM_138341
PL-50085	M15	X	14.4825	-2.87574	16.8774	-1.75602	16.1839	-1.60344	6.39845	1663	15.8479	-2.0784	19733	XM_373061	391749	LOC391749
PL-50010	M07	X	87.5207	1.80662	74.6964	1.90202			6.39948	1664	81.1086	1.85432	276	EIF3S4	8666	NM_003755
PL-50080	C13	X	23.639	-1.85171					6.40678	1665	23.639	-1.85171	19155	RGSL1	353299	NM_181572
PL-50047	O18	X	25.2858	-2.40073	23.1053	-1.8954	30.4469	-1.5638	6.40892	1666	26.2793	-1.95331	19433	ATP5B	506	NM_001686
PL-50057	O23	X			36.8264	-1.85035			6.42637	1667	36.8264	-1.85035	19152	FILIP1	27145	NM_015687
PL-50082	P11	X	31.9513	-1.46592	18.7157	-2.4218	24.4177	-2.11124	6.42883	1668	25.0282	-1.99965	19557	LOC128939	128939	XM_066243
PL-50057	G18	X			36.8619	-1.84848			6.45326	1669	36.8619	-1.84848	19145	PDLIM3	27295	NM_014476
PL-50004	D14	X	40.9014	-1.84837					6.4549	1670	40.9014	-1.84837	19143	HTR7	3363	NM_000872
PL-50054	H09	X	7.80045	-2.71397	7.37246	-1.54448			6.45603	1671	7.58645	-2.12923	19855	SLC2A6	11182	NM_017585
PL-50014	L10	X	23.8831	-1.84795					6.4609	1672	23.8831	-1.84795	19142	APPBP2	10513	NM_006380
PL-50007	J08	X	54.4682	1.84782					6.46279	1673	54.4682	1.84782	278	SMARCC2	6601	NM_003075
PL-50083	B23	X	18.542	-3.69301	20.1073	-1.5178			6.46437	1674	19.3247	-2.60541	20511	OR4X2	119764	NM_001004727; XM_061666
PL-50085	H11	X	14.5641	-2.87092	20.778	-1.59411	12.0794	-1.75665	6.4661	1675	15.8072	-2.07389	19719	XM_373224	392164	LOC392164
PL-50051	N08	X	24.051	-1.85591	39.427	-1.86563	19.5213	-1.82083	6.47305	1676	27.6664	-1.84746	19139	TMEFF1	8577	NM_003692
PL-50084	D18	X	77.4921	1.52819	77.4147	2.96148			6.47634	1677	77.4534	2.24483	147	LOC389247	389247	XM_374099
PL-50083	G09	X	17.3623	-3.80902	20.1517	-1.51605			6.4823	1678	18.757	-2.66253	20556	LOC155081	155081	XM_374460
PL-50001	M10	X	49.8799	-1.43572	41.8284	-2.37416	21.6342	-2.22857	6.48376	1679	37.7808	-2.01282	19589	BTK	695	NM_000061
PL-50054	K15	X	17.3773	-2.2266	5.2397	-1.62714			6.48404	1680	11.3085	-1.92687	19363	HCP5	10866	NM_006674
PL-50085	F16	X	18.5041	-2.63806	14.2011	-1.86712	17.9743	-1.53661	6.48711	1681	16.8932	-2.01393	19592	XM_379839	402508	LOC402508
PL-50057	D21	X			36.9163	-1.84562			6.49477	1682	36.9163	-1.84562	19137	MRPS18B	28973	NM_014046
PL-50080	E20	X	83.1916	1.84492					6.50495	1683	83.1916	1.84492	280	FLJ46361	375940	NM_198577
PL-50001	F06	X	49.1721	-1.47785	42.1236	-2.35854	25.49	-2.08084	6.50808	1684	38.9286	-1.97241	19488	GSG2	83903	NM_031965
PL-50060	K13	X			58.7354	1.84462			6.50921	1685	58.7354	1.84462	281	AYTL1	54947	NM_017839
PL-50049	K11	X	20.1698	-2.34322	19.612	-1.37279	14.9943	-2.7227	6.51371	1686	18.2587	-2.14624	19889	NDUFC1	4717	NM_002494
PL-50077	F13	X	17.1048	-2.1233	11.2601	-1.66074			6.52471	1687	14.1824	-1.89202	19273	LOC283152	283152	XM_378314
PL-50082	H04	X	25.9394	-1.80104	33.3327	-1.62567	20.5408	-2.32239	6.53096	1688	26.6043	-1.91637	19329	RP11-262D11.5	340527	XM_291321
PL-50071	F13	X	33.2507	1.84305					6.53221	1689	33.2507	1.84305	282	LOC124446	124446	XM_378175
PL-50004	H08	X	41.0097	-1.84282					6.53554	1690	41.0097	-1.84282	19130	GPR109A	338442	NM_177551
PL-50003	K17	X	18.1817	-2.59131	9.78568	-2.31337	3.43596	-1.38474	6.54656	1691	10.4678	-2.09647	19784	STK10	6793	NM_005990	1
PL-50077	L08	X	12.3868	-2.37136	13.7295	-1.58374			6.5488	1692	13.0582	-1.97755	19503	SLC24A5	283652	NM_205850
PL-50064	E23	X			18.9713	-1.84182			6.55018	1693	18.9713	-1.84182	19126	XPO4	64328	NM_022459
PL-50088	K17	X	3.69726	-1.50366	8.34093	-1.93849	5.68764	-2.52789	6.5569	1694	5.90861	-1.99001	19529	LOC390812	390812	XM_372679
PL-50083	J15	X	31.2834	-2.44018	18.8003	-1.56917			6.56443	1695	25.0419	-2.00467	19568	LOC388659	388659	XM_371277
PL-50069	K09	X	54.5311	1.8406					6.56799	1696	54.5311	1.8406	285	KLC4	89953	NM_138343
PL-50048	C11	X	31.2983	-2.24158	19.6618	-1.37682	28.6686	-2.9155	6.57023	1697	26.5429	-2.17797	19943	EPB41L2	2037	NM_001431
PL-50064	P15	X			19.0118	-1.8399			6.57834	1698	19.0118	-1.8399	19122	METRN	79006	NM_024042
PL-50073	F12	X	32.5775	-2.91231	28.3238	-3.11606	27.1553	-1.30467	6.58082	1699	29.3522	-2.44435	20340	CCDC24	149473	NM_152499
PL-50050	C13	X	23.1919	-1.7756	14.4904	-1.94949	14.7446	-1.80924	6.58164	1700	17.4756	-1.84478	19134	PSMB1	5689	NM_002793
PL-50053	N19	X	15.5363	-1.53986	14.8012	-2.6375			6.59736	1701	15.1687	-2.08868	19757	LRRN2	10446	NM_006338
PL-50057	K12	X			37.0585	-1.83814			6.60414	1702	37.0585	-1.83814	19116	AHDC1	27245	XM_372774
PL-50066	F09	X			89.3311	1.83796			6.6069	1703	89.3311	1.83796	287	NDFIP1	80762	NM_030571
PL-50066	A02	X			28.7984	-1.83737			6.61547	1704	28.7984	-1.83737	19114	SVEP1	79987	AK023591
PL-50002	E04	X	93.9574	1.9328	82.3144	1.85185	72.9755	1.74318	6.62037	1705	83.0824	1.84261	284	MPZL1	9019	NM_003953	0
PL-50017	G20	X	14.5998	-2.01933	23.8813	-1.5488	11.3032	-2.12314	6.6208	1706	16.5947	-1.89709	19282	IFNA16	3449	NM_002173
PL-50084	O17	X	25.636	-1.89466	25.0153	-1.78484			6.62124	1707	25.3256	-1.83975	19121	UNQ6975	400952	XM_376051
PL-50006	G08	X	25.4773	-3.44944	14.0843	-1.50536			6.63972	1708	19.7808	-2.4774	20383	CLASP1	23332	NM_015282
PL-50013	C16	X	21.311	-1.58752	25.2592	-1.73369	24.018	-2.89062	6.64045	1709	23.5294	-2.07061	19709	PORCN	64840	NM_022825
PL-50048	I13	X	29.648	-2.37944	20.8082	-1.33656	24.078	-3.39519	6.64639	1710	24.8448	-2.3704	20245	GALNT1	2589	NM_020474
PL-50053	E08	X	18.8004	-1.29145	11.2469	-2.96031	18.2405	-5.17729	6.65406	1711	16.0959	-3.14302	20902	THOC4	10189	NM_005782
PL-50050	E20	X	21.7505	-1.85044	19.4776	-1.71633	11.4343	-1.96576	6.65593	1712	17.5541	-1.84418	19133	RPS27A	6233	NM_002954
PL-50013	I17	X	25.0266	-1.36985	18.1925	-2.25368	24.9948	-2.79992	6.66869	1713	22.738	-2.14115	19878	MCCC1	56922	NM_020166
PL-50088	O14	X	4.21546	-1.4832	6.5933	-2.02456	9.63382	-2.3421	6.67034	1714	6.81419	-1.94995	19428	LOC388388	388388	XM_373734
PL-50014	F09	X	24.1658	-1.83355					6.67214	1715	24.1658	-1.83355	19103	CSTB	1476	NM_000100
PL-50006	F20	X	19.3727	-3.99352	14.195	-1.50023			6.681	1716	16.7839	-2.74687	20639	JJAZ1	23512	NM_015355
PL-50014	E06	X	24.1872	-1.83246					6.68832	1717	24.1872	-1.83246	19100	IHH	3549	XM_050846
PL-50077	C17	X	12.5728	-2.36158	14.0565	-1.57354			6.68952	1718	13.3146	-1.96756	19473	C10orf47	254427	NM_153256
PL-50004	I09	X	41.2156	-1.83228					6.69101	1719	41.2156	-1.83228	19099	CALM1	801	NM_006888
PL-50006	P17	X	20.322	-3.90891	14.2202	-1.49906			6.6975	1720	17.2711	-2.70399	20599	HES4	57801	NM_021170
PL-50004	P07	X	41.23	-1.83154					6.70196	1721	41.23	-1.83154	19095	GPR51	9568	NM_005458
PL-50080	M14	X	23.9781	-1.83066					6.71518	1722	23.9781	-1.83066	19092	LOC375133	375133	NM_199345
PL-50085	F13	X	22.3212	-2.41246	16.9094	-1.75469	15.873	-1.61504	6.71528	1723	18.3679	-1.9274	19364	XM_376622	401361	LOC401361
PL-50080	K13	X	23.9894	-1.82995					6.72568	1724	23.9894	-1.82995	19088	FLJ35171	374649	NM_199338
PL-50080	M16	X	23.9883	-1.83002					6.72462	1724	23.9883	-1.83002	19089	FLJ26056	375127	NM_201401
PL-50004	J15	X	41.2684	-1.82958					6.73134	1726	41.2684	-1.82958	19087	GPR21	2844	NM_005294
PL-50012	M18	X	68.1294	1.82872					6.74418	1727	68.1294	1.82872	290	AUH	549	NM_001698
PL-50077	F04	X	13.4747	-2.31416	13.8668	-1.57946			6.74451	1728	13.6708	-1.94681	19419	LOC283922	283922	XM_208908
PL-50083	F11	X	16.2481	-3.91857	20.6878	-1.49498			6.75049	1729	18.468	-2.70677	20602	LOC283389	283389	XM_211009
PL-50003	O11	X	8.83702	-3.39	7.5162	-2.5574	5.06179	-1.30619	6.75772	1730	7.13834	-2.41786	20311	STK35	140901	NM_080836	2
PL-50061	A08	X	12.6996	-2.37763	18.4199	-1.57068	25.6708	-1.81686	6.76401	1731	18.9301	-1.92172	19347	POLR3B	55703	NM_018082
PL-50080	D17	X	24.0338	-1.8272					6.76695	1732	24.0338	-1.8272	19082	LOC387758	387758	NM_203371
PL-50073	O15	X	21.1824	-3.70694	27.5075	-3.1691	27.9684	-1.27805	6.76569	1732	25.5528	-2.71803	20615	FAM10A5	144106	NM_153291
PL-50080	E14	X	24.0398	-1.82683					6.7726	1734	24.0398	-1.82683	19079	SLC27A1	376497	NM_198580
PL-50002	B18	X	32.161	-1.9031	28.7559	-1.5748	23.2307	-2.15837	6.77428	1735	28.0492	-1.87876	19235	PTPRJ	5795	NM_002843	0
PL-50014	D12	X	24.3238	-1.82549					6.79266	1736	24.3238	-1.82549	19077	AGER	177	NM_001136
PL-50083	A10	X	15.5041	-3.99173	20.7732	-1.49162			6.79323	1737	18.1387	-2.74167	20631	LOC283116	283116	XM_208043
PL-50006	H18	X	14.0136	-4.47116	14.3893	-1.49124			6.79534	1738	14.2014	-2.9812	20807	ING1L	3622	NM_001564
PL-50001	K20	X	24.1199	-2.96905	59.5626	-1.43584	28.621	-1.96088	6.7976	1739	37.4345	-2.12192	19839	TRIB3	57761	NM_021158
PL-50073	I07	X	24.0014	-3.51036	19.8089	-3.66934	28.1668	-1.27155	6.80743	1740	23.9924	-2.81708	20704	ASB15	142685	NM_080928
PL-50014	J14	X	24.3465	-1.82434					6.81008	1741	24.3465	-1.82434	19074	KLC1	3831	NM_005552
PL-50049	F06	X	17.8923	-2.48381	18.3824	-1.4158	24.385	-2.10773	6.82961	1742	20.2199	-2.00244	19565	ABCA13	154664	NM_152701
PL-50014	I19	X	24.3719	-1.82305					6.82966	1743	24.3719	-1.82305	19071	MMP24	10893	NM_006690
PL-50085	O09	X	5.70049	-3.39477	20.6284	-1.60032	14.3768	-1.67089	6.83194	1744	13.5686	-2.22199	20014	XM_377883	402206	LOC402206
PL-50012	O06	X	68.04	1.82288					6.83218	1745	68.04	1.82288	293	ARL4A	10124	NM_005738
PL-50073	O20	X	35.3505	-2.71893	30.2944	-2.98802	27.4883	-1.29377	6.83674	1746	31.0444	-2.33357	20189	LOC144776	144776	XM_375033
PL-50057	P12	X			37.3568	-1.82246			6.83848	1747	37.3568	-1.82246	19070	NPC1L1	29881	NM_013389
PL-50080	B06	X	24.1165	-1.82207					6.84446	1748	24.1165	-1.82207	19069	FLJ46230	400679	NM_207463
PL-50014	B04	X	24.3915	-1.82205					6.8448	1749	24.3915	-1.82205	19068	CD79A	973	NM_001783
PL-50049	G12	X	27.122	-1.91408	16.5884	-1.47854	17.5506	-2.5553	6.84941	1750	20.4203	-1.98264	19514	PGM1	5236	NM_002633
PL-50085	L19	X	16.1147	-2.77927	14.3949	-1.85908	19.3229	-1.48627	6.85575	1751	16.6108	-2.04154	19655	XM_377933	402251	LOC402251
PL-50013	N05	X	82.7584	2.01221	71.6517	1.68003	74.7612	1.82091	6.85899	1752	76.3904	1.83772	288	SUOX	6821	NM_000456
PL-50009	G06	X	59.9169	1.82107					6.85958	1753	59.9169	1.82107	295	NFIL3	4783	NM_005384
PL-50066	L19	X			29.076	-1.82052			6.86795	1754	29.076	-1.82052	19064	PTDSS2	81490	NM_030783
PL-50057	E17	X			37.4027	-1.82005			6.8752	1755	37.4027	-1.82005	19062	OPLAH	26873	NM_017570
PL-50085	E14	X	13.7017	-2.92188	15.4929	-1.81349	18.896	-1.5022	6.87599	1756	16.0302	-2.07919	19737	XM_376549	401280	LOC401280
PL-50060	M20	X			58.5157	1.81916			6.88877	1757	58.5157	1.81916	296	MOSC2	54996	NM_017898
PL-50006	C15	X	13.8554	-4.48526	14.5557	-1.48353			6.89699	1758	14.2055	-2.9844	20813	PDLIM3	27295	NM_014476
PL-50004	P12	X	41.4938	-1.81803					6.90593	1759	41.4938	-1.81803	19059	GPR68	8111	NM_003485
PL-50010	P05	X	83.2486	1.63259	80.0278	2.10036			6.91256	1760	81.6382	1.86648	266	DAO	1610	NM_001917
PL-50058	E04	X	11.9226	-2.10639	13.132	-1.81742	11.0944	-1.62998	6.91428	1761	12.0497	-1.85126	19154	HN1	51155	NM_016185
PL-50054	K10	X	19.6404	-2.11143	5.22641	-1.62766			6.91663	1762	12.4334	-1.86954	19197	CLP1	10978	NM_006831
PL-50083	G11	X	15.2822	-4.01355	21.0254	-1.48171			6.92391	1763	18.1538	-2.74763	20641	LOC285900	285900	XM_208361
PL-50053	L08	X	15.679	-1.52899	16.3032	-2.50107			6.93242	1764	15.9911	-2.01503	19595	NOL5A	10528	NM_006392
PL-50053	P15	X	15.9434	-1.50887	14.3144	-2.68171			6.93282	1765	15.1289	-2.09529	19780	C13orf24	10464	NM_006346
PL-50066	D04	X			29.1471	-1.8162			6.93392	1766	29.1471	-1.8162	19051	SLC25A28	81894	NM_031212
PL-50073	D16	X	40.5756	-2.35456	23.7888	-3.41073	26.888	-1.31342	6.94108	1767	30.4175	-2.35957	20233	ADIG	149685	NM_174906
PL-50054	O13	X	13.7344	-2.41199	7.45006	-1.54147			6.9534	1768	10.5922	-1.97673	19502	SUGT1	10910	NM_006704
PL-50069	D23	X	54.2606	1.81476					6.956	1769	54.2606	1.81476	298	C6orf51	112495	NM_138408
PL-50080	M06	X	24.2494	-1.81382					6.97058	1770	24.2494	-1.81382	19042	FAM39B	375260	NM_198943
PL-50070	K18	X	15.2739	-1.86112	16.56	-1.7702			6.97105	1771	15.917	-1.81566	19050	TMEM67	91147	NM_153704
PL-50014	C09	X	24.5581	-1.81355					6.97466	1772	24.5581	-1.81355	19041	RAB3B	5865	NM_002867
PL-50085	I11	X	12.0958	-3.0168	21.5105	-1.5637	13.5895	-1.70028	6.98405	1773	15.7319	-2.09359	19771	XM_374137	389328	LOC389328
PL-50080	G05	X	82.6759	1.8129					6.98466	1774	82.6759	1.8129	300	TMPRSS9	360200	NM_182973
PL-50004	F07	X	41.6058	-1.8123					6.99398	1775	41.6058	-1.8123	19035	GPR116	221395	NM_015234
PL-50060	O19	X			58.4553	1.81216			6.99622	1776	58.4553	1.81216	301	SLC25A38	54977	NM_017875
PL-50008	H13	X	46.7099	1.81201					6.99849	1777	46.7099	1.81201	302	DDIT3	1649	NM_004083
PL-50013	B02	X	74.9251	1.55332	75.6889	1.97711	77.0427	2.03274	7.01516	1778	75.8856	1.85439	275	NOS2A	4843	NM_000625
PL-50003	K05	X	10.945	-3.20983	11.1853	-2.16287	4.26086	-1.34489	7.01803	1779	8.79705	-2.2392	20043	SRC	6714	NM_005417	3	one
PL-50084	H08	X	77.4402	1.52476	72.1205	2.48193			7.01928	1780	74.7803	2.00335	218	NACA3P	389240	XM_371715
PL-50002	K21	X	33.9005	-1.79513	28.5936	-1.58518	22.2396	-2.23611	7.03011	1781	28.2446	-1.87214	19208	LYK5	92335	NM_153335	1	yes
PL-50013	F14	X	20.2795	-1.64795	27.0136	-1.60459	23.2319	-2.96362	7.03288	1782	23.5083	-2.07205	19711	ATP6V1H	51606	NM_015941	4	yes
PL-50084	O12	X	22.2539	-2.11789	26.9067	-1.61352			7.04074	1783	24.5803	-1.86571	19188	FLJ30838	400955	XM_379096
PL-50006	N10	X	22.0637	-3.75368	14.7997	-1.47224			7.05657	1784	18.4317	-2.61296	20517	HSPA1L	3305	NM_005527
PL-50069	G04	X	54.1868	1.80772					7.06498	1785	54.1868	1.80772	304	STARD13	90627	NM_052851
PL-50069	G12	X	54.1862	1.80766					7.0659	1786	54.1862	1.80766	305	ZNF625	90589	NM_145233
PL-50057	J17	X			37.6429	-1.80742			7.06969	1787	37.6429	-1.80742	19025	MRPL15	29088	NM_014175
PL-50054	F02	X	9.0727	-2.64923	8.50235	-1.50068			7.07525	1788	8.78753	-2.07496	19722	ARSG	22901	NM_014960
PL-50016	L20	X	83.2209	1.80696					7.07678	1789	83.2209	1.80696	306	TNFRSF10C	8794	NM_003841
PL-50048	F15	X	31.5673	-2.21911	21.1897	-1.32316	17.5835	-4.07382	7.07696	1790	23.4468	-2.5387	20443	ISLR	3671	NM_005545
PL-50054	B11	X	11.9175	-2.50445	8.08661	-1.5168			7.07909	1791	10.0021	-2.01063	19584	SFRS16	11129	NM_007056
PL-50057	F09	X			37.6584	-1.80661			7.08238	1792	37.6584	-1.80661	19021	IFT81	28981	NM_014055
PL-50014	C06	X	24.6944	-1.8066					7.08242	1793	24.6944	-1.8066	19020	PGLYRP1	8993	NM_005091
PL-50061	L17	X	19.6056	-2.02618	22.822	-1.41589	11.4234	-2.48576	7.08269	1794	17.9503	-1.97594	19500	CENTA2	55803	NM_018404
PL-50059	E23	X	13.4791	-1.62644	12.325	-2.90753	10.0083	-1.61947	7.09488	1795	11.9375	-2.05115	19670	TMBIM4	51643	NM_016056
PL-50082	J13	X	25.2801	-1.83779	31.0291	-1.75114	29.5396	-1.83227	7.09758	1796	28.6163	-1.80706	19022	LOC153027	153027	XM_041221
PL-50047	O02	X	33.4214	-1.82003	21.9566	-1.9803	28.7429	-1.6619	7.09862	1797	28.0403	-1.82074	19065	ATP6V1A	523	NM_001690
PL-50083	D16	X	19.3417	-3.61439	21.3831	-1.46765			7.12509	1798	20.3624	-2.54102	20446	LOC388751	388751	XM_373893
PL-50020	D16	X	88.523	1.32411	80.8188	3.45755	76.6628	2.19871	7.13037	1799	82.0015	2.32679	129	C10orf4	118924	NM_145246
PL-50069	M10	X	16.378	-1.80344					7.13192	1800	16.378	-1.80344	19013	ATPBD3	90353	NM_145232
PL-50070	O15	X	19.6936	-1.64976	12.4292	-2.01741			7.13231	1801	16.0614	-1.83358	19104	MGC16384	114130	NM_053048
PL-50083	L13	X	32.6005	-2.31067	19.3588	-1.54722			7.13312	1802	25.9797	-1.92894	19371	LOC391165	391165	XM_372815
PL-50013	I18	X	21.839	-1.55659	25.4349	-1.72076	27.1151	-2.60306	7.13672	1803	24.7963	-1.96014	19453	PHGDH	26227	NM_006623
PL-50083	N07	X	27.8541	-2.77738	20.9474	-1.48477			7.15418	1804	24.4007	-2.13108	19857	PRAMEF12	390999	XM_372760
PL-50006	N19	X	25.3891	-3.4573	14.927	-1.46634			7.15506	1805	20.1581	-2.46182	20368	PDLIM7	9260	NM_005451
PL-50005	M17	X	57.2384	-1.80175					7.15844	1806	57.2384	-1.80175	19008	OR2H1	26716	NM_030883
PL-50085	J02	X	17.7323	-2.68367	23.4185	-1.4845	10.671	-1.80922	7.1792	1807	17.2739	-1.99246	19533	XM_380100	402480	LOC402480
PL-50057	I17	X			37.7778	-1.80032			7.18094	1808	37.7778	-1.80032	19004	D4S234E	27065	NM_014392
PL-50003	I19	X	12.8214	-3.04945	6.76155	-2.63854	5.85827	-1.26772	7.18394	1809	8.48041	-2.31857	20169	SPHK2	56848	NM_020126	1
PL-50012	K19	X	12.6086	-1.80009					7.18462	1810	12.6086	-1.80009	19003	ADAMTS9	56999	NM_020249
PL-50001	C07	X	43.7053	-1.80326	58.0905	-1.51373	15.7652	-2.45344	7.1864	1811	39.187	-1.92348	19354	CIT	11113	NM_007174
PL-50014	F17	X	24.843	-1.79903					7.20136	1812	24.843	-1.79903	19000	FBXO8	26269	NM_012180
PL-50004	F15	X	41.8687	-1.79884					7.20442	1813	41.8687	-1.79884	18999	GPR124	25960	NM_032777
PL-50069	C13	X	54.0937	1.79883					7.2046	1814	54.0937	1.79883	308	GTPBP10	85865	NM_033107
PL-50014	O05	X	24.8537	-1.79849					7.21001	1815	24.8537	-1.79849	18997	PBX2	5089	NM_002586
PL-50006	A12	X	17.784	-4.13512	15.0617	-1.46011			7.21479	1816	16.4228	-2.79761	20683	DAZ	1617	NM_004081
PL-50066	L08	X			29.4532	-1.79762			7.22369	1817	29.4532	-1.79762	18996	KAZALD1	81621	NM_030929
PL-50006	D11	X	22.0464	-3.75522	15.0709	-1.45968			7.22754	1818	18.5586	-2.60745	20513	DSG2	1829	NM_001943
PL-50008	M04	X	46.4955	1.79717					7.23085	1819	46.4955	1.79717	309	PSAP	5660	NM_002778
PL-50069	G06	X	54.0747	1.79701					7.23334	1820	54.0747	1.79701	310	LYRM7	90624	NM_181705
PL-50081	F13	X	7.19956	-1.82099	1.66676	-1.53358	3.62207	-2.26739	7.23693	1821	4.1628	-1.87399	19217	MGC33556	339541	XM_294997
PL-50057	P02	X			37.8598	-1.79601			7.24924	1822	37.8598	-1.79601	18989	RBM15B	29890	NM_013286
PL-50085	N21	X	20.5554	-2.51682	14.9914	-1.83431	19.5069	-1.4794	7.24944	1823	18.3512	-1.94351	19408	XM_377976	402301	LOC402301
PL-50081	N14	X	4.43587	-1.9245	2.91143	-1.4915	4.85148	-2.20316	7.25685	1824	4.06626	-1.87305	19214	RPS3AP6	145767	XM_039702
PL-50080	G16	X	24.5514	-1.79507					7.26427	1825	24.5514	-1.79507	18987	FLJ00038	375690	XM_371202
PL-50084	K20	X	28.2559	-1.72172	23.9739	-1.87918			7.267	1826	26.1149	-1.80045	19005	LOC388972	388972	XM_371511
PL-50084	D07	X	31.3488	-1.51757	18.1986	-2.4023			7.27072	1827	24.7737	-1.95994	19452	LOC391498	391498	XM_372979
PL-50057	J21	X			37.8858	-1.79465			7.27102	1828	37.8858	-1.79465	18985	MRPL22	29093	NM_014180
PL-50002	E09	X	40.1062	-1.40992	12.7255	-2.60042	25.7905	-1.95761	7.27169	1829	26.2074	-1.98931	19528	ITPKC	80271	NM_025194	2	one
PL-50006	K15	X	28.8789	-3.14627	15.0283	-1.46165			7.27449	1830	21.9536	-2.30396	20144	BTBD14B	112939	NM_052876
PL-50060	I19	X			58.3021	1.7944			7.27488	1831	58.3021	1.7944	312	SARS2	54938	NM_017827
PL-50013	J20	X	74.6446	1.53689	77.2534	2.09223	75.6032	1.89909	7.2764	1832	75.8337	1.84273	283	Rps6kb2	58988	NM_021485
PL-50058	C10	X	11.5093	-2.12073	22.3477	-1.50992	4.48746	-1.92759	7.29715	1833	12.7815	-1.85275	19158	HSPA14	51182	NM_016299
PL-50013	E21	X	70.3123	1.28309	87.8787	2.87407	81.2033	2.41906	7.30244	1834	79.7981	2.19208	159	MAST4	23227	XM_291141
PL-50057	P04	X			37.9354	-1.79204			7.31264	1835	37.9354	-1.79204	18978	GNL2	29889	NM_013285
PL-50001	L14	X	37.2456	-2.18776	57.7456	-1.53198	31.6964	-1.84305	7.31787	1836	42.2292	-1.85426	19163	FLJ23074	80122	NM_025052
PL-50006	D16	X	28.6564	-3.16609	15.1062	-1.45804			7.31866	1837	21.8813	-2.31207	20159	CIB2	10518	NM_006383
PL-50066	K05	X			29.5521	-1.79161			7.31951	1838	29.5521	-1.79161	18977	VCPIP1	80124	NM_025054
PL-50085	B18	X	24.9453	-2.25737	13.8992	-1.87965	19.1456	-1.49289	7.32026	1839	19.33	-1.87664	19229	XM_379855	402530	LOC402530
PL-50066	E18	X			29.5589	-1.7912			7.32605	1840	29.5589	-1.7912	18975	ZKSCAN3	80317	NM_024493
PL-50009	J09	X	59.3834	1.79108					7.328	1841	59.3834	1.79108	315	RFX3	5991	NM_002919
PL-50058	F14	X	13.5551	-2.04977	20.3069	-1.57801	6.33749	-1.84426	7.33649	1842	13.3998	-1.82401	19073	TMEM14C	51522	NM_016462
PL-50064	K02	X			20.0633	-1.78997			7.34589	1843	20.0633	-1.78997	18968	C11orf1	64776	NM_022761
PL-50012	F13	X	12.7728	-1.78936					7.35571	1844	12.7728	-1.78936	18967	COPS2	9318	NM_004236
PL-50054	M21	X	15.8885	-2.30237	7.72345	-1.53087			7.35575	1845	11.806	-1.91662	19331	JTB	10899	NM_006694
PL-50005	A11	X	57.3913	-1.78933					7.35622	1846	57.3913	-1.78933	18966	LTB4R2	56413	NM_019839
PL-50013	H13	X	20.4135	-1.6401	24.9817	-1.75411	33.0819	-2.04903	7.36186	1847	26.159	-1.81441	19046	RIT2	6014	NM_002930
PL-50014	P15	X	25.0404	-1.78897					7.362	1848	25.0404	-1.78897	18963	SERPINB1	1992	NM_030666
PL-50083	N04	X	18.899	-3.65792	21.8301	-1.45008			7.36458	1849	20.3645	-2.554	20457	LOC388628	388628	XM_373843
PL-50006	A17	X	28.9983	-3.13562	15.1652	-1.45532			7.36483	1850	22.0818	-2.29547	20128	ABCG8	64241	NM_022437
PL-50073	P23	X	16.5314	-4.03129	48.1082	-1.83052	23.4466	-1.42611	7.36879	1851	29.3621	-2.42931	20319	ZNF738	148203	XM_086095
PL-50082	K07	X	26.1915	-1.78699	34.7269	-1.54973	22.3004	-2.22656	7.37076	1852	27.7396	-1.85442	19164	LOC284067	284067	XM_208990
PL-50006	F16	X	18.6084	-4.06164	15.3219	-1.44806			7.38245	1853	16.9652	-2.75485	20647	KHDRBS1	10657	NM_006559
PL-50082	C13	X	21.2724	-2.06118	31.6311	-1.71835	32.7003	-1.66011	7.39703	1854	28.5346	-1.81321	19039	LOC342460	342460	XM_292562
PL-50082	M23	X	28.3943	-1.6642	32.5916	-1.66603	23.4101	-2.16612	7.40271	1855	28.132	-1.83212	19098	LOC284232	284232	XM_209076
PL-50082	C16	X	22.3402	-2.00166	30.0678	-1.8035	33.4644	-1.6185	7.4062	1856	28.6241	-1.80789	19027	LOC133185	133185	XM_068229
PL-50058	E16	X	7.91552	-2.24539	16.6871	-1.6988	11.6201	-1.6063	7.41029	1857	12.0742	-1.85016	19151	CHCHD2	51142	NM_016139
PL-50012	L13	X	67.4728	1.7858					7.41309	1858	67.4728	1.7858	316	UBE2L6	9246	NM_004223
PL-50001	G13	X	25.3356	-2.89669	54.2478	-1.71705	40.5808	-1.50265	7.42236	1859	40.0547	-2.0388	19648	ADCK5	203054	NM_174922
PL-50062	L08	X	2.46688	-1.43814	6.13633	-2.21176	2.07414	-2.00028	7.42824	1860	3.55911	-1.88339	19250	KIAA1183	57469	XM_371184
PL-50048	N05	X	24.2563	-2.82989	23.8006	-1.23145	18.9776	-3.92815	7.42989	1861	22.3448	-2.66316	20558	KRT32	3882	NM_002278
PL-50014	J23	X	25.1257	-1.78462					7.43228	1862	25.1257	-1.78462	18956	PLAA	9373	NM_004253
PL-50014	A11	X	25.1367	-1.78406					7.44134	1863	25.1367	-1.78406	18954	PUNC	9543	NM_004884
PL-50082	A08	X	26.0658	-1.79399	30.9471	-1.7556	30.0704	-1.80336	7.44343	1864	29.0278	-1.78432	18955	LOC342970	342970	XM_292810
PL-50049	J08	X	26.3409	-1.96229	19.221	-1.38646	16.1339	-2.64808	7.44765	1865	20.5653	-1.99894	19553	ACSS1	84532	NM_032501
PL-50079	O07	X	18.6479	-1.65789	21.0083	-1.94591			7.45019	1866	19.8281	-1.8019	19010	FLJ40448	339059	NM_182605
PL-50054	F06	X	15.593	-2.31741	8.00516	-1.51996			7.45019	1867	11.7991	-1.91868	19338	DENND3	22898	XM_088315
PL-50004	E04	X	42.1715	-1.78333					7.45323	1868	42.1715	-1.78333	18952	GHRHR	2692	NM_000823
PL-50014	D20	X	25.1555	-1.7831					7.45697	1869	25.1555	-1.7831	18951	SCGB1A1	7356	NM_003357
PL-50012	H21	X	12.8716	-1.7829					7.46026	1870	12.8716	-1.7829	18950	TUBA8	51807	NM_018943
PL-50060	O18	X			27.4372	-1.78289			7.46044	1871	27.4372	-1.78289	18949	C9orf95	54981	NM_017881
PL-50082	C19	X	21.0224	-2.07512	34.0459	-1.58682	30.3026	-1.79071	7.46229	1872	28.457	-1.81755	19057	LOC344227	344227	XM_292982
PL-50080	O06	X	24.7514	-1.78266					7.46418	1873	24.7514	-1.78266	18947	PEAR1	375033	XM_371320
PL-50054	H11	X	12.8349	-2.45777	8.6922	-1.49333			7.46662	1874	10.7635	-1.97555	19498	INMT	11185	NM_006774
PL-50005	I23	X	57.4762	-1.78242					7.46806	1875	57.4762	-1.78242	18945	OR12D2	26529	NM_013936
PL-50061	C09	X	21.6515	-1.92206	18.4718	-1.56885	23.1355	-1.93589	7.47203	1876	21.0863	-1.80894	19030	SYNJ2BP	55333	NM_018373
PL-50013	J05	X	18.0382	-1.77925	29.1989	-1.44379	14.9112	-3.73619	7.47282	1877	20.7161	-2.31974	20171	RRAS2	22800	NM_012250	4
PL-50069	P09	X	53.9164	1.78189					7.47675	1878	53.9164	1.78189	318	C7orf29	113763	NM_138434
PL-50006	A07	X	20.5945	-3.88463	15.4642	-1.44147			7.47769	1879	18.0294	-2.66305	20557	AAMP	14	NM_001087
PL-50054	K13	X	12.4995	-2.47483	8.78704	-1.48965			7.48231	1880	10.6433	-1.98224	19513	ARID5A	10865	NM_212481
PL-50069	A19	X	16.6076	-1.78151					7.48287	1881	16.6076	-1.78151	18941	GFM1	85476	NM_024996
PL-50066	P12	X			29.7196	-1.78144			7.484	1882	29.7196	-1.78144	18940	CLPB	81570	NM_030813
PL-50069	K04	X	53.9112	1.7814					7.48475	1883	53.9112	1.7814	319	BMF	90427	NM_033503
PL-50006	M13	X	25.799	-3.42076	15.4365	-1.44276			7.48568	1884	20.6177	-2.43176	20324	CARD15	64127	NM_022162
PL-50085	M19	X	8.48413	-3.23025	13.9308	-1.87834	21.7814	-1.3945	7.4913	1885	14.7321	-2.1677	19923	XM_377878	402201	LOC402201
PL-50088	J19	X	4.48595	-1.47251	9.36326	-1.88814	11.8441	-2.23804	7.50361	1886	8.56442	-1.86623	19189	VMAC	400673	XM_375560
PL-50060	J21	X			58.1798	1.78022			7.50397	1887	58.1798	1.78022	320	SHQ1	55164	NM_018130
PL-50005	K19	X	57.5045	-1.78012					7.50558	1888	57.5045	-1.78012	18934	OR1E1	8387	NM_003553
PL-50085	O07	X	12.2501	-3.00768	18.3779	-1.69374	18.8414	-1.50424	7.51556	1889	16.4898	-2.06855	19703	XM_377882	402205	LOC402205
PL-50004	C04	X	42.265	-1.77855					7.53143	1890	42.265	-1.77855	18933	GNAI1	2770	NM_002069
PL-50082	K15	X	31.1483	-1.51068	29.5117	-1.83378	23.1056	-2.1827	7.55375	1891	27.9219	-1.84239	19127	LOC342600	342600	XM_292624
PL-50086	M14	X	9.45774	-2.79343	9.01295	-1.2975	8.88525	-2.21044	7.55836	1892	9.11865	-2.10045	19793	REXO1L6P	401467	XM_376784
PL-50083	P02	X	20.2129	-3.52872	22.1704	-1.4367			7.56106	1893	21.1916	-2.48271	20387	LOC400785	400785	XM_375803
PL-50084	H23	X	31.3774	-1.51568	19.3897	-2.29441			7.56831	1894	25.3836	-1.90505	19303	LOC401062	401062	XM_379190
PL-50077	O18	X	18.8375	-2.0322	13.1849	-1.60072			7.57859	1895	16.0112	-1.81646	19053	GK5	256356	NM_152776
PL-50082	J11	X	28.8034	-1.6414	31.1003	-1.74726	26.5847	-1.99321	7.58486	1896	28.8294	-1.79396	18983	LOC285479	285479	XM_211908
PL-50073	G09	X	32.7629	-2.89938	32.9476	-2.81562	29.4561	-1.22933	7.58513	1897	31.7222	-2.31478	20165	PABPC5	140886	NM_080832
PL-50047	G02	X	26.8984	-2.28562	23.1885	-1.88924	32.3854	-1.45219	7.58612	1898	27.4908	-1.87569	19223	CA5A	763	NM_001739
PL-50083	G20	X	21.4029	-3.41171	22.1983	-1.4356			7.58806	1899	21.8006	-2.42366	20317	C10orf52	338616	XM_294666
PL-50062	H08	X	90.9424	1.39489	81.8698	2.11834	88.2691	2.16373	7.58937	1900	87.0271	1.89232	256	KIAA1239	57495	XM_049078
PL-50071	A07	X	32.4725	1.77478					7.59345	1901	32.4725	1.77478	322	C1orf19	116461	NM_052965
PL-50004	E05	X	42.3713	-1.7731					7.62117	1902	42.3713	-1.7731	18924	AKT1	207	NM_005163
PL-50014	I21	X	25.3529	-1.77304					7.62216	1903	25.3529	-1.77304	18923	MYO9B	4650	NM_004145
PL-50077	H18	X	14.7472	-2.24725	15.6865	-1.52272			7.62268	1904	15.2169	-1.88498	19252	FLJ35785	283796	NM_173613
PL-50001	O10	X	39.5815	-2.04872	56.2173	-1.61284	34.3228	-1.74242	7.62345	1905	43.3739	-1.80133	19006	BLK	640	NM_001715
PL-50069	C14	X	53.8224	1.77292					7.62424	1906	53.8224	1.77292	323	LOC90826	90826	NM_138364
PL-50017	N11	X	14.7352	-2.01279	24.1068	-1.5385	16.7721	-1.87342	7.63578	1907	18.5381	-1.80824	19028	ITGB5	3693	NM_002213
PL-50014	J02	X	25.3771	-1.77181					7.6426	1908	25.3771	-1.77181	18922	MYO5A	4644	NM_000259
PL-50004	D04	X	42.3991	-1.77168					7.64481	1909	42.3991	-1.77168	18921	OR5P2	120065	NM_153444
PL-50051	F12	X	20.5925	-2.16333	17.6843	-3.91296	29.0182	-1.28428	7.65499	1910	22.4317	-2.45353	20356	B3GALT2	8707	NM_003783
PL-50012	F21	X	67.2423	1.77074					7.66042	1911	67.2423	1.77074	324	TRPM8	79054	NM_024080
PL-50086	M19	X	7.94007	-2.90711	9.76481	-1.27452	8.05027	-2.25918	7.66659	1912	8.58505	-2.14694	19891	LOC401441	401441	XM_379541
PL-50063	F10	X	7.8817	-1.36874	7.2689	-2.93475	11.1351	-1.91271	7.67346	1913	8.76189	-2.07207	19712	GOLPH3	64083	NM_022130
PL-50059	I19	X	11.4624	-1.68204	21.0223	-2.41864	12.313	-1.54588	7.67575	1914	14.9326	-1.88219	19246	LSM7	51690	NM_016199
PL-50006	M23	X	28.1295	-3.21306	15.6732	-1.43179			7.67579	1915	21.9014	-2.32243	20174	CBX5	23468	NM_012117
PL-50002	G20	X	42.3497	-1.27066	16.9945	-2.32729	16.0642	-2.72046	7.67728	1916	25.1361	-2.10614	19804	STK32A	202374	NM_145001	1
PL-50080	B12	X	24.9603	-1.76969					7.67794	1917	24.9603	-1.76969	18915	FLJ44313	400658	NM_207460
PL-50060	I21	X			27.5635	-1.76825			7.70189	1918	27.5635	-1.76825	18911	COMMD4	54939	NM_017828
PL-50054	H16	X	5.72794	-2.81944	10.0151	-1.44205			7.70492	1919	7.8715	-2.13075	19856	SAPS1	22870	XM_375651
PL-50057	M05	X			38.394	-1.76793			7.70726	1920	38.394	-1.76793	18910	CACNG4	27092	NM_014405
PL-50054	H07	X	10.1118	-2.59635	9.63171	-1.45691			7.72816	1921	9.87173	-2.02663	19618	TREH	11181	NM_007180
PL-50074	D21	X	1.60331	-1.76653					7.73072	1922	1.60331	-1.76653	18905	RPIB9	154661	NM_138290
PL-50051	G17	X	24.5323	-1.81313	32.5296	-2.51511	26.2933	-1.43823	7.73601	1923	27.7851	-1.92215	19348	UBP1	7342	NM_014517
PL-50074	M17	X	1.61613	-1.76599					7.73968	1924	1.61613	-1.76599	18902	LOC151300	151300	XM_379154
PL-50079	L17	X	10.7959	-1.974	28.5565	-1.61354			7.75048	1925	19.6762	-1.79377	18982	STAC2	342667	NM_198993
PL-50070	F02	X	18.1282	-1.72462	15.9292	-1.80795			7.76057	1926	17.0287	-1.76628	18903	TTYH2	94015	NM_032646
PL-50066	N17	X			30.0006	-1.76438			7.76679	1927	30.0006	-1.76438	18898	TXNDC1	81542	NM_030755
PL-50085	F10	X	18.4651	-2.64036	19.2183	-1.65885	18.3276	-1.52342	7.76939	1928	18.6704	-1.94088	19401	XM_379987	402634	LOC402634
PL-50060	B14	X			27.6019	-1.76381			7.77641	1929	27.6019	-1.76381	18895	DDX19A	55308	NM_018332
PL-50069	L02	X	53.721	1.76322					7.78626	1930	53.721	1.76322	327	TUBGCP5	114791	NM_052903
PL-50003	M05	X	24.3566	-2.06354	7.72329	-2.53513	4.55721	-1.33057	7.78776	1931	12.2124	-1.97641	19501	STK17B	9262	NM_004226	2
PL-50063	E10	X	9.71796	-1.30954	7.59991	-2.91745	6.91765	-2.05457	7.79333	1932	8.07851	-2.09386	19773	KRTAP5-8	57830	NM_021046
PL-50006	D13	X	32.2376	-2.84692	15.6448	-1.43311			7.81205	1933	23.9412	-2.14001	19876	DSG3	1830	NM_001944
PL-50080	P11	X	25.0896	-1.76166					7.81263	1934	25.0896	-1.76166	18890	FLJ46481	389197	NM_207405
PL-50054	B09	X	16.4946	-2.27152	8.47533	-1.50173			7.81409	1935	12.4849	-1.88663	19256	POLR3A	11128	NM_007055
PL-50047	F04	X	86.6472	1.9791	85.2592	2.69839	80.9154	1.34171	7.81548	1936	84.2739	2.0064	216	DNM2	1785	NM_004945
PL-50047	H02	X	25.1082	-2.4134	20.3079	-2.10215	34.4989	-1.33052	7.82309	1937	26.6384	-1.94869	19425	DLX1	1745	NM_178120
PL-50069	O10	X	16.8237	-1.76087					7.826	1938	16.8237	-1.76087	18886	C3orf25	90288	NM_207307
PL-50053	O08	X	16.028	-1.50243	18.9139	-2.26395			7.82811	1939	17.471	-1.88319	19248	KCNE2	9992	NM_172201
PL-50016	C15	X	77.3149	1.55129	81.8006	2.09784			7.83757	1940	79.5577	1.82456	291	PPM1L	151742	NM_139245	1
PL-50073	O18	X	28.8297	-3.17366	31.6969	-2.89689	30.3451	-1.20023	7.84419	1941	30.2906	-2.42359	20316	C13orf30	144809	NM_182508
PL-50013	M04	X	22.7719	-1.50194	24.7227	-1.77317	31.2082	-2.22301	7.851	1942	26.2343	-1.8327	19102	PAPPA	5069	NM_002581
PL-50012	K02	X	13.2343	-1.7592					7.8544	1943	13.2343	-1.7592	18884	CASP10	843	NM_001230
PL-50004	I23	X	42.6431	-1.75919					7.85458	1944	42.6431	-1.75919	18883	CCL3	6348	NM_002983
PL-50070	O05	X	17.8537	-1.73775	16.3768	-1.78116			7.85707	1945	17.1153	-1.75945	18885	LOC116412	116412	XM_375665
PL-50086	C13	X	10.8312	-2.69054	8.89563	-1.30108	10.7293	-2.10278	7.86163	1946	10.1521	-2.03147	19632	LOC402592	402592	XM_380143
PL-50064	P14	X			20.7271	-1.75845			7.86714	1947	20.7271	-1.75845	18880	CENPM	79019	NM_024053
PL-50076	I23	X	16.2734	-2.92395	15.2682	-1.60947	18.6899	-1.53339	7.87163	1948	16.7438	-2.02227	19610	CCDC107	203260	NM_174923
PL-50077	L15	X	15.3123	-2.21755	16.0716	-1.51071			7.87242	1949	15.6919	-1.86413	19186	SLC39A5	283375	NM_173596
PL-50002	N20	X	41.6812	-1.31215	19.5184	-2.16581	20.1863	-2.39715	7.87723	1950	27.1286	-1.95837	19448	PLK1	5347	NM_005030	0
PL-50077	L12	X	15.5992	-2.20246	15.9728	-1.51379			7.8856	1951	15.786	-1.85813	19172	C14orf80	283643	NM_173608
PL-50064	F04	X			20.7505	-1.75734			7.88605	1952	20.7505	-1.75734	18878	PHF23	79142	NM_024297
PL-50053	N08	X	16.9902	-1.42921	12.8114	-2.81822			7.88872	1953	14.9008	-2.12371	19842	CARM1	10498	XM_032719
PL-50069	E06	X	16.8658	-1.75685					7.89429	1954	16.8658	-1.75685	18876	PAGE5	90737	NM_130467
PL-50076	H15	X	12.1387	-3.12254	15.9326	-1.59127	18.4526	-1.53986	7.89786	1955	15.508	-2.08456	19747	LOC221710	221710	XM_379396
PL-50061	D06	X	25.7988	-1.711	18.1603	-1.57981	19.6866	-2.09781	7.90512	1956	21.2152	-1.79621	18990	PCDHGA6	56109	NM_018919
PL-50085	N17	X	14.0141	-2.90342	19.4353	-1.64984	19.0962	-1.49473	7.9217	1957	17.5152	-2.016	19597	XM_376725	401433	LOC401433
PL-50013	B11	X	70.6028	1.3001	79.1152	2.22923	80.5443	2.35788	7.9248	1958	76.7541	1.9624	232	HTRA1	5654	NM_002775
PL-50080	K11	X	25.196	-1.75506					7.92491	1959	25.196	-1.75506	18874	TEX9	374618	NM_198524
PL-50086	I10	X	8.2729	-2.88218	10.833	-1.24189	6.88736	-2.32707	7.93963	1960	8.66442	-2.15038	19894	hCG_1984468	389672	XM_372048
PL-50057	O20	X			38.6553	-1.75419			7.93979	1961	38.6553	-1.75419	18873	KIAA1276	27146	XM_039169
PL-50002	F08	X	38.9059	-1.48443	18.2931	-2.2442	28.1355	-1.77369	7.95434	1962	28.4448	-1.83411	19108	PRPS1	5631	NM_002764
PL-50085	O10	X	11.2584	-3.06629	20.2486	-1.61608	18.6337	-1.51199	7.95933	1963	16.7136	-2.06479	19694	XM_377889	402211	LOC402211
PL-50012	N05	X	66.9705	1.75298					7.9606	1964	66.9705	1.75298	330	UBN1	29855	NM_016936
PL-50053	L18	X	16.5437	-1.46319	17.2881	-2.41162			7.9649	1965	16.9159	-1.9374	19394	ZNF211	10520	NM_006385
PL-50073	B15	X	28.9437	-3.16571	31.1104	-2.935	30.6937	-1.18881	7.97987	1966	30.2493	-2.42984	20320	AMAC1	146861	NM_152462
PL-50079	G20	X	21.4732	-1.54415	17.876	-2.08384			7.98631	1967	19.6746	-1.814	19043	LOC339535	339535	XM_378941
PL-50063	P19	X			19.2263	-2.31002	23.9984	-1.48004	7.98748	1968	21.6123	-1.89503	19277	FLJ12716	60684	NM_021942
PL-50006	I13	X	18.5097	-4.07044	16.2515	-1.40502			8.0031	1969	17.3806	-2.73773	20628	BCAS2	10286	NM_005872
PL-50060	D06	X			27.7177	-1.75039			8.00514	1970	27.7177	-1.75039	18862	TBC1D19	55296	NM_018317
PL-50001	P08	X	44.0322	-1.7838	52.869	-1.79	35.8711	-1.6831	8.00887	1971	44.2574	-1.7523	18866	FASTK	10922	NM_006712
PL-50069	E09	X	53.584	1.75014					8.00934	1972	53.584	1.75014	331	TSGA2	89765	NM_080860
PL-50057	J07	X			38.7342	-1.75004			8.01107	1973	38.7342	-1.75004	18860	METTL5	29081	NM_014168
PL-50057	A11	X			38.7433	-1.74956			8.01935	1974	38.7433	-1.74956	18858	FER1L3	26509	NM_013451
PL-50083	I10	X	32.0604	-2.36377	21.3948	-1.46719			8.02078	1975	26.7276	-1.91548	19327	C10orf41	283065	XM_210876
PL-50060	M23	X			27.7261	-1.74941			8.02197	1976	27.7261	-1.74941	18857	PIGX	54965	NM_017861
PL-50006	E08	X	15.2214	-4.36351	16.3	-1.40278			8.03479	1977	15.7607	-2.88315	20767	CORO2A	7464	NM_003389
PL-50085	J21	X	19.0307	-2.60693	12.9973	-1.91709	22.9471	-1.35098	8.03542	1978	18.325	-1.95834	19447	XM_376591	401322	LOC401322
PL-50006	P23	X	10.8834	-4.75014	16.3098	-1.40232			8.04102	1979	13.5966	-3.07623	20859	HIP-55	28988	NM_014063
PL-50082	O07	X	26.9408	-1.74522	36.9474	-1.42879	14.7482	-2.6379	8.07845	1980	26.2121	-1.9373	19392	LRRC30	339291	XM_292678
PL-50048	D10	X	32.3983	-2.14968	22.8015	-1.26654	30.2088	-2.75457	8.09254	1981	28.4695	-2.05693	19683	MPV17	4358	NM_002437
PL-50008	G12	X	45.7464	1.74532					8.09293	1982	45.7464	1.74532	334	VAV2	7410	NM_003371
PL-50014	K06	X	25.9028	-1.74502					8.09819	1983	25.9028	-1.74502	18848	ABI2	10152	NM_005759
PL-50012	P02	X	13.4528	-1.74491					8.10002	1984	13.4528	-1.74491	18847	CPN1	1369	NM_001308
PL-50066	K20	X			30.341	-1.74372			8.12087	1985	30.341	-1.74372	18842	WDR71	80227	NM_025155
PL-50088	K18	X	6.48945	-1.39339	8.53621	-1.92887	12.2148	-2.22058	8.12097	1986	9.08016	-1.84761	19140	LOC388424	388424	XM_371081
PL-50006	B17	X	17.9819	-4.11748	16.4248	-1.397			8.12263	1987	17.2034	-2.75724	20649	DRG2	1819	NM_001388
PL-50053	K16	X	16.6244	-1.45705	17.6591	-2.37792			8.12568	1988	17.1417	-1.91749	19334	GPC6	10082	NM_005708
PL-50053	K17	X	15.8664	-1.51474	20.325	-2.13579			8.1268	1989	18.0957	-1.82526	19076	G3BP2	9908	NM_012297
PL-50084	G05	X	76.7455	1.47891	69.7321	2.26559			8.13202	1990	73.2388	1.87225	264	LOC400782	400782	XM_378898
PL-50082	C15	X	19.3124	-2.17044	24.3272	-2.11617	38.5446	-1.3418	8.13222	1991	27.3947	-1.87613	19226	FLJ30428	150519	XM_086937
PL-50066	M15	X			30.357	-1.74274			8.13786	1992	30.357	-1.74274	18839	ZC3H12A	80149	NM_025079
PL-50050	N19	X	20.7944	-1.90009	17.2628	-1.81988	19.9555	-1.56286	8.14285	1993	19.3376	-1.76094	18887	SNRPB	6628	NM_003091
PL-50051	O15	X	24.2189	-1.84099	41.2619	-1.69285	21.5882	-1.70406	8.14925	1994	29.023	-1.74597	18853	ZNF32	7580	NM_006973
PL-50011	N02	X	76.3913	1.88022	78.1352	2.97622	86.295	1.33536	8.15853	1995	80.2738	2.06393	196	SDSL	113675	NM_138432	1
PL-50016	O09	X	81.7077	1.74146					8.16029	1996	81.7077	1.74146	335	TPTE	7179	NM_013315
PL-50059	I02	X	14.7521	-1.59134	12.6195	-2.89098	13.2636	-1.51553	8.16707	1997	13.5451	-1.99928	19555	NANS	54187	NM_018946
PL-50003	E09	X	6.2135	-3.61423	15.8324	-1.66318	2.1875	-1.44505	8.16737	1998	8.07779	-2.24082	20046	RPS6KB1	6198	NM_003161	2	one
[truncated: 19,117 more rows]
