# Supplementary material for: A Genome-Wide siRNA Screen in Mammalian Cells for Regulators of S6 Phosphorylation
Source: PLoS One. 2015 Mar 19;10(3):e0116096. doi: 10.1371/journal.pone.0116096 (PMC4366019; doi:10.1371/journal.pone.0116096)
Supplement: S6 Table — The effect of RNAi pools directed against putatively known regulators of S6-P in the MiaPaCa cell primary screen. Blue identifies plates not included in the scoring due to unacceptably low plate z’ values. (XLSX) [file pone.0116096.s008.xlsx]

## Sheet: only specific plates
			Avg % S6-P+	z score	Avg % S6-P+	z score	Avg % S6-P+	z score	Gene Symbol	Entrez Gene ID	NM number		Gene Name
			Plate A	Plate A	Plate B	Plate B	Plate C	Plate C
c7orf59=LAMTOR4: not found
CTU2=NCS2=C16orf84=UPF0432=not found
PL-50001	J08	X	4.33076	-0.838828	7.81081	-0.875024	3.05451	-0.80858	FRAP1	2475	NM_004958			4	yes
PL-50002	M15	X	59.327	-0.214381	57.5235	0.305446	54.8583	-0.496403	MAP2K1IP1	8649	NM_021970
PL-50002	O04	X	16.0676	-2.88472	12.7729	-3.00942	12.8974	-3.08658	MAP4K3	8491	NM_003618			3	one
PL-50002	N11	X	88.5	1.58642	53.2128	-0.0138642	67.9741	0.313216	PIK3C2A	5286	NM_002645
PL-50002	N13	X	80.6726	1.10325	42.4977	-0.807577	50.8211	-0.745609	PIK3C2B	5287	NM_002646
PL-50002	N17	X	20.5589	-2.60748	9.03111	-3.28658	11.0758	-3.19903	PIK3CA	5290	NM_006218			1
PL-50002	N19	X	45.1991	-1.08648	40.0935	-0.985666	40.1531	-1.40413	PIK3CB	5291	NM_006219
PL-50002	N21	X	38.1839	-1.51951	32.9283	-1.51642	32.0575	-1.90386	PIK3CG	5294	NM_002649
PL-50002	N23	X	57.3315	-0.337561	55.4628	0.152803	50.4768	-0.766866	PIK3R1	5295	NM_181504
PL-50002	P05	X	66.8277	0.248625	55.332	0.143113	51.112	-0.727657	PIK3R2	5296	NM_005027
PL-50002	P09	X	45.3196	-1.07904	34.61	-1.39185	33.7697	-1.79817	PIK3R4	30849	NM_014602
PL-50003	C17	X	45.2906	-0.274306	46.9007	1.67749	22.9643	-0.441339	RPS6KA1	6195	NM_002953
PL-50003	C19	X	62.9296	1.23329	46.2307	1.60545	60.5042	1.37218	RPS6KA2	6196	NM_021135
PL-50003	C21	X	47.2017	-0.110963	37.1139	0.62515			RPS6KA3	6197	NM_004586
PL-50003	C23	X	15.6797	-2.80515	8.52783	-2.44862			RPS6KA4	8986	NM_003942			1
PL-50003	E05	X	18.1879	-2.59078	42.1962	1.17164	29.7179	-0.115079	RPS6KA5	9252	NM_004755
PL-50003	E07	X	12.3907	-3.08626	48.7064	1.87166	42.4603	0.500495	RPS6KA6	27330	NM_014496
PL-50003	E09	X	6.2135	-3.61423	15.8324	-1.66318	2.1875	-1.44505	RPS6KB1	6198	NM_003161			2	one
PL-50003	E11	X	4.23039	-3.78373	24.3124	-0.751358	20.1036	-0.579534	RPS6KB2	6199	NM_003952
PL-50003	E13	X	12.7572	-3.05494	25.4152	-0.632772	17.4063	-0.709843	RPS6KC1	26750	NM_012424
PL-50003	E15	X	10.259	-3.26846	52.05	2.23118	41.2518	0.442118	RPS6KL1	83694	NM_031464
PL-50003	I23	X	16.5318	-2.73232	12.3323	-2.03954			SQSTM1	8878	NM_003900			1
PL-50007	N15	X	17.8937	-0.20462					RRAGA	10670	NM_006570
PL-50008	G14	X	69.4893	3.38866					TSC2	7249	NM_000548		tuberous sclerosis 2	0
PL-50010	C02	X	12.5202	-0.500476	19.236	-0.984525	18.0163	-0.206805	ATP6V1D	ATP6V1D	51382	NM_015994	ATPase, H+ transporting, lysosomal 34kDa, V1 subunit D
PL-50010	A20	X	19.0844	-0.342606	38.5662	-0.189046	33.3974	0.362865	ATP6V1F	ATP6V1F	9296	NM_004231	ATPase, H+ transporting, lysosomal 14kDa, V1 subunit F
PL-50011	E07	X	36.0681	-1.06739	42.8832	-1.11809	40.2537	-0.360454	GPHN	10243	NM_020806		gephyrin
PL-50011	E16	X	42.6002	-0.589895	58.3107	0.67372	35.5397	-0.53408	MOCS1	4337	NM_005943		molybdenum cofactor synthesis 1
PL-50011	E14	X	48.8159	-0.135532	50.1919	-0.269238	77.4745	1.01048	MOCS2	4338	NM_004531		molybdenum cofactor synthesis 2
PL-50011	J07	X	56.8814	0.454051	70.4238	2.08058	81.9102	1.17386	PIK3C3	5289	NM_002647		phosphoinositide-3-kinase, class 3
PL-50011	J09	X	57.0614	0.467204	68.3812	1.84335	80.8136	1.13347	PIK3CD	5293	NM_005026		phosphoinositide-3-kinase, catalytic, delta polypeptide
PL-50011	J15	X	27.8293	-1.66964	37.271	-1.76992	24.863	-0.927328	PIP5K3	200576	NM_015040		phosphatidylinositol-3-phosphate/phosphatidylinositol 5-kinase, type III
PL-50011	L10	X	19.9413	-2.24625	34.3774	-2.10599	39.91	-0.373111	SH3BP4	23677	NM_014521		SH3-domain binding protein 4
PL-50012	L14	X	14.8583	-1.65305					DARS	1615	NM_001349		aspartyl-tRNA synthetase
PL-50012	H07	X	63.1236	1.50154					TSC1	7248	NM_000368		tuberous sclerosis 1
PL-50013	F16	X	30.6617	-1.03973	45.4008	-0.251599	48.3251	-0.633691	ATP6V1B1	525	NM_001692		ATPase, H+ transporting, lysosomal 56/58kDa, V1 subunit B1 (Renal tubular acidosis with deafness)
PL-50013	F14	X	20.2795	-1.64795	27.0136	-1.60459	23.2319	-2.96362	ATP6V1H	51606	NM_015941		ATPase, H+ transporting, lysosomal 50/57kDa, V1 subunit H	4	yes
PL-50013	A21	X	10.7909	-2.20381	28.5308	-1.49295	17.9321	-3.4557	GARS	2617	NM_002047		glycyl-tRNA synthetase	4
PL-50013	P06	X	46.1469	-0.13258	65.4961	1.22709	54.4672	-0.0634025	WARS	7453	NM_004184		tryptophanyl-tRNA synthetase
PL-50014	H23	X	60.3881	0.0126463					MAPKAP1	79109	NM_024117		mitogen-activated protein kinase associated protein 1
PL-50019	D19	X	45.4322	-0.163198	53.7176	-0.902062	42.422	-1.16156	ATP6V0A4	50617	NM_020632		ATPase, H+ transporting, lysosomal V0 subunit a4
PL-50020	J14	X	14.2123	-1.69666	19.8311	-2.03683	13.3859	-1.03135	FLCN	201163	NM_144606		folliculin
PL-50021	H14	X	27.2276	-1.01118	56.815	-1.21603	33.4898	-0.532761	EPRS	2058	NM_004446		glutamyl-prolyl-tRNA synthetase
PL-50021	B10	X	38.3843	-0.327554	57.0127	-1.20597	53.4835	-0.00881683	FARSA	2193	NM_004461		phenylalanyl-tRNA synthetase, alpha subunit
PL-50022	O12	X			71.8663	1.18283	58.2346	0.227813	GLUD1	2746	NM_005271		glutamate dehydrogenase 1
PL-50022	J19	X	42.6749	-0.275904	26.5522	-0.932672	36.0785	-0.442977	KIAA0274	9896	NM_014845		KIAA0274
PL-50023	K12	X	75.0106	0.883647	81.0912	0.707425	70.2233	0.445473	TUSC4	10641	NM_006545		tumor suppressor candidate 4
PL-50024	N15	X	54.0384	0.117153					KIAA1303	57521	NM_020761		raptor
PL-50024	C17	X	10.3079	-1.36423					RHEB	6009	NM_005614		Ras homolog enriched in brain
PL-50024	I05	X	44.8225	-0.195038					RRAGD	58528	NM_021244		Ras-related GTP binding D
PL-50047	A09	X	68.5019	0.683932	63.3442	1.07866	71.9587	0.826061	AARS	16	NM_001605		alanyl-tRNA synthetase
PL-50047	M06	X	22.5766	-2.59411	30.4385	-1.3534	26.7513	-1.77655	ATP6AP1	537	NM_001183		ATPase, H+ transporting, lysosomal accessory protein 1
PL-50047	M08	X	55.3342	-0.255947	41.5949	-0.52883	56.3004	-0.0753949	ATP6V0A1	535	NM_005177		ATPase, H+ transporting, lysosomal V0 subunit a1
PL-50047	M12	X	50.7316	-0.584467	57.7506	0.665234	69.9397	0.709825	ATP6V0B	533	NM_004047		ATPase, H+ transporting, lysosomal 21kDa, V0 subunit b
PL-50047	M18	X	43.2932	-1.1154	24.5554	-1.78822	41.2425	-0.942285	ATP6V0C	527	NM_001694		ATPase, H+ transporting, lysosomal 16kDa, V0 subunit c
PL-50047	O02	X	33.4214	-1.82003	21.9566	-1.9803	28.7429	-1.6619	ATP6V1A	523	NM_001690		ATPase, H+ transporting, lysosomal 70kDa, V1 subunit A
PL-50047	M20	X	50.1318	-0.627283	36.2057	-0.927146	40.6611	-0.975755	ATP6V1B2	526	NM_001693		ATPase, H+ transporting, lysosomal 56/58kDa, V1 subunit B2
PL-50047	M16	X	6.07622	-3.77186	13.7372	-2.58779	12.5994	-2.59129	ATP6V1C1	528	NM_001695		ATPase, H+ transporting, lysosomal 42kDa, V1 subunit C1	4	yes
PL-50047	M14	X	59.8616	0.0672117	47.1238	-0.120194	56.2026	-0.0810269	ATP6V1E1	529	NM_001696		ATPase, H+ transporting, lysosomal 31kDa, V1 subunit E1
PL-50047	C06	X	65.2814	0.45406	46.3359	-0.178427	60.5888	0.17149	CARS	833	NM_001751		cysteinyl-tRNA synthetase
PL-50048	I06	X	54.2145	-0.327111	35.0178	-0.837448	53.1077	-0.361783	HARS	3035	NM_002109		histidyl-tRNA synthetase
PL-50048	D07	X	68.3482	0.853654	72.8124	0.490072	59.5641	0.312865	IARS	3376	NM_002161		isoleucyl-tRNA synthetase
PL-50048	H15	X	46.835	-0.943611	47.9623	-0.382777	43.4541	-1.37053	KARS	3735	NM_005548		lysyl-tRNA synthetase
PL-50048	J14	X	77.3277	1.60381	62.8617	0.140558	65.416	0.924349	MARS	4141	NM_004990		methionyl-tRNA synthetase
PL-50049	J14	X	77.3277	1.18504	62.8617	0.139968	65.416	0.579307	AKT1S1	84335	NM_032375		AKT1 substrate 1 (proline-rich)
PL-50049	E21	X	49.1698	-0.553098	74.9939	0.56432	57.8796	0.0857632	NARS	4677	NM_004539		asparaginyl-tRNA synthetase
PL-50050	I11	X	13.0617	-2.30158	12.4561	-2.04459	11.2085	-1.97643	QARS	5859	NM_005051		glutaminyl-tRNA synthetase	4
PL-50050	I13	X	50.2883	-0.368726	57.8019	0.0753567	50.7004	-0.1092	RARS	5917	NM_002887		arginyl-tRNA synthetase
PL-50050	C20	X	13.4415	-2.28186	12.4369	-2.0455	6.78281	-2.18568	SARS	6301	NM_006513		seryl-tRNA synthetase	4
PL-50050	A16	X	37.2697	-1.04467	30.7914	-1.1874	19.6211	-1.57867	SEC13	6396	NM_030673		SEC13 homolog (S. cerevisiae)
PL-50050	D10	X	49.3471	-0.417595	56.4145	0.0104968	59.6873	0.315711	TARS	6897	NM_152295		threonyl-tRNA synthetase
PL-50051	D13	X	56.864	1.0608	62.1702	0.275917	62.457	0.604918	C16orf35	8131	NM_012075		chromosome 16 open reading frame 35
PL-50051	I21	X	43.0534	-0.166813	38.634	-1.94031	23.9152	-1.57259	VARS	7407	NM_006295		valyl-tRNA synthetase
PL-50051	N12	X	50.165	0.465335	59.0115	-0.0215191	49.6354	-0.11947	YARS	8565	NM_003680		tyrosyl-tRNA synthetase
PL-50052	I19	X	8.63129	-0.76229	17.2117	-0.576973	12.0914	-0.729549	ATP6V0D1	9114	NM_004691		ATPase, H+ transporting, lysosomal 38kDa, V0 subunit d1
PL-50052	E11	X	1.80364	-1.35652	3.22201	-1.8172	2.8006	-1.57803	ATP6V0E1	8992	NM_003945		ATPase, H+ transporting, lysosomal 9kDa, V0 subunit e1
PL-50052	D11	X	9.59559	-0.678365	36.1941	1.10586	18.2099	-0.170784	ATP6V1G1	9550	NM_004888		ATPase, H+ transporting, lysosomal 13kDa, V1 subunit G1
PL-50052	N21	X	6.68103	-0.932025	18.1218	-0.496297	13.3577	-0.613913	DEPDC5	9681	XM_376007		DEP domain containing 5
PL-50052	G09	X	4.60758	-1.11248	7.1549	-1.46854	5.77972	-1.30596	NFS1	9054	NM_021100		NFS1 nitrogen fixation 1 homolog (S. cerevisiae)
PL-50053	M02	X	20.7303	-1.14457	17.6158	-2.38186			FARSB	10056	NM_005687		phenylalanyl-tRNA synthetase, beta subunit
PL-50053	J16	X	33.1267	-0.201165	21.9398	-1.98912	29.5371	-2.97521	HBXIP	10542	NM_006402		hepatitis B virus x interacting protein
PL-50053	H05	X	65.547	2.26613	51.8251	0.725263	64.4425	3.82894	RRAGB	10325	NM_006064		Ras-related GTP binding B		yes
PL-50055	B06	X	65.2279	-0.123201	42.8785	-0.59538			ATP6V0A2	23545	NM_012463		ATPase, H+ transporting, lysosomal V0 subunit a2
PL-50057	B15	X			72.4325	0.0216852			MAPBPIP	28956	NM_014017		mitogen-activated protein-binding protein-interacting protein
PL-50057	G06	X			42.1003	-1.57306			MOCS3	27304	NM_014484		molybdenum cofactor synthesis 3
PL-50058	F16	X	33.136	-1.37058	29.692	-1.26486	11.2303	-1.62386	LARS	51520	NM_020117		leucyl-tRNA synthetase
PL-50059	A14	X	61.2753	-0.308649	61.0477	-0.168765	82.8176	0.705225	FLJ20323	54468	NM_019005		hypothetical protein FLJ20323
PL-50060	M08	X			70.7687	3.2393			C11orf59	55004	NM_017907		chromosome 11 open reading frame 59
PL-50063	B16	X	29.2747	-0.679089	25.6331	-1.97528	24.785	-1.45358	RRAGC	64121	NM_022157		Ras-related GTP binding C
PL-50064	G10	X			48.6539	-0.432386			DEPDC6	64798	NM_022783		DEP domain containing 6
PL-50064	C19	X			57.2988	-0.0219003			GBL	64223	NM_022372		G protein beta subunit-like
PL-50065	E06	X	48.3429	-0.263517	51.7893	-0.192047	39.1828	-0.294336	WDR59	79726	NM_030581		WD repeat domain 59
PL-50066	B18	X			26.8756	-1.95412			SEH1L	81929	NM_031216		SEH1-like (S. cerevisiae)	4	one
PL-50067	N05	X	80.3067	1.20927	85.6058	0.479704			WDR24	84219	NM_032259		WD repeat domain 24
PL-50069	K06	X	55.2671	1.9109					ATP6V1E2	90423	NM_080653		ATPase, H+ transporting, lysosomal 31kDa, V1 subunit E2
PL-50069	M10	X	16.378	-1.80344					ATPBD3	90353	NM_145232		ATP binding domain 3
PL-50071	D16	X	23.1331	0.955537					ATP6V1G3	127124	NM_133262		ATPase, H+ transporting, lysosomal 13kDa, V1 subunit G3
PL-50071	M02	X	3.065	-0.804825					RHEBL1	121268	NM_144593		Ras homolog enriched in brain like 1
PL-50071	O19	X	9.72279	-0.220808					SLC36A4	120103	NM_152313		solute carrier family 36 (proton/amino acid symporter), member 4
PL-50074	H13	X	32.9442	-0.460658					ATP6V0E2	155066	XM_088142		ATPase, H+ transporting V0 subunit e2
PL-50074	E14	X	41.4025	-0.108228					SLC36A2	153201	NM_181776		solute carrier family 36 (proton/amino acid symporter), member 2
PL-50076	L20	X	68.9887	-0.391994	67.5817	-0.176618	70.5126	-0.120942	ATP6V0D2	245972	NM_152565		ATPase, H+ transporting, lysosomal 38kDa, V0 subunit d2
PL-50076	L18	X	29.8215	-2.27322	45.186	-0.79003	44.2857	-0.835766	ATP6V1C2	245973	NM_144583		ATPase, H+ transporting, lysosomal 42kDa, V1 subunit C2
PL-50076	H10	X	33.5677	-2.09329	79.3516	0.145756	49.9769	-0.680652	RICTOR	253260	NM_152756		rapamycin-insensitive companion of mTOR
PL-50076	O17	X	27.1426	-2.40189	20.3039	-1.47154	17.3868	-1.56891	SLC36A1	206358	NM_078483		solute carrier family 36 (proton/amino acid symporter), member 1
PL-50078	N05	X			5.13344	-0.960558			SLC36A3	285641	NM_181774		solute carrier family 36 (proton/amino acid symporter), member 3

## Sheet: all plates
			Avg % S6-P+	z score	Avg % S6-P+	z score	Avg % S6-P+	z score	Gene Symbol	Entrez Gene ID	NM number		Gene Name
			Plate A	Plate A	Plate B	Plate B	Plate C	Plate C
c7orf59=LAMTOR4: not found
CTU2=NCS2=C16orf84=UPF0432=not found
PL-50001	J08	X	4.33076	-0.838828	7.81081	-0.875024	3.05451	-0.80858	FRAP1	2475	NM_004958				4	yes
PL-50002	M15	X	59.327	-0.214381	57.5235	0.305446	54.8583	-0.496403	MAP2K1IP1	8649	NM_021970
PL-50002	O04	X	16.0676	-2.88472	12.7729	-3.00942	12.8974	-3.08658	MAP4K3	8491	NM_003618				3	one
PL-50002	N11	X	88.5	1.58642	53.2128	-0.0138642	67.9741	0.313216	PIK3C2A	5286	NM_002645
PL-50002	N13	X	80.6726	1.10325	42.4977	-0.807577	50.8211	-0.745609	PIK3C2B	5287	NM_002646
PL-50002	N17	X	20.5589	-2.60748	9.03111	-3.28658	11.0758	-3.19903	PIK3CA	5290	NM_006218				1
PL-50002	N19	X	45.1991	-1.08648	40.0935	-0.985666	40.1531	-1.40413	PIK3CB	5291	NM_006219
PL-50002	N21	X	38.1839	-1.51951	32.9283	-1.51642	32.0575	-1.90386	PIK3CG	5294	NM_002649				2
PL-50002	N23	X	57.3315	-0.337561	55.4628	0.152803	50.4768	-0.766866	PIK3R1	5295	NM_181504
PL-50002	P05	X	66.8277	0.248625	55.332	0.143113	51.112	-0.727657	PIK3R2	5296	NM_005027
PL-50002	P09	X	45.3196	-1.07904	34.61	-1.39185	33.7697	-1.79817	PIK3R4	30849	NM_014602
PL-50003	C17	X	45.2906	-0.274306	46.9007	1.67749	22.9643	-0.441339	RPS6KA1	6195	NM_002953
PL-50003	C19	X	62.9296	1.23329	46.2307	1.60545	60.5042	1.37218	RPS6KA2	6196	NM_021135
PL-50003	C21	X	47.2017	-0.110963	37.1139	0.62515			RPS6KA3	6197	NM_004586
PL-50003	C23	X	15.6797	-2.80515	8.52783	-2.44862			RPS6KA4	8986	NM_003942				1
PL-50003	E05	X	18.1879	-2.59078	42.1962	1.17164	29.7179	-0.115079	RPS6KA5	9252	NM_004755
PL-50003	E07	X	12.3907	-3.08626	48.7064	1.87166	42.4603	0.500495	RPS6KA6	27330	NM_014496
PL-50003	E09	X	6.2135	-3.61423	15.8324	-1.66318	2.1875	-1.44505	RPS6KB1	6198	NM_003161				2	one
PL-50003	E11	X	4.23039	-3.78373	24.3124	-0.751358	20.1036	-0.579534	RPS6KB2	6199	NM_003952
PL-50003	E13	X	12.7572	-3.05494	25.4152	-0.632772	17.4063	-0.709843	RPS6KC1	26750	NM_012424
PL-50003	E15	X	10.259	-3.26846	52.05	2.23118	41.2518	0.442118	RPS6KL1	83694	NM_031464
PL-50003	I23	X	16.5318	2.73232	12.3323	2.03954			SQSTM1	8878	NM_003900				1
PL-50007	N15	X	17.8937	-0.207987	15.7538	-1.43144	9.88467	-0.0839136	RRAGA	10670	NM_006570
PL-50008	G14	X	4.65069	-0.603308	4.63373	-0.777565	69.4893	3.39289	TSC2	7249	NM_000548		tuberous sclerosis 2		0
PL-50010	C02	X	12.5202	-0.500476	19.236	-0.984525	18.0163	-0.206805	ATP6V1D	51382	NM_015994		ATPase, H+ transporting, lysosomal 34kDa, V1 subunit D
PL-50010	A20	X	19.0844	-0.342606	38.5662	-0.189046	33.3974	0.362865	ATP6V1F	9296	NM_004231		ATPase, H+ transporting, lysosomal 14kDa, V1 subunit F
PL-50011	E07	X	36.0681	-1.06739	42.8832	-1.11809	40.2537	-0.360454	GPHN	10243	NM_020806		gephyrin
PL-50011	E16	X	42.6002	-0.589895	58.3107	0.67372	35.5397	-0.53408	MOCS1	4337	NM_005943		molybdenum cofactor synthesis 1
PL-50011	E14	X	48.8159	-0.135532	50.1919	-0.269238	77.4745	1.01048	MOCS2	4338	NM_004531		molybdenum cofactor synthesis 2
PL-50011	J07	X	56.8814	0.454051	70.4238	2.08058	81.9102	1.17386	PIK3C3	5289	NM_002647		phosphoinositide-3-kinase, class 3
PL-50011	J09	X	57.0614	0.467204	68.3812	1.84335	80.8136	1.13347	PIK3CD	5293	NM_005026		phosphoinositide-3-kinase, catalytic, delta polypeptide
PL-50011	J15	X	27.8293	-1.66964	37.271	-1.76992	24.863	-0.927328	PIP5K3	200576	NM_015040		phosphatidylinositol-3-phosphate/phosphatidylinositol 5-kinase, type III
PL-50011	L10	X	19.9413	-2.24625	34.3774	-2.10599	39.91	-0.373111	SH3BP4	23677	NM_014521		SH3-domain binding protein 4
PL-50012	H07	X	93.9371	1.50416	63.1236	1.50154	35.0418	-0.333868	TSC1	7248	NM_000368		tuberous sclerosis 1
PL-50012	L14	X	53.6803	0.0735727	14.8583	-1.65305	3.64321	-2.38606	DARS	1615	NM_001349		aspartyl-tRNA synthetase
PL-50013	F16	X	30.6617	-1.03973	45.4008	-0.251599	48.3251	-0.633691	ATP6V1B1	525	NM_001692		ATPase, H+ transporting, lysosomal 56/58kDa, V1 subunit B1 (Renal tubular acidosis with deafness)
PL-50013	F14	X	20.2795	-1.64795	27.0136	-1.60459	23.2319	-2.96362	ATP6V1H	51606	NM_015941		ATPase, H+ transporting, lysosomal 50/57kDa, V1 subunit H		4	yes
PL-50013	A21	X	10.7909	-2.20381	28.5308	-1.49295	17.9321	-3.4557	GARS	2617	NM_002047		glycyl-tRNA synthetase		4
PL-50013	P06	X	46.1469	-0.13258	65.4961	1.22709	54.4672	-0.0634025	WARS	7453	NM_004184		tryptophanyl-tRNA synthetase
PL-50014	H23	X	93.6484	1.46249	60.3881	0.0126463	65.4722	0.591394	MAPKAP1	79109	NM_024117		mitogen-activated protein kinase associated protein 1
PL-50019	D19	X	45.4322	-0.163198	53.7176	-0.902062	42.422	-1.16156	ATP6V0A4	50617	NM_020632		ATPase, H+ transporting, lysosomal V0 subunit a4
PL-50020	J14	X	14.2123	-1.69666	19.8311	-2.03683	13.3859	-1.03135	FLCN	201163	NM_144606		folliculin
PL-50021	H14	X	27.2276	-1.01118	56.815	-1.21603	33.4898	-0.532761	EPRS	2058	NM_004446		glutamyl-prolyl-tRNA synthetase
PL-50021	B10	X	38.3843	-0.327554	57.0127	-1.20597	53.4835	-0.00881683	FARSA	2193	NM_004461		phenylalanyl-tRNA synthetase, alpha subunit
PL-50019	D19	X	45.4322	-0.163198	53.7176	-0.902062	42.422	-1.16156	ATP6V0A4	50617	NM_020632		ATPase, H+ transporting, lysosomal V0 subunit a4
PL-50020	J14	X	14.2123	-1.69666	19.8311	-2.03683	13.3859	-1.03135	FLCN	201163	NM_144606		folliculin
PL-50021	H14	X	27.2276	-1.01118	56.815	-1.21603	33.4898	-0.532761	EPRS	2058	NM_004446		glutamyl-prolyl-tRNA synthetase
PL-50021	B10	X	38.3843	-0.327554	57.0127	-1.20597	53.4835	-0.00881683	FARSA	2193	NM_004461		phenylalanyl-tRNA synthetase, alpha subunit
PL-50022	O12	X			71.8663	1.18283	58.2346	0.227813	GLUD1	2746	NM_005271		glutamate dehydrogenase 1
PL-50022	J19	X	42.6749	-0.275904	26.5522	-0.932672	36.0785	-0.442977	KIAA0274	9896	NM_014845		KIAA0274
PL-50023	K12	X	75.0106	0.883647	81.0912	0.707425	70.2233	0.445473	TUSC4	10641	NM_006545		tumor suppressor candidate 4
PL-50024	N15	X	45.1716	-0.104338	14.4905	-0.908983	54.0384	0.117153	KIAA1303	57521	NM_020761		raptor
PL-50024	C17	X	18.7163	-0.798156	7.5328	-1.09146	10.3079	-1.3559	RHEB	6009	NM_005614		Ras homolog enriched in brain
PL-50024	I05	X	37.0462	-0.317434	23.0254	-0.685146	44.8225	-0.195038	RRAGD	58528	NM_021244		Ras-related GTP binding D
PL-50047	A09	X	68.5019	0.683932	63.3442	1.07866	71.9587	0.826061	AARS	16	NM_001605		alanyl-tRNA synthetase
PL-50047	M06	X	22.5766	-2.59411	30.4385	-1.3534	26.7513	-1.77655	ATP6AP1	537	NM_001183		ATPase, H+ transporting, lysosomal accessory protein 1
PL-50047	M08	X	55.3342	-0.255947	41.5949	-0.52883	56.3004	-0.0753949	ATP6V0A1	535	NM_005177		ATPase, H+ transporting, lysosomal V0 subunit a1
PL-50047	M12	X	50.7316	-0.584467	57.7506	0.665234	69.9397	0.709825	ATP6V0B	533	NM_004047		ATPase, H+ transporting, lysosomal 21kDa, V0 subunit b
PL-50047	M18	X	43.2932	-1.1154	24.5554	-1.78822	41.2425	-0.942285	ATP6V0C	527	NM_001694		ATPase, H+ transporting, lysosomal 16kDa, V0 subunit c
PL-50047	O02	X	33.4214	-1.82003	21.9566	-1.9803	28.7429	-1.6619	ATP6V1A	523	NM_001690		ATPase, H+ transporting, lysosomal 70kDa, V1 subunit A
PL-50047	M20	X	50.1318	-0.627283	36.2057	-0.927146	40.6611	-0.975755	ATP6V1B2	526	NM_001693		ATPase, H+ transporting, lysosomal 56/58kDa, V1 subunit B2
PL-50047	M16	X	6.07622	-3.77186	13.7372	-2.58779	12.5994	-2.59129	ATP6V1C1	528	NM_001695		ATPase, H+ transporting, lysosomal 42kDa, V1 subunit C1		4	yes
PL-50047	M14	X	59.8616	0.0672117	47.1238	-0.120194	56.2026	-0.0810269	ATP6V1E1	529	NM_001696		ATPase, H+ transporting, lysosomal 31kDa, V1 subunit E1
PL-50047	C06	X	65.2814	0.45406	46.3359	-0.178427	60.5888	0.17149	CARS	833	NM_001751		cysteinyl-tRNA synthetase
PL-50048	I06	X	54.2145	-0.327111	35.0178	-0.837448	53.1077	-0.361783	HARS	3035	NM_002109		histidyl-tRNA synthetase
PL-50048	D07	X	68.3482	0.853654	72.8124	0.490072	59.5641	0.312865	IARS	3376	NM_002161		isoleucyl-tRNA synthetase
PL-50048	H15	X	46.835	-0.943611	47.9623	-0.382777	43.4541	-1.37053	KARS	3735	NM_005548		lysyl-tRNA synthetase
PL-50048	J14	X	77.3277	1.60381	62.8617	0.140558	65.416	0.924349	MARS	4141	NM_004990		methionyl-tRNA synthetase
PL-50049	J14	X	77.3277	1.18504	62.8617	0.139968	65.416	0.579307	AKT1S1	84335	NM_032375		AKT1 substrate 1 (proline-rich)
PL-50049	E21	X	49.1698	-0.553098	74.9939	0.56432	57.8796	0.0857632	NARS	4677	NM_004539		asparaginyl-tRNA synthetase
PL-50050	I11	X	13.0617	-2.30158	12.4561	-2.04459	11.2085	-1.97643	QARS	5859	NM_005051		glutaminyl-tRNA synthetase		4
PL-50050	I13	X	50.2883	-0.368726	57.8019	0.0753567	50.7004	-0.1092	RARS	5917	NM_002887		arginyl-tRNA synthetase
PL-50050	C20	X	13.4415	-2.28186	12.4369	-2.0455	6.78281	-2.18568	SARS	6301	NM_006513		seryl-tRNA synthetase		4
PL-50050	A16	X	37.2697	-1.04467	30.7914	-1.1874	19.6211	-1.57867	SEC13	6396	NM_030673		SEC13 homolog (S. cerevisiae)
PL-50050	D10	X	49.3471	-0.417595	56.4145	0.0104968	59.6873	0.315711	TARS	6897	NM_152295		threonyl-tRNA synthetase
PL-50051	D13	X	56.864	1.0608	62.1702	0.275917	62.457	0.604918	C16orf35	8131	NM_012075		chromosome 16 open reading frame 35
PL-50051	I21	X	43.0534	-0.166813	38.634	-1.94031	23.9152	-1.57259	VARS	7407	NM_006295		valyl-tRNA synthetase
PL-50051	N12	X	50.165	0.465335	59.0115	-0.0215191	49.6354	-0.11947	YARS	8565	NM_003680		tyrosyl-tRNA synthetase
PL-50052	I19	X	8.63129	-0.76229	17.2117	-0.576973	12.0914	-0.729549	ATP6V0D1	9114	NM_004691		ATPase, H+ transporting, lysosomal 38kDa, V0 subunit d1
PL-50052	E11	X	1.80364	-1.35652	3.22201	-1.8172	2.8006	-1.57803	ATP6V0E1	8992	NM_003945		ATPase, H+ transporting, lysosomal 9kDa, V0 subunit e1
PL-50052	D11	X	9.59559	-0.678365	36.1941	1.10586	18.2099	-0.170784	ATP6V1G1	9550	NM_004888		ATPase, H+ transporting, lysosomal 13kDa, V1 subunit G1
PL-50052	N21	X	6.68103	-0.932025	18.1218	-0.496297	13.3577	-0.613913	DEPDC5	9681	XM_376007		DEP domain containing 5
PL-50052	G09	X	4.60758	-1.11248	7.1549	-1.46854	5.77972	-1.30596	NFS1	9054	NM_021100		NFS1 nitrogen fixation 1 homolog (S. cerevisiae)
PL-50053	M02	X	20.7303	-1.14457	17.6158	-2.38186			FARSB	10056	NM_005687		phenylalanyl-tRNA synthetase, beta subunit
PL-50053	J16	X	33.1267	-0.201165	21.9398	-1.98912	29.5371	-2.97521	HBXIP	10542	NM_006402		hepatitis B virus x interacting protein
PL-50053	H05	X	65.547	2.26613	51.8251	0.725263	64.4425	3.82894	RRAGB	10325	NM_006064		Ras-related GTP binding B			yes
PL-50055	B06	X	37.6736		65.2279	-0.123201	42.8785	-0.59538	ATP6V0A2	23545	NM_012463		ATPase, H+ transporting, lysosomal V0 subunit a2
PL-50057	B15	X	58.2046	0.118831	72.4325	0.0216852	52.2702	0.00248352	MAPBPIP	28956	NM_014017		mitogen-activated protein-binding protein-interacting protein
PL-50057	G06	X	52.7798	-0.0115404	42.1003	-1.57306	62.8915	0.261728	MOCS3	27304	NM_014484		molybdenum cofactor synthesis 3
PL-50059	A14	X	61.2753	-0.308649	61.0477	-0.168765	82.8176	0.705225	FLJ20323	54468	NM_019005		hypothetical protein FLJ20323
PL-50060	M08	X	75.6145	0.939394	54.5427	-0.140929	70.7687	3.2393	C11orf59	55004	NM_017907		chromosome 11 open reading frame 59
PL-50063	B16	X	29.2747	-0.679089	25.6331	-1.97528	24.785	-1.45358	RRAGC	64121	NM_022157		Ras-related GTP binding C
PL-50064	C19	X	66.4421	-0.610755	70.6356	0.224098	57.2988	-0.0219003	GBL	64223	NM_022372		G protein beta subunit-like
PL-50064	G10	X	52.8205	0.000471905	56.9126	-0.189494	48.6539	-0.432386	DEPDC6	64798	NM_022783		DEP domain containing 6
PL-50065	E06	X	48.3429	-0.263517	51.7893	-0.192047	39.1828	-0.294336	WDR59	79726	NM_030581		WD repeat domain 59
PL-50066	B18	X	21.3012	-1.05041	26.8756	-1.95412	15.2795	-0.495958	SEH1L	81929	NM_031216		SEH1-like (S. cerevisiae)		4	one
PL-50067	N05	X	47.6129	0.519842	80.3067	1.20927	85.6058	0.479704	WDR24	84219	NM_032259		WD repeat domain 24
PL-50069	K06	X	55.2671	1.9109	66.6129	0.490972	67.0985	1.06437	ATP6V1E2	90423	NM_080653		ATPase, H+ transporting, lysosomal 31kDa, V1 subunit E2
PL-50069	M10	X	16.378	-1.80344	9.96657	-1.29036	18.871	-0.796259	ATPBD3	90353	NM_145232		ATP binding domain 3
PL-50071	M02	X	3.065	-0.804825	5.5631	-0.504498	5.07853	-0.628199	RHEBL1	121268	NM_144593		Ras homolog enriched in brain like 1
PL-50071	O19	X	9.72279	-0.220808	12.0269	-0.169932	3.65137	-0.753389	SLC36A4	120103	NM_152313		solute carrier family 36 (proton/amino acid symporter), member 4
PL-50071	D16	X	23.1331	0.955537	18.6196	0.171307	16.0568	0.334805	ATP6V1G3	127124	NM_133262		ATPase, H+ transporting, lysosomal 13kDa, V1 subunit G3
PL-50074	H13	X	32.9442	-0.460658					ATP6V0E2	155066	XM_088142		ATPase, H+ transporting V0 subunit e2
PL-50074	E14	X	41.4025	-0.108228					SLC36A2	153201	NM_181776		solute carrier family 36 (proton/amino acid symporter), member 2
PL-50076	L20	X	68.9887	-0.391994	67.5817	-0.176618	70.5126	-0.120942	ATP6V0D2	245972	NM_152565		ATPase, H+ transporting, lysosomal 38kDa, V0 subunit d2
PL-50076	L18	X	29.8215	-2.27322	45.186	-0.79003	44.2857	-0.835766	ATP6V1C2	245973	NM_144583		ATPase, H+ transporting, lysosomal 42kDa, V1 subunit C2
PL-50076	H10	X	33.5677	-2.09329	79.3516	0.145756	49.9769	-0.680652	RICTOR	253260	NM_152756		rapamycin-insensitive companion of mTOR
PL-50076	O17	X	27.1426	-2.40189	20.3039	-1.47154	17.3868	-1.56891	SLC36A1	206358	NM_078483		solute carrier family 36 (proton/amino acid symporter), member 1
PL-50078	N05	X	5.95849	-0.951809	5.13344	-0.960558	3.0668	-0.692954	SLC36A3	285641	NM_181774		solute carrier family 36 (proton/amino acid symporter), member 3

## Sheet: known S6P regulators
MiaPaCa cell primary screen: the effect of RNAi pools directed against putatively known regulators of S6-P. Blue identifies plates not included in the scoring due to unacceptably low plate z' values
Gene Symbol	Entrez Gene ID	NM number	Avg % S6-P+	z score	Avg % S6-P+	z score	Avg % S6-P+	z score	no + RNAi	confirmed in
			Plate A	Plate A	Plate B	Plate B	Plate C	Plate C	0-4	TSC1 null?
RPS6KB1	6198	NM_003161	6.2135	-3.61423	15.8324	-1.66318	2.1875	-1.44505	2	one
Rps6kb2	58988		74.6446	1.53689	77.2534	2.09223	75.6032	1.89909
RPS6KB2	6199	NM_003952	4.23039	-3.78373	24.3124	-0.751358	20.1036	-0.579534
RPS6KC1	26750	NM_012424	12.7572	-3.05494	25.4152	-0.632772	17.4063	-0.709843
RPS6KL1	83694	NM_031464	10.259	-3.26846	52.05	2.23118	41.2518	0.442118
RPS6KA1	6195	NM_002953	45.2906	-0.274306	46.9007	1.67749	22.9643	-0.441339
RPS6KA2	6196	NM_021135	62.9296	1.23329	46.2307	1.60545	60.5042	1.37218
RPS6KA3	6197	NM_004586	47.2017	-0.110963	37.1139	0.62515
RPS6KA4	8986	NM_003942	15.6797	-2.80515	8.52783	-2.44862			1
RPS6KA5	9252	NM_004755	18.1879	-2.59078	42.1962	1.17164	29.7179	-0.115079
RPS6KA6	27330	NM_014496	12.3907	-3.08626	48.7064	1.87166	42.4603	0.500495
FRAP1	2475	NM_004958	4.33076	-4.14698	7.81081	-4.17403	3.05451	-2.94044	4	yes
RAPTOR	57521	NM_020761	45.1716	-0.104338	14.4905	-0.908983	54.0384	0.117153
GBL	64223	NM_022372	66.4421	-0.610755	70.6356	0.224098	57.2988	-0.0219003
RICTOR	253260	NM_152756	33.5677	-2.09329	79.3516	0.145756	49.9769	-0.680652
MAPKAP1	79109	NM_024117	93.6484	1.46249	60.3881	0.0126463	65.4722	0.591394
DEPDC6	64798	NM_022783	52.8205	0.000471905	56.9126	-0.189494	48.6539	-0.432386
AKT1S1	84335	NM_032375	77.3277	1.18504	62.8617	0.139968	65.416	0.579307
TSC1	7248	NM_000368	93.9371	1.50416	63.1236	1.50154	35.0418	-0.333868
TSC2	7249	NM_000548	4.65069	-0.603308	4.63373	-0.777565	69.4893	3.39289	0
RHEB	6009	NM_005614	18.7163	-0.798156	7.5328	-1.09146	10.3079	-1.3559
RHEBL1	121268	NM_144593	3.065	-0.804825	5.5631	-0.504498	5.07853	-0.628199
PIK3CA	5290	NM_006218	20.5589	-2.62328	9.03111	-2.83742	11.0758	-4.55959	1
PIK3CB	5291	NM_006219	45.1991	-1.09379	40.0935	-0.850064	40.1531	-1.91137
PIK3CG	5294	NM_002649	38.1839	-1.52924	32.9283	-1.30849	32.0575	-2.64868	2
PIK3R1	5295	NM_181504	57.3315	-0.340688	55.4628	0.133259	50.4768	-0.971151
PIK3R2	5296	NM_005027	66.8277	0.248772	55.332	0.12489	51.112	-0.9133
PIK3C2A	5286	NM_002645	88.5	1.59404	53.2128	-0.0106952	67.9741	0.622413
PIK3C2B	5287	NM_002646	80.6726	1.10817	42.4977	-0.696244	50.8211	-0.939787
PIK3C3	5289	NM_002647	56.8814	0.454051	70.4238	2.08058	81.9102	1.17386
PIK3CD	5293	NM_005026	57.0614	0.467204	68.3812	1.84335	80.8136	1.13347
PIK3R4	30849	NM_014602	45.3196	-1.08631	34.61	-1.2009	33.7697	-2.49274
PIP5K3	200576	NM_015040	27.8293	-1.66964	37.271	-1.76992	24.863	-0.927328
FIG4	9896	NM_014845	42.6749	-0.275904	26.5522	-0.932672	36.0785	-0.442977
RRAGA	10670	NM_006570	17.8937	-0.207987	15.7538	-1.43144	9.88467	-0.0839136
RRAGB	10325	NM_006064	65.547	2.26613	51.8251	0.725263	64.4425	3.82894
RRAGC	64121	NM_022157	29.2747	-0.679089	25.6331	-1.97528	24.785	-1.45358
RRAGD	58528	NM_021244	37.0462	-0.317434	23.0254	-0.685146	44.8225	-0.195038
LAMTOR1	55004	NM_017907	75.6145	0.939394	54.5427	-0.140929	70.7687	3.2393
MAPBPIP	28956	NM_014017	58.2046	0.118831	72.4325	0.0216852	52.2702	0.00248352
MAP2K1IP1	8649	NM_021970	59.327	-0.214381	57.5235	0.305446	54.8583	-0.496403
			LAMTOR4: not found
HBXIP	10542	NM_006402	33.1267	-0.201165	21.9398	-1.98912	29.5371	-2.97521
DEPDC5	9681	XM_376007	6.68103	-0.932025	18.1218	-0.496297	13.3577	-0.613913
NPRL2	10641	NM_006545	75.0106	0.883647	81.0912	0.707425	70.2233	0.445473
NPRL3	8131	NM_012075	56.864	1.0608	62.1702	0.275917	62.457	0.604918
SEC13	6396	NM_030673	37.2697	-1.04467	30.7914	-1.1874	19.6211	-1.57867
SEH1L	81929	NM_031216	21.3012	-1.05041	26.8756	-1.95412	15.2795	-0.495958	4	one
MIOS	54468	NM_019005	61.2753	-0.308649	61.0477	-0.168765	82.8176	0.705225
WDR59	79726	NM_030581	48.3429	-0.263517	51.7893	-0.192047	39.1828	-0.294336
WDR24	84219	NM_032259	47.6129	0.519842	80.3067	1.20927	85.6058	0.479704
FLCN	201163	NM_144606	14.2123	-1.69666	19.8311	-2.03683	13.3859	-1.03135
			FNIP1=not found
SQSTM1	8878	NM_003900	16.5318	2.73232	12.3323	2.03954			1
MAP4K3	8491	NM_003618	16.0676	-2.90207	12.7729	-2.59802	12.8974	-4.39368	3	one
SH3BP4	23677	NM_014521	19.9413	-2.24625	34.3774	-2.10599	39.91	-0.373111
SLC36A1	206358	NM_078483	27.1426	-2.40189	20.3039	-1.47154	17.3868	-1.56891
SLC36A2	153201	NM_181776	41.4025	-0.108228
SLC36A3	285641	NM_181774	5.95849	-0.951809	5.13344	-0.960558	3.0668	-0.692954
SLC36A4	120103	NM_152313	9.72279	-0.220808	12.0269	-0.169932	3.65137	-0.753389
GLUD1	2746	NM_005271			71.8663	1.18283	58.2346	0.227813
LARS	51520	NM_020117	33.136	-1.37058	29.692	-1.26486	11.2303	-1.62386
GARS	2617	NM_002047	10.7909	-2.20381	28.5308	-1.49295	17.9321	-3.4557	4
SARS	6301	NM_006513	13.4415	-2.28186	12.4369	-2.0455	6.78281	-2.18568	4
QARS	5859	NM_005051	13.0617	-2.30158	12.4561	-2.04459	11.2085	-1.97643	4
DARS	1615	NM_001349	53.6803	0.0735727	14.8583	-1.65305	3.64321	-2.38606
WARS	7453	NM_004184	46.1469	-0.13258	65.4961	1.22709	54.4672	-0.0634025
FARSA	2193	NM_004461	38.3843	-0.327554	57.0127	-1.20597	53.4835	-0.00881683
ATP6V0A4	50617	NM_020632	45.4322	-0.163198	53.7176	-0.902062	42.422	-1.16156
FARSB	10056	NM_005687	20.7303	-1.14457	17.6158	-2.38186
AARS	16	NM_001605	68.5019	0.683932	63.3442	1.07866	71.9587	0.826061
CARS	833	NM_001751	65.2814	0.45406	46.3359	-0.178427	60.5888	0.17149
IARS	3376	NM_002161	68.3482	0.853654	72.8124	0.490072	59.5641	0.312865
VARS	7407	NM_006295	43.0534	-0.166813	38.634	-1.94031	23.9152	-1.57259
KARS	3735	NM_005548	46.835	-0.943611	47.9623	-0.382777	43.4541	-1.37053
HARS	3035	NM_002109	54.2145	-0.327111	35.0178	-0.837448	53.1077	-0.361783
MARS	4141	NM_004990	77.3277	1.60381	62.8617	0.140558	65.416	0.924349
NARS	4677	NM_004539	49.1698	-0.553098	74.9939	0.56432	57.8796	0.0857632
TARS	6897	NM_152295	49.3471	-0.417595	56.4145	0.0104968	59.6873	0.315711
RARS	5917	NM_002887	50.2883	-0.368726	57.8019	0.0753567	50.7004	-0.1092
YARS	8565	NM_003680	50.165	0.465335	59.0115	-0.0215191	49.6354	-0.11947
EPRS	2058	NM_004446	27.2276	-1.01118	56.815	-1.21603	33.4898	-0.532761
ATP6V1C1	528	NM_001695	6.07622	-3.77186	13.7372	-2.58779	12.5994	-2.59129	4	yes
ATP6V1C2	245973	NM_144583	29.8215	-2.27322	45.186	-0.79003	44.2857	-0.835766
ATP6V1H	51606	NM_015941	20.2795	-1.64795	27.0136	-1.60459	23.2319	-2.96362	4	yes
ATP6V1A	523	NM_001690	33.4214	-1.82003	21.9566	-1.9803	28.7429	-1.6619
ATP6V1B1	525	NM_001692	30.6617	-1.03973	45.4008	-0.251599	48.3251	-0.633691
ATP6V1B2	526	NM_001693	50.1318	-0.627283	36.2057	-0.927146	40.6611	-0.975755
ATP6AP1	537	NM_001183	22.5766	-2.59411	30.4385	-1.3534	26.7513	-1.77655
ATP6V1D	51382	NM_015994	12.5202	-0.500476	19.236	-0.984525	18.0163	-0.206805
ATP6V1E1	529	NM_001696	59.8616	0.0672117	47.1238	-0.120194	56.2026	-0.0810269
ATP6V1E2	90423	NM_080653	55.2671	1.9109	66.6129	0.490972	67.0985	1.06437
ATP6V1F	9296	NM_004231	19.0844	-0.342606	38.5662	-0.189046	33.3974	0.362865
ATP6V1G1	9550	NM_004888	9.59559	-0.678365	36.1941	1.10586	18.2099	-0.170784
ATP6V1G2	534	NM_130463	54.2249	0.335124	56.7687	0.592659	58.7169	0.0637265
ATP6V1G3	127124	NM_133262	23.1331	0.955537	18.6196	0.171307	16.0568	0.334805
ATP6V0A1	535	NM_005177	55.3342	-0.255947	41.5949	-0.52883	56.3004	-0.0753949
ATP6V0A2	23545	NM_012463			65.2279	-0.123201	42.8785	-0.59538
ATP6V0A4	50617	NM_020632	45.4322	-0.163198	53.7176	-0.902062	42.422	-1.16156
ATP6V0B	533	NM_004047	50.7316	-0.584467	57.7506	0.665234	69.9397	0.709825
ATP6V0C	527	NM_001694	43.2932	-1.1154	24.5554	-1.78822	41.2425	-0.942285
ATP6V0D1	9114	NM_004691	8.63129	-0.76229	17.2117	-0.576973	12.0914	-0.729549
ATP6V0D2	245972	NM_152565	68.9887	-0.391994	67.5817	-0.176618	70.5126	-0.120942
ATP6V0E1	8992	NM_003945	1.80364	-1.35652	3.22201	-1.8172	2.8006	-1.57803
ATP6V0E2	155066	XM_088142	32.9442	-0.460658
ATPBD3	90353	NM_145232	16.378	-1.80344
			CTU2=NCS2=not found
NFS1	9054	NM_021100	4.60758	-1.11248	7.1549	-1.46854	5.77972	-1.30596
MOCS1	4337	NM_005943	42.6002	-0.589895	58.3107	0.67372	35.5397	-0.53408
MOCS2	4338	NM_004531	48.8159	-0.135532	50.1919	-0.269238	77.4745	1.01048
MOCS3	27304	NM_014484	52.7798	-0.0115404	42.1003	-1.57306	62.8915	0.261728
GPHN	10243	NM_020806	36.0681	-1.06739	42.8832	-1.11809	40.2537	-0.360454
