# Supplementary material for: A Genome-Wide siRNA Screen in Mammalian Cells for Regulators of S6 Phosphorylation
Source: PLoS One. 2015 Mar 19;10(3):e0116096. doi: 10.1371/journal.pone.0116096 (PMC4366019; doi:10.1371/journal.pone.0116096)
Supplement: S7 Table — The nonredundant MiaPaCa genes contained in the overrepresented subcategories of Biological Processes (see S1 Fig.) classified by Molecular Function in Fig. 3D. (XLSX) [file pone.0116096.s009.xlsx]

## Sheet: gene list for Fig. 3D
the nonredundant MiaPaCa genes contained in the overrepresented subcategories of Biological Processes (see supp Fig. S1) classified by Molecular Function in Fig.3D
[Pyruvate dehydrogenase [lipoamide]] kinase isozyme 4, mitochondrial;PDK4;ortholog
3-phosphoinositide-dependent protein kinase 1;PDPK1;ortholog
5-hydroxytryptamine receptor 1A;5HT1A;ortholog
5-hydroxytryptamine receptor 3A;5HT3A;ortholog
Actin, gamma-enteric smooth muscle;ACTH;ortholog
Actin-like protein 6B;ACL6B;ortholog
Actin-like protein 8;ACTL8;ortholog
Adenosine receptor A1;AA1R;ortholog
Adenosine receptor A1;AA1R;ortholog
ADP-ribosylation factor-related protein 1;ARFRP;ortholog
Adrenocorticotropic hormone receptor;ACTHR;ortholog
Amiloride-sensitive cation channel 4;ACCN4;ortholog
Basic leucine zipper transcriptional factor ATF-like 2;BATF2;ortholog
Beta-adrenergic receptor kinase 1;ARBK1;ortholog
Beta-arrestin-1;ARRB1;ortholog
Bile salt-activated lipase;CEL;ortholog
Bloom syndrome protein;BLM;ortholog
Bombesin receptor subtype-3;BRS3;ortholog
bone morphogenetic protein 10;BMP10;ortholog
Bone morphogenetic protein 8A;BMP8A;ortholog
Brain-specific angiogenesis inhibitor 1;E9PBK0;ortholog
Bromodomain adjacent to zinc finger domain protein 2B;BAZ2B;ortholog
Brorin;VWC2;ortholog
Calcitonin gene-related peptide type 1 receptor;CALRL;ortholog
Calcium/calmodulin-dependent 3',5'-cyclic nucleotide phosphodiesterase 1B;PDE1B;ortholog
cAMP-dependent protein kinase catalytic subunit alpha;KAPCA;ortholog
cAMP-dependent protein kinase type II-beta regulatory subunit;KAP3;ortholog
Casein kinase II subunit alpha';CSK22;ortholog
C-C chemokine receptor type 3;CCR3;ortholog
C-C chemokine receptor type 8;CCR8;ortholog
C-C chemokine receptor-like 2;CCRL2;ortholog
C-C motif chemokine 15;CCL15;ortholog
C-C motif chemokine 4;CCL4;ortholog
Cell division control protein 6 homolog;CDC6;ortholog
Chemokine-binding protein 2;CCBP2;ortholog
C-Jun-amino-terminal kinase-interacting protein 2;A8MTJ1;ortholog
CKLF-like MARVEL transmembrane domain-containing protein 6;CKLF6;ortholog
Corticotropin-releasing factor receptor 1;CRFR1;ortholog
Crossover junction endonuclease MUS81;MUS81;ortholog
C-X-C chemokine receptor type 1;CXCR1;ortholog
C-X-C chemokine receptor type 2;CXCR2;ortholog
C-X-C motif chemokine 9;CXCL9;ortholog
Cyclin-K;CCNK;ortholog
Cytoplasmic dynein 1 intermediate chain 1;DC1I1;ortholog
Dedicator of cytokinesis protein 5;DOCK5;ortholog
DNA damage-binding protein 1;DDB1;ortholog
DNA replication licensing factor MCM3;MCM3;ortholog
DNA replication licensing factor MCM5;MCM5;ortholog
DNA topoisomerase 3-beta-1;TOP3B;ortholog
Dual serine/threonine and tyrosine protein kinase;DUSTY;ortholog
Dual specificity mitogen-activated protein kinase kinase 2;MP2K2;ortholog
Dynamin-like 120 kDa protein, form S1;OPA1;ortholog
EGF, latrophilin and seven transmembrane domain-containing protein 1;ELTD1;ortholog
ELAV-like protein 4;ELAV4;ortholog
Endothelin-converting enzyme 2;ECE2;ortholog
Endothelin-converting enzyme 2;ECE2;ortholog
ETS-related transcription factor Elf-1;ELF1;ortholog
Eukaryotic elongation factor 2 kinase;EF2K;ortholog
FH1/FH2 domain-containing protein 3;FHOD3;ortholog
Fibroblast growth factor 22;FGF22;ortholog
Flap endonuclease 1;FEN1;ortholog
Focal adhesion kinase 1;FAK1;ortholog
Focal adhesion kinase 1;FAK1;ortholog
Fos-related antigen 2;FOSL2;ortholog
Free fatty acid receptor 1;FFAR1;ortholog
Free fatty acid receptor 3;FFAR3;ortholog
Glucagon receptor;GLR;ortholog
Glucose-dependent insulinotropic receptor;GP119;ortholog
Glutamate receptor, ionotropic kainate 5;GRIK5;ortholog
G-protein coupled receptor 1;GPR1;ortholog
G-protein coupled receptor 161;GP161;ortholog
G-protein coupled receptor 3;GPR3;ortholog
G-protein coupled receptor 42;GPR42;ortholog
GTPase KRas;RASK;ortholog
Guanine nucleotide-binding protein G(I)/G(S)/G(T) subunit beta-1;GBB1;ortholog
Guanine nucleotide-binding protein G(I)/G(S)/G(T) subunit beta-3;GBB3;ortholog
Guanine nucleotide-binding protein subunit beta-5;GBB5;ortholog
Helicase SRCAP;SRCAP;ortholog
Hephaestin;HEPH;ortholog
High affinity immunoglobulin epsilon receptor subunit beta;FCERB;ortholog
Histone H3.1t;H31T;ortholog
IL-8(5-77);IL8;ortholog
Inhibitor of nuclear factor kappa-B kinase subunit beta;IKKB;ortholog
Interferon epsilon;IFNE;ortholog
Kappa-type opioid receptor;OPRK;ortholog
Kelch domain-containing protein 9;KLDC9;ortholog
KiSS-1 receptor;KISSR;ortholog
Kv channel-interacting protein 2;KCIP2;ortholog
Latrophilin-1;LPHN1;ortholog
Latrophilin-2;LPHN2;ortholog
Latrophilin-3;E7EUW2;ortholog
Leucine-rich repeat-containing G-protein coupled receptor 4;LGR4;ortholog
Leucine-rich repeats and immunoglobulin-like domains protein 2;LRIG2;ortholog
Leukotriene B4 receptor 1;LT4R1;ortholog
LIM domain-containing protein 2;LIMD2;ortholog
Lysophosphatidic acid receptor 1;LPAR1;ortholog
Lysophosphatidic acid receptor 3;LPAR3;ortholog
Lysosomal protective protein;PPGB;ortholog
Mas-related G-protein coupled receptor member F;MRGRF;ortholog
Mas-related G-protein coupled receptor member X4;MRGX4;ortholog
Mas-related G-protein coupled receptor MRG;MAS1L;ortholog
Melanocyte-stimulating hormone receptor;MSHR;ortholog
Melatonin receptor type 1B;MTR1B;ortholog
Metabotropic glutamate receptor 1;GRM1;ortholog
Metabotropic glutamate receptor 2;GRM2;ortholog
Metabotropic glutamate receptor 4;GRM4;ortholog
Metabotropic glutamate receptor 6;GRM6;ortholog
Mitogen-activated protein kinase 11;MK11;ortholog
Mitogen-activated protein kinase kinase kinase 14;H7BYC1;ortholog
Mitogen-activated protein kinase kinase kinase 6;M3K6;ortholog
Mitogen-activated protein kinase kinase kinase kinase 1;M4K1;ortholog
Mitogen-activated protein kinase kinase kinase kinase 3;M4K3;ortholog
Myosin regulatory light chain 2, atrial isoform;MLRA;ortholog
Myosin-IIIb;MYO3B;ortholog
Neuromedin-K receptor;NK3R;ortholog
Neuromedin-U receptor 2;NMUR2;ortholog
Neuropeptide FF receptor 1;NPFF1;ortholog
Neuropeptides B/W receptor type 2;NPBW2;ortholog
Neurotensin receptor type 1;NTR1;ortholog
Neurotrimin;NTRI;ortholog
Notchless protein homolog 1;NLE1;ortholog
Nuclear receptor-binding protein;NRBP;ortholog
Olfactory receptor 10H1;O10H1;ortholog
Olfactory receptor 3A1;OR3A1;ortholog
Olfactory receptor 6A2;OR6A2;ortholog
Opsin-5;OPN5;ortholog
Oxoeicosanoid receptor 1;OXER1;ortholog
Oxytocin receptor;OXYR;ortholog
P2Y purinoceptor 12;P2Y12;ortholog
P2Y purinoceptor 2;P2RY2;ortholog
P2Y purinoceptor 6;P2RY6;ortholog
Parvalbumin alpha;PRVA;ortholog
Peptidyl-prolyl cis-trans isomerase FKBP5;FKBP5;ortholog
Peptidyl-prolyl cis-trans isomerase FKBP6;FKBP6;ortholog
Phosphatidylinositol 4,5-bisphosphate 3-kinase catalytic subunit gamma isoform;PK3CG;ortholog
Phosphatidylinositol 4-kinase alpha;PI4KA;ortholog
Phosphatidylinositol 4-kinase beta;PI4KB;ortholog
Polyhomeotic-like protein 3;PHC3;ortholog
Probable G-protein coupled receptor 101;GP101;ortholog
Probable G-protein coupled receptor 152;GP152;ortholog
Probable G-protein coupled receptor 75;GPR75;ortholog
Probable G-protein coupled receptor 82;GPR82;ortholog
Procollagen C-endopeptidase enhancer 2;PCOC2;ortholog
Profilin-4;PROF4;ortholog
Progestin and adipoQ receptor family member 9;PAQR9;ortholog
Prokineticin receptor 1;PKR1;ortholog
Prostaglandin D2 receptor;PD2R;ortholog
Prostaglandin E2 receptor EP2 subtype;PE2R2;ortholog
Protein kinase C beta type;KPCB;ortholog
Protein kinase C epsilon type;KPCE;ortholog
Protein kinase C theta type;KPCT;ortholog
Protein phosphatase 1B;PPM1B;ortholog
Protein unc-93 homolog B1;E9PR93;ortholog
Proto-oncogene Mas;MAS;ortholog
Proto-oncogene tyrosine-protein kinase Src;SRC;ortholog
Proto-oncogene tyrosine-protein kinase Src;SRC;ortholog
Protransforming growth factor alpha;TGFA;ortholog
Ras-related protein R-Ras2;RRAS2;ortholog
Relaxin receptor 1;RXFP1;ortholog
Relaxin-3 receptor 1;RL3R1;ortholog
Ribosomal protein S6 kinase beta-1;KS6B1;ortholog
RNA-binding motif protein, X chromosome;RBMX;ortholog
RNA-binding motif protein, X-linked-like-2;RMXL2;ortholog
Scavenger receptor cysteine-rich type 1 protein M130;C163A;ortholog
Secretion-regulating guanine nucleotide exchange factor;SRGEF;ortholog
Septin-5;SEPT5;ortholog
Serine/threonine-protein kinase 17B;ST17B;ortholog
Serine/threonine-protein kinase LATS1;LATS1;ortholog
Serine/threonine-protein kinase mTOR;MTOR;ortholog
Serine/threonine-protein kinase N2;PKN2;ortholog
Serine/threonine-protein kinase N3;PKN3;ortholog
Serine/threonine-protein kinase Nek2;NEK2;ortholog
Serine/threonine-protein kinase RIO1;RIOK1;ortholog
Sestrin-3;SESN3;ortholog
SH3 domain-containing YSC84-like protein 1;SH3Y1;ortholog
SHC-transforming protein 1;SHC1;ortholog
Sialic acid-binding Ig-like lectin 8;SIGL8;ortholog
Somatostatin receptor type 5;SSR5;ortholog
Sphingosine 1-phosphate receptor 2;S1PR2;ortholog
Sphingosine 1-phosphate receptor 5;S1PR5;ortholog
Sphingosine kinase 1;SPHK1;ortholog
Src substrate cortactin;SRC8;ortholog
SS18-like protein 2;S18L2;ortholog
Structural maintenance of chromosomes protein 1A;SMC1A;ortholog
Substance-P receptor;NK1R;ortholog
SWI/SNF-related matrix-associated actin-dependent regulator of chromatin subfamily A-like protein 1;SMAL1;ortholog
Syncoilin;SYNCI;ortholog
Syntaxin-11;STX11;ortholog
T-cell surface glycoprotein CD3 epsilon chain;CD3E;ortholog
T-cell surface glycoprotein CD4;CD4;ortholog
T-cell surface glycoprotein CD8 alpha chain;CD8A;ortholog
Tektin-2;TEKT2;ortholog
Testis-specific Y-encoded protein 2;TSPY2;ortholog
Tetraspanin-14;TSN14;ortholog
Thioredoxin domain-containing protein 9;TXND9;ortholog
Thromboxane A2 receptor;TA2R;ortholog
Tight junction protein ZO-2;ZO2;ortholog
TNF receptor-associated factor 1;TRAF1;ortholog
Trace amine-associated receptor 6;TAAR6;ortholog
TRAF2 and NCK-interacting protein kinase;TNIK;ortholog
Transcription factor ETV7;ETV7;ortholog
Transforming growth factor beta-2;TGFB2;ortholog
Transgelin-3;TAGL3;ortholog
Tropomodulin-4;TMOD4;ortholog
Tubulin alpha-3C/D chain;TBA3C;ortholog
Tubulin beta-4A chain;TBB4A;ortholog
Tyrosine-protein kinase Srms;SRMS;ortholog
Tyrosine-protein kinase Srms;SRMS;ortholog
Ubiquitin-conjugating enzyme E2 K;UBE2K;ortholog
Uncharacterized protein;E9PRC6;ortholog
Unconventional myosin-Va;MYO5A;ortholog
Urotensin-2 receptor;UR2R;ortholog
Vacuolar protein sorting-associated protein 4A;VPS4A;ortholog
Vasoactive intestinal polypeptide receptor 1;VIPR1;ortholog			30
Vasopressin V1b receptor;V1BR;ortholog			49
Vasopressin V2 receptor;V2R;ortholog			49
Vomeronasal type-1 receptor 1;VN1R1;ortholog			18
Werner syndrome ATP-dependent helicase;WRN;ortholog			43
			14
			4
			7
			1
			2
			217
