# Supplementary material for: A Genome-Wide siRNA Screen in Mammalian Cells for Regulators of S6 Phosphorylation
Source: PLoS One. 2015 Mar 19;10(3):e0116096. doi: 10.1371/journal.pone.0116096 (PMC4366019; doi:10.1371/journal.pone.0116096)
Supplement: S8 Table — RNAi corresponding to 98/632 “confirmed S6P positives” identified in the primary screen were unavailable. (XLSX) [file pone.0116096.s010.xlsx]

## Sheet: Sheet1
Plate	Well	GeneID	GeneSymbol	Vendor Gene Name	Vendor GenBank Accession Numbers
50025	A04	12568	Cdk5	cyclin-dependent kinase 5	NM_007668
50025	A06	12567	Cdk4	cyclin-dependent kinase 4	NM_009870
50025	A16	12537	Cdk11b	cyclin-dependent kinase 11B	NM_007661
50025	A19	67333	Stk35	serine/threonine kinase 35	NM_183262
50025	B09	80280	Cdk5rap3	CDK5 regulatory subunit associated protein 3	NM_030248
50025	B11	12571	Cdk6	cyclin-dependent kinase 6	NM_009873
50025	C06	12501	Cd3e	CD3 antigen, epsilon polypeptide	NM_007648
50025	C08	105278	Cdk20	cyclin-dependent kinase 20	NM_053180
50025	C10	20303	Ccl4	chemokine (C-C motif) ligand 4	NM_013652
50025	C17	72149	Strada	STE20-related kinase adaptor alpha	NM_028126
50025	D20	63986	Gmfg	glia maturation factor, gamma	NM_022024
50025	G07	327958	Pitpnm3	PITPNM family member 3	XM_354620
50025	G14	12236	Bub1b	budding uninhibited by benzimidazoles 1 homolog, beta (S. cerevisiae)	NM_009773
50025	H04	234730	Fuk	fucokinase	NM_172283
50025	H08	56717	Mtor	mechanistic target of rapamycin (serine/threonine kinase)	NM_020009
50025	H15	71743	Coasy	Coenzyme A synthase	NM_027896
50025	I09	11480	Acvr2a	activin receptor IIA	NM_007396
50025	J02	14184	Fgfr3	fibroblast growth factor receptor 3	NM_008010
50025	J23	13000	Csnk2a2	casein kinase 2, alpha prime polypeptide	NM_009974
50025	K11	110355	Adrbk1	adrenergic receptor kinase, beta 1	NM_130863
50025	L13	271424	Ip6k3	inositol hexaphosphate kinase 3	NM_173027
50025	M17	219181	Akap11	A kinase (PRKA) anchor protein 11	XM_127854
50025	N15	217480	Dgkb	diacylglycerol kinase, beta	NM_178681
50025	N16	13631	Eef2k	eukaryotic elongation factor-2 kinase	NM_007908
50025	O04	116904	Alpk3	alpha-kinase 3	NM_054085
50025	O08	26361	Avpr1b	arginine vasopressin receptor 1B	NM_011924
50025	P05	27369	Dguok	deoxyguanosine kinase	NM_013764
50026	A17	27399	Ip6k1	inositol hexaphosphate kinase 1	NM_013785
50026	A21	16150	Ikbkb	inhibitor of kappaB kinase beta	NM_010546
50026	B05	269614	Pank4	pantothenate kinase 4	NM_172990
50026	B06	20698	Sphk1	sphingosine kinase 1	NM_025367
50026	B15	18534	Pck1	phosphoenolpyruvate carboxykinase 1, cytosolic	NM_011044
50026	C09	69718	Ipmk	inositol polyphosphate multikinase	XM_125641
50026	C19	73914	Irak3	interleukin-1 receptor-associated kinase 3	NM_028679
50026	D02	20416	Shc1	src homology 2 domain-containing transforming protein C1	NM_011368
50026	D05	18596	Pdgfrb	platelet derived growth factor receptor, beta polypeptide	NM_008809
50026	D11	27273	Pdk4	pyruvate dehydrogenase kinase, isoenzyme 4	NM_013743
50026	D13	18607	Pdpk1	3-phosphoinositide dependent protein kinase-1	NM_011062
50026	D19	170768	Pfkfb3	6-phosphofructo-2-kinase/fructose-2,6-biphosphatase 3	NM_133232
50026	E13	233011	Itpkc	inositol 1,4,5-trisphosphate 3-kinase C	NM_181593
50026	E18	192292	Nrbp1	nuclear receptor binding protein 1	NM_147201
50026	E20	230103	Npr2	natriuretic peptide receptor 2	NM_173788
50026	E23	16548	Khk	ketohexokinase	NM_008439
50026	H10	192656	Ripk2	receptor (TNFRSF)-interacting serine-threonine kinase 2	NM_138952
50026	H13	30955	Pik3cg	phosphoinositide-3-kinase, catalytic, gamma polypeptide	NM_020272
50026	H16	71340	Riok1	RIO kinase 1 (yeast)	NM_024242
50026	H23	107650	Pi4kb	phosphatidylinositol 4-kinase, catalytic, beta polypeptide	NM_175356
50026	I08	23955	Nek4	NIMA (never in mitosis gene a)-related expressed kinase 4	NM_011849
50026	I12	18005	Nek2	NIMA (never in mitosis gene a)-related expressed kinase 2	NM_010892
50026	I15	26396	Map2k2	mitogen-activated protein kinase kinase 2	NM_023138
50026	J07	18715	Pim2	proviral integration site 2	NM_138606
50026	J08	223864	Rapgef3	Rap guanine nucleotide exchange factor (GEF) 3	NM_144850
50026	J11	68943	Pink1	PTEN induced putative kinase 1	NM_026880
50026	J14	19353	Rac1	RAS-related C3 botulinum substrate 1	NM_009007
50026	J16	56454	Aldh18a1	aldehyde dehydrogenase 18 family, member A1	NM_019698
50026	K04	192156	Mvd	mevalonate (diphospho) decarboxylase	NM_138656
50026	K09	269881	Map3k10	mitogen-activated protein kinase kinase kinase 10	XM_194344
50026	K14	13384	Mpp3	membrane protein, palmitoylated 3 (MAGUK p55 subfamily member 3)	NM_007863
50026	K15	53859	Map3k14	mitogen-activated protein kinase kinase kinase 14	NM_016896
50026	L09	18746	Pkm2	pyruvate kinase, muscle	NM_011099
50026	L13	109333	Pkn2	protein kinase N2	NM_178654
50026	L15	263803	Pkn3	protein kinase N3	NM_153805
50026	L18	19229	Ptk2b	PTK2 protein tyrosine kinase 2 beta	NM_172498
50026	L20	14083	Ptk2	PTK2 protein tyrosine kinase 2	NM_007982
50026	M09	26410	Map3k8	mitogen-activated protein kinase kinase kinase 8	NM_007746
50026	M13	26411	Map4k1	mitogen-activated protein kinase kinase kinase kinase 1	NM_008279
50026	M17	225028	Map4k3	mitogen-activated protein kinase kinase kinase kinase 3	XM_128800
50026	N16	232341	Wnk1	WNK lysine deficient protein kinase 1	NM_198703
50026	N19	18747	Prkaca	protein kinase, cAMP dependent, catalytic, alpha	NM_008854
50026	O09	19094	Mapk11	mitogen-activated protein kinase 11	NM_011161
50026	O16	60597	Mapk8ip2	mitogen-activated protein kinase 8 interacting protein 2	NM_021921
50026	P16	18760	Prkd1	protein kinase D1	NM_008858
50026	P17	18751	Prkcb	protein kinase C, beta	NM_008855
50026	P23	18754	Prkce	protein kinase C, epsilon	NM_011104
50027	A05	20779	Src	Rous sarcoma oncogene	NM_009271
50027	A07	20811	Srms	src-related kinase lacking C-terminal regulatory tyrosine and N-terminal myristylation sites	NM_011481
50027	A13	83984	Tssk6	testis-specific serine kinase 6	NM_032004
50027	A21	98267	Stk17b	serine/threonine kinase 17b (apoptosis-inducing)	NM_133810
50027	A23	54402	Stk19	serine/threonine kinase 19	NM_019442
50027	C09	22115	Tssk2	testis-specific serine kinase 2	NM_009436
50027	C15	56504	Srpk3	serine/arginine-rich protein specific kinase 3	NM_019684
50027	G15	21812	Tgfbr1	transforming growth factor, beta receptor I	NM_009370
50027	G21	21873	Tjp2	tight junction protein 2	NM_011597
50027	I21	69014	Tnik	TRAF2 and NCK interacting kinase	XM_130797
50027	K07	29807	Tpk1	thiamine pyrophosphokinase	NM_013861
50027	M15	22174	Tyro3	TYRO3 protein tyrosine kinase 3	NM_019392
50028	A04	14704	Gng3	guanine nucleotide binding protein (G protein), gamma 3	NM_010316
50028	A12	14695	Gnb3	guanine nucleotide binding protein (G protein), beta 3	NM_013530
50028	A14	14688	Gnb1	guanine nucleotide binding protein (G protein), beta 1	NM_008142
50028	A16	14687	Gnaz	guanine nucleotide binding protein, alpha z subunit	NM_010311
50028	A17	269053	Gpr152	G protein-coupled receptor 152	NM_206973
50028	A18	14686	Gnat2	guanine nucleotide binding protein, alpha transducing 2	NM_008141
50028	A21	11536	Gpr182	G protein-coupled receptor 182	NM_007412
50028	A23	11539	Adora1	adenosine A1 receptor	NM_009629
50028	B07	14708	Gng7	guanine nucleotide binding protein (G protein), gamma 7	NM_010319
50028	B15	241070	Gpr1	G protein-coupled receptor 1	NM_146250
50028	B20	268934	Grm4	glutamate receptor, metabotropic 4	XM_196179
50028	C02	14683	Gnas	GNAS (guanine nucleotide binding protein, alpha stimulating) complex locus	NM_010309
50028	D02	245424	Gpr101	G protein-coupled receptor 101	XM_141764
50028	D06	240888	Gpr161	G protein-coupled receptor 161	XM_136361
50028	D08	237362	Npffr1	neuropeptide FF receptor 1	XM_137119
50028	D11	236781	Gpr119	G-protein coupled receptor 119	NM_181751
50028	D12	233080	Ffar3	free fatty acid receptor 3	XM_145470
50028	D13	236781	Gpr119	G-protein coupled receptor 119	NM_181751
50028	D23	217369	Uts2r	urotensin 2 receptor	NM_145440
50028	E08	14527	Gcgr	glucagon receptor	NM_008101
50028	E09	110355	Adrbk1	adrenergic receptor kinase, beta 1	NM_130863
50028	F02	215855	Taar6	trace amine-associated receptor 6	XM_136993
50028	F14	404242	Mrgprx1	MAS-related GPR, member X1	NM_207540
50028	G05	109689	Arrb1	arrestin, beta 1	NM_177231
50028	G08	14365	Fzd3	frizzled homolog 3 (Drosophila)	NM_021458
50028	G09	26361	Avpr1b	arginine vasopressin receptor 1B	NM_011924
50028	G11	12000	Avpr2	arginine vasopressin receptor 2	NM_019404
50028	G12	93897	Fzd10	frizzled homolog 10 (Drosophila)	NM_175284
50028	G14	14362	Fzd1	frizzled homolog 1 (Drosophila)	NM_021457
50028	G21	217011	Nle1	notchless homolog 1 (Drosophila)	NM_145431
50028	G23	239336	Rxfp3	relaxin family peptide receptor 3	NM_178717
50028	H07	78134	Lpar4	lysophosphatidic acid receptor 4	NM_175271
50028	H08	17200	Mc2r	melanocortin 2 receptor	NM_008560
50028	H10	17199	Mc1r	melanocortin 1 receptor	NM_008559
50028	H14	17171	Mas1	MAS1 oncogene	NM_008552
50028	H15	14748	Gpr3	G-protein coupled receptor 3	NM_008154
50028	H18	16995	Ltb4r1	leukotriene B4 receptor 1	NM_008519
50028	H20	319387	Lphn3	latrophilin 3	XM_205556
50028	H21	64095	Gpr35	G protein-coupled receptor 35	NM_022320
50028	I11	12209	Brs3	bombesin-like receptor 3	NM_009766
50028	I14	14062	F2r	coagulation factor II (thrombin) receptor	NM_010169
50028	J02	99633	Lphn2	latrophilin 2	XM_131258
50028	J04	330814	Lphn1	latrophilin 1	XM_134383
50028	J06	20609	Sstr5	somatostatin receptor 5	XM_139909
50028	J08	16867	Lhcgr	luteinizing hormone/choriogonadotropin receptor	NM_013582
50028	J09	233081	Ffar1	free fatty acid receptor 1	NM_194057
50028	J17	107515	Lgr4	leucine-rich repeat-containing G protein-coupled receptor 4	XM_355385
50028	J20	16519	Kcnj3	potassium inwardly-rectifying channel, subfamily J, member 3	NM_008426
50028	J23	114229	Kiss1r	KISS1 receptor	NM_053244
50028	K02	170757	Eltd1	EGF, latrophilin seven transmembrane domain containing 1	NM_133222
50028	K05	54598	Calcrl	calcitonin receptor-like	NM_018782
50028	K09	59289	Ccbp2	chemokine binding protein 2	NM_021609
50028	K10	94226	S1pr5	sphingosine-1-phosphate receptor 5	NM_053190
50028	K12	65086	Lpar3	lysophosphatidic acid receptor 3	NM_022983
50028	K16	14739	S1pr2	sphingosine-1-phosphate receptor 2	NM_010333
50028	K23	12771	Ccr3	chemokine (C-C motif) receptor 3	NM_009914
50028	L02	12765	Cxcr2	chemokine (C-X-C motif) receptor 2	NM_009909
50028	L04	227288	Cxcr1	chemokine (C-X-C motif) receptor 1	NM_178241
50028	L16	15561	Htr3a	5-hydroxytryptamine (serotonin) receptor 3A	NM_013561
50028	L21	58182	Prokr1	prokineticin receptor 1	NM_021381
50028	M02	14745	Lpar1	lysophosphatidic acid receptor 1	NM_010336
50028	M06	107522	Ece2	endothelin converting enzyme 2	NM_139293
50028	M13	12776	Ccr8	chemokine (C-C motif) receptor 8	NM_007720
50028	M16	52710	Gpr172b	G protein-coupled receptor 172B	NM_029643
50028	M19	54199	Ccrl2	chemokine (C-C motif) receptor-like 2	NM_017466
50028	M21	12501	Cd3e	CD3 antigen, epsilon polypeptide	NM_007648
50028	N07	237716	Gpr75	G protein-coupled receptor 75	NM_175490
50028	N08	15550	Htr1a	5-hydroxytryptamine (serotonin) receptor 1A	NM_008308
50028	N13	319200	Gpr82	G protein-coupled receptor 82	NM_175669
50028	O05	12614	Celsr1	cadherin, EGF LAG seven-pass G-type receptor 1 (flamingo homolog, Drosophila)	NM_009886
50028	O07	53883	Celsr2	cadherin, EGF LAG seven-pass G-type receptor 2 (flamingo homolog, Drosophila)	NM_017392
50028	O08	17329	Cxcl9	chemokine (C-X-C motif) ligand 9	NM_008599
50028	O23	12921	Crhr1	corticotropin releasing hormone receptor 1	NM_007762
50028	P08	108072	Grm6	glutamate receptor, metabotropic 6	NM_173372
50028	P18	14788	Gpr162	G protein-coupled receptor 162	NM_013533
50029	A07	211577	Mrgprf	MAS-related GPR, member F	NM_145379
50029	A09	14126	Ms4a2	membrane-spanning 4-domains, subfamily A, member 2	NM_013516
50029	A13	244701	Mtnr1b	melatonin receptor 1B	NM_145712
50029	A17	216749	Nmur2	neuromedin U receptor 2	NM_153079
50029	A21	230103	Npr2	natriuretic peptide receptor 2	NM_173788
50029	C02	22354	Vipr1	vasoactive intestinal peptide receptor 1	NM_011703
50029	C13	18216	Ntsr1	neurotensin receptor 1	NM_018766
50029	E10	21390	Tbxa2r	thromboxane A2 receptor	NM_009325
50029	E12	213773	Tbl3	transducin (beta)-like 3	NM_145396
50029	E19	18312	Olfr15	olfactory receptor 15	NM_008762
50029	E21	258640	Olfr152	olfactory receptor 152	NM_146646
50029	G11	18317	Olfr2	olfactory receptor 2	NM_010983
50029	G17	258703	Olfr402	olfactory receptor 402	NM_146708
50029	G20	21338	Tacr3	tachykinin receptor 3	NM_021382
50029	G21	258702	Olfr410	olfactory receptor 410	NM_146707
50029	G23	18341	Olfr263-ps1	olfactory receptor 263, pseudogene 1	NM_010984
50029	I04	21336	Tacr1	tachykinin receptor 1	NM_009313
50029	I13	259097	Olfr558	olfactory receptor 558	NM_147093
50029	K05	170639	Olfr78	olfactory receptor 78	NM_130866
50029	K12	19737	Rgs5	regulator of G-protein signaling 5	NM_009063
50029	K13	258469	Olfr90	olfactory receptor 90	NM_146477
50029	K14	50780	Rgs3	regulator of G-protein signaling 3	NM_019492
50029	K16	58175	Rgs20	regulator of G-protein signaling 20	NM_021374
50029	K23	353344	Opn5	opsin 5	NM_181753
50029	M04	19734	Rgs16	regulator of G-protein signaling 16	NM_011267
50029	M06	51791	Rgs14	regulator of G-protein signaling 14	NM_016758
50029	M07	18387	Oprk1	opioid receptor, kappa 1	NM_011011
50029	M13	18430	Oxtr	oxytocin receptor	XM_144956
50029	M19	70839	P2ry12	purinergic receptor P2Y, G-protein coupled 12	NM_027571
50029	M21	18442	P2ry2	purinergic receptor P2Y, G-protein coupled 2	NM_008773
50029	O02	51801	Ramp1	receptor (calcitonin) activity modifying protein 1	NM_016894
50029	O05	233571	P2ry6	pyrimidinergic receptor P2Y, G-protein coupled, 6	NM_183168
50029	O08	19226	Pth	parathyroid hormone	NM_020623
50029	O15	30955	Pik3cg	phosphoinositide-3-kinase, catalytic, gamma polypeptide	NM_020272
50029	O18	19217	Ptger2	prostaglandin E receptor 2 (subtype EP2)	NM_008964
50029	O23	19214	Ptgdr	prostaglandin D receptor	NM_008962
50030	C15	68837	Foxk2	forkhead box K2	XM_126489
50030	J13	77065	Ints7	integrator complex subunit 7	NM_178632
50030	J14	213452	Dstyk	dual serine/threonine and tyrosine protein kinase	NM_172516
50030	N17	237625	Pla2g3	phospholipase A2, group III	NM_172791
50031	C05	11423	Ache	acetylcholinesterase	NM_009599
50031	E21	11468	Actg2	actin, gamma 2, smooth muscle, enteric	NM_009610
50031	E23	83766	Actl6b	actin-like 6B	NM_031404
50031	H18	213498	Arhgef11	Rho guanine nucleotide exchange factor (GEF) 11	XM_159702
50031	I06	114230	Aipl1	aryl hydrocarbon receptor-interacting protein-like 1	NM_053245
50031	K21	11504	Adamts1	a disintegrin-like and metallopeptidase (reprolysin type) with thrombospondin type 1 motif, 1	NM_009621
50031	L02	76688	Arfrp1	ADP-ribosylation factor related protein 1	NM_029702
50031	L06	99371	Arfgef2	ADP-ribosylation factor guanine nucleotide-exchange factor 2 (brefeldin A-inhibited)	XM_130646
50031	O09	11519	Add2	adducin 2 (beta)	NM_013458
50031	P13	80287	Apobec3	apolipoprotein B mRNA editing enzyme, catalytic polypeptide 3	NM_030255
50032	D10	12362	Casp1	caspase 1	NM_009807
50032	D15	12144	Blm	Bloom syndrome homolog (human)	NM_007550
50032	F20	12335	Capn3	calpain 3	NM_007601
50032	F23	12163	Bmp8a	bone morphogenetic protein 8a	NM_007558
50032	G08	29815	Bcar3	breast cancer anti-estrogen resistance 3	NM_013867
50032	G19	108664	Atp6v1h	ATPase, H+ transporting, lysosomal V1 subunit H	NM_133826
50032	I05	11980	Atp8a1	ATPase, aminophospholipid transporter (APLT), class I, type 8A, member 1	NM_009727
50032	J06	12307	Calb1	calbindin 1	NM_009788
50032	J10	12298	Cacnb4	calcium channel, voltage-dependent, beta 4 subunit	NM_146123
50032	K05	218232	Ptpdc1	protein tyrosine phosphatase domain containing 1	NM_207232
50032	N14	56395	Tmem115	transmembrane protein 115	NM_019704
50032	O11	70025	Acot7	acyl-CoA thioesterase 7	NM_133348
50033	A04	12591	Cdx2	caudal type homeobox 2	NM_007673
50033	B15	12613	Cel	carboxyl ester lipase	NM_009885
50033	E06	23834	Cdc6	cell division cycle 6 homolog (S. cerevisiae)	NM_011799
50033	I04	12525	Cd8a	CD8 antigen, alpha chain	XM_132621
50033	M11	12454	Ccnk	cyclin K	NM_009832
50033	N08	211286	Cln5	ceroid-lipofuscinosis, neuronal 5	XM_127882
50033	N10	12752	Cln3	ceroid lipofuscinosis, neuronal 3, juvenile (Batten, Spielmeyer-Vogt disease)	NM_009907
50033	O02	12488	Cd2ap	CD2-associated protein	NM_009847
50033	O06	18106	Cd244	CD244 natural killer cell receptor 2B4	NM_018729
50033	O18	12478	Cd19	CD19 antigen	NM_009844
50033	O23	93671	Cd163	CD163 antigen	NM_053094
50034	B15	13194	Ddb1	damage specific DNA binding protein 1	NM_015735
50034	B23	66942	Ddx18	DEAD (Asp-Glu-Ala-Asp) box polypeptide 18	NM_025860
50034	D05	53975	Ddx20	DEAD (Asp-Glu-Ala-Asp) box polypeptide 20	NM_017397
50034	E23	242939	Cpz	carboxypeptidase Z	NM_153107
50034	H09	69192	Dhx16	DEAH (Asp-Glu-Ala-His) box polypeptide 16	NM_026987
50034	I12	13043	Cttn	cortactin	NM_007803
50034	J06	13517	Dspp	dentin sialophosphoprotein	NM_010080
50034	N19	13419	Dnase1	deoxyribonuclease I	NM_010061
50034	P05	13426	Dync1i1	dynein cytoplasmic 1 intermediate chain 1	NM_010063
50034	P18	76233	Dnttip1	deoxynucleotidyltransferase, terminal, interacting protein 1	NM_133763
50034	P23	13436	Dnmt3b	DNA methyltransferase 3B	NM_010068
50035	B14	13709	Elf1	E74-like factor 1	NM_007920
50035	B16	15572	Elavl4	ELAV (embryonic lethal, abnormal vision, Drosophila)-like 4 (Hu antigen D)	NM_010488
50035	E07	171211	Edaradd	EDAR (ectodysplasin-A receptor)-associated death domain	NM_133643
50035	F16	108067	Eif2b3	eukaryotic translation initiation factor 2B, subunit 3	XM_131572
50035	F20	209354	Eif2b1	eukaryotic translation initiation factor 2B, subunit 1 (alpha)	NM_145371
50035	H07	11770	Fabp4	fatty acid binding protein 4, adipocyte	NM_024406
50035	K16	12495	Entpd1	ectonucleoside triphosphate diphosphohydrolase 1	NM_009848
50035	M21	13170	Dbp	D site albumin promoter binding protein	NM_016974
50035	N06	14156	Fen1	flap structure specific endonuclease 1	NM_007999
50035	N16	14137	Fdft1	farnesyl diphosphate farnesyl transferase 1	NM_010191
50035	N18	246256	Fcgr4	Fc receptor, IgG, low affinity IV	NM_144559
50035	O13	55947	Dclre1a	DNA cross-link repair 1A, PSO2 homolog (S. cerevisiae)	NM_018831
50036	B19	353172	Gars	glycyl-tRNA synthetase	NM_180678
50036	G15	14229	Fkbp5	FK506 binding protein 5	NM_010220
50036	G17	94244	Fkbp6	FK506 binding protein 6	NM_033571
50036	H05	231103	Gckr	glucokinase regulatory protein	NM_144909
50036	L18	14809	Grik5	glutamate receptor, ionotropic, kainate 5 (gamma 2)	NM_008168
50036	M07	14284	Fosl2	fos-like antigen 2	NM_008037
50036	O20	14241	Foxl1	forkhead box L1	NM_008024
50036	P12	14776	Gpx2	glutathione peroxidase 2	NM_030677
50037	B11	235106	Ntm	neurotrimin	NM_172290
50037	E14	27414	Sergef	secretion regulating guanine nucleotide exchange factor	NM_013789
50037	L02	68713	Ifitm1	interferon induced transmembrane protein 1	NM_026820
50037	M17	15242	Hhex	hematopoietically expressed homeobox	NM_008245
50037	N21	15481	Hspa8	heat shock protein 8	NM_031165
50037	O13	53323	Ube2k	ubiquitin-conjugating enzyme E2K (UBC1 homolog, yeast)	NM_016786
50037	P15	15516	Hsp90ab1	heat shock protein 90 alpha (cytosolic), class B member 1	NM_008302
50038	K05	114663	Impa2	inositol (myo)-1(or 4)-monophosphatase 2	NM_053261
50038	L02	16653	Kras	v-Ki-ras2 Kirsten rat sarcoma viral oncogene homolog	NM_021284
50038	M12	50916	Irx4	Iroquois related homeobox 4 (Drosophila)	NM_018885
50038	N19	16594	Klc2	kinesin light chain 2	NM_008451
50039	C04	17850	Mut	methylmalonyl-Coenzyme A mutase	NM_008650
50039	D17	17898	Myl7	myosin, light polypeptide 7, regulatory	NM_022879
50039	F14	227197	Ndufs1	NADH dehydrogenase (ubiquinone) Fe-S protein 1	NM_145518
50039	H15	110789	Gpr98	G protein-coupled receptor 98	XM_358310
50039	K09	17385	Mmp11	matrix metallopeptidase 11	NM_008606
50039	K11	17381	Mmp12	matrix metallopeptidase 12	NM_008605
50039	L23	17215	Mcm3	minichromosome maintenance deficient 3 (S. cerevisiae)	NM_008563
50039	M07	17390	Mmp2	matrix metallopeptidase 2	NM_008610
50039	N09	17218	Mcm5	minichromosome maintenance deficient 5, cell division cycle 46 (S. cerevisiae)	NM_008566
50039	O04	17523	Mpo	myeloperoxidase	NM_010824
50039	P10	17927	Myod1	myogenic differentiation 1	NM_010866
50040	A18	74143	Opa1	optic atrophy 1 homolog (human)	NM_133752
50040	D02	224824	Pex6	peroxisomal biogenesis factor 6	NM_145488
50040	H18	27402	Pdhx	pyruvate dehydrogenase complex, component X	NM_175094
50040	M02	18201	Nsmaf	neutral sphingomyelinase (N-SMase) activation associated factor	NM_010945
50040	N07	110821	Pcca	propionyl-Coenzyme A carboxylase, alpha polypeptide	NM_144844
50040	N08	18574	Pde1b	phosphodiesterase 1B, Ca2+-calmodulin dependent	NM_008800
50041	F13	19127	Prop1	paired like homeodomain factor 1	NM_008936
50041	K10	19043	Ppm1b	protein phosphatase 1B, magnesium dependent, beta isoform	NM_011151
50041	K18	19025	Ctsa	cathepsin A	NM_008906
50041	M13	26970	Pla2g2e	phospholipase A2, group IIE	NM_012044
50041	M23	27226	Pla2g7	phospholipase A2, group VII (platelet-activating factor acetylhydrolase, plasma)	NM_013737
50041	O18	18803	Plcg1	phospholipase C, gamma 1	NM_021280
50041	P02	19253	Ptpn18	protein tyrosine phosphatase, non-receptor type 18	NM_011206
50042	E16	19732	Rgl2	ral guanine nucleotide dissociation stimulator-like 2	NM_009059
50042	F20	20203	S100b	S100 protein, beta polypeptide, neural	NM_009115
50042	I16	19699	Reln	reelin	NM_011261
50042	K15	107746	Rapgef1	Rap guanine nucleotide exchange factor (GEF) 1	NM_054050
50042	N04	66922	Rras2	related RAS viral (r-ras) oncogene homolog 2	NM_025846
50042	O17	19434	Rax	retina and anterior neural fold homeobox	NM_013833
50042	P09	19339	Rab3a	RAB3A, member RAS oncogene family	NM_009001
50043	D15	54380	Smarcal1	SWI/SNF related matrix associated, actin dependent regulator of chromatin, subfamily a-like 1	NM_018817
50043	G10	20422	Shfm1	split hand/foot malformation (ectrodactyly) type 1	NM_009169
50043	I19	18951	2011-09-05	septin 5	NM_213614
50043	K02	27387	Sh2d3c	SH2 domain containing 3C	NM_013781
50043	K07	217847	Serpina10	serine (or cysteine) peptidase inhibitor, clade A (alpha-1 antiproteinase, antitrypsin), member 10	NM_144834
50043	M09	20724	Serpinb5	serine (or cysteine) peptidase inhibitor, clade B, member 5	NM_009257
50043	O05	18816	Serpinf2	serine (or cysteine) peptidase inhibitor, clade F, member 2	NM_008878
50043	P06	20751	Spr	sepiapterin reductase	NM_011467
50043	P14	20733	Spint2	serine protease inhibitor, Kunitz type 2	NM_011464
50044	D05	83553	Tktl1	transketolase-like 1	NM_031379
50044	E14	21816	Tgm1	transglutaminase 1, K polypeptide	NM_019984
50044	G08	21808	Tgfb2	transforming growth factor, beta 2	NM_009367
50044	G16	21802	Tgfa	transforming growth factor alpha	NM_031199
50044	J06	21371	Tbca	tubulin cofactor A	NM_009321
50044	M10	26943	Serinc3	serine incorporator 3	NM_012032
50044	N18	21976	Top3b	topoisomerase (DNA) III beta	NM_011624
50045	A23	22029	Traf1	TNF receptor-associated factor 1	NM_009421
50045	B07	22230	Ufd1l	ubiquitin fusion degradation 1 like	NM_011672
50045	B09	22234	Ugcg	UDP-glucose ceramide glucosyltransferase	NM_011673
50045	I11	209456	Trp53bp2	transformation related protein 53 binding protein 2	NM_173378
50045	I20	22177	Tyrobp	TYRO protein tyrosine kinase binding protein	NM_011662
50045	J23	78610	Uvrag	UV radiation resistance associated gene	NM_178635
50045	K16	76299	Erp44	endoplasmic reticulum protein 44	NM_029572
50045	N18	22427	Wrn	Werner syndrome homolog (human)	NM_011721
50045	O06	22153	Tubb4	tubulin, beta 4	NM_009451
50045	O18	22144	Tuba3a	tubulin, alpha 3A	NM_009446
50045	P02	216795	Wnt9a	wingless-type MMTV integration site 9A	NM_139298
50045	P23	66594	Uqcr	ubiquinol-cytochrome c reductase (6.4kD) subunit	NM_025650
50440	D11	66152	1110020P15Rik	RIKEN cDNA 1110020P15 gene	NM_197979
50440	E15	68294	Mfsd10	major facilitator superfamily domain containing 10	NM_026660
50440	F12	68953	Chmp2a	chromatin modifying protein 2A	NM_026885
50440	H02	68991	Ssu72	Ssu72 RNA polymerase II CTD phosphatase homolog (yeast)	NM_026899
50440	H16	66231	Thoc7	THO complex 7 homolog (Drosophila)	NM_025435
50440	I19	67803	Limd2	LIM domain containing 2	NM_172397
50440	K13	71684	Rbm43	RNA binding motif protein 43	NM_030243
50440	K17	66067	Gtpbp8	GTP-binding protein 8 (putative)	NM_025332
50440	L19	68792	Srpx2	sushi-repeat-containing protein, X-linked 2	NM_026838
50440	N10	74766	Yipf2	Yip1 domain family, member 2	NM_138303
50441	A02	76479	Smndc1	survival motor neuron domain containing 1	NM_172429
50441	D04	77219	Ptgr2	prostaglandin reductase 2	NM_029880
50441	G10	73830	Eif3k	eukaryotic translation initiation factor 3, subunit K	NM_028659
50441	J06	69019	Spcs1	signal peptidase complex subunit 1 homolog (S. cerevisiae)	NM_026911
50441	M04	100129	Gpr153	G protein-coupled receptor 153	NM_178406
50441	M20	67619	Nob1	NIN1/RPN12 binding protein 1 homolog (S. cerevisiae)	NM_026277
50441	N09	67333	Stk35	serine/threonine kinase 35	NM_183262
50441	O12	75552	Paqr9	progestin and adipoQ receptor family member IX	NM_198414
50442	B23	76457	Ccdc134	coiled-coil domain containing 134	NM_172428
50442	F14	70129	Slc44a4	solute carrier family 44, member 4	NM_023557
50442	G10	69179	Tmem110	transmembrane protein 110	NM_028839
50442	J07	72434	Lypd3	Ly6/Plaur domain containing 3	NM_133743
50442	J19	70285	Rpf1	ribosome production factor 1 homolog (S. cerevisiae)	NM_027332
50442	O16	66056	Zfp524	zinc finger protein 524	NM_025324
50442	P20	71981	Tdrd12	tudor domain containing 12	NM_028034
50443	A23	69195	Tmem121	transmembrane protein 121	NM_153776
50443	E14	75613	Med25	mediator of RNA polymerase II transcription, subunit 25 homolog (yeast)	NM_029365
50443	F12	72699	Lime1	Lck interacting transmembrane adaptor 1	NM_023684
50443	I06	71807	Tars2	threonyl-tRNA synthetase 2, mitochondrial (putative)	NM_027931
50443	J07	72500	Ier5l	immediate early response 5-like	NM_030244
50443	K12	72149	Strada	STE20-related kinase adaptor alpha	NM_028126
50443	M18	72124	Seh1l	SEH1-like (S. cerevisiae	NM_028112
50443	N08	70237	Bhlhb9	basic helix-loop-helix domain containing, class B9	NM_198161
50443	N23	72585	Lypd1	Ly6/Plaur domain containing 1	NM_145100
50444	O04	68205	Urm1	ubiquitin related modifier 1 homolog (S. cerevisiae)	NM_026615
50445	L16	74383	Ubap2l	ubiquitin associated protein 2-like	NM_028475
50446	B15	67976	Trabd	TraB domain containing	NM_026485
50446	D23	268741	Tox4	TOX high mobility group box family member 4	NM_023434
50446	F11	215512	Fam117a	family with sequence similarity 117, memberA	NM_172543
50446	G19	74481	Batf2	basic leucine zipper transcription factor, ATF-like 2	NM_028967
50446	K08	71345	Ano9	anoctamin 9	NM_178381
50446	L05	67768	N6amt1	N-6 adenine-specific DNA methyltransferase 1 (putative)	NM_026366
50447	A08	271377	Zbtb11	zinc finger and BTB domain containing 11	NM_173026
50447	F18	244091	Fsd2	fibronectin type III and SPRY domain containing 2	NM_172904
50447	P14	77411	Esrp2	epithelial splicing regulatory protein 2	NM_176838
50448	F14	353190	Edc3	enhancer of mRNA decapping 3 homolog (S. cerevisiae)	NM_153799
50448	F21	269717	Orai2	ORAI calcium release-activated calcium modulator 2	NM_178751
50448	H18	319922	Vwc2	von Willebrand factor C domain containing 2	NM_177033
50448	L12	319513	Fam113a	family with sequence similarity 113, member A	NM_178762
50448	O04	329421	Myo3b	myosin IIIB	NM_177376
50449	F17	105859	Csdc2	cold shock domain containing C2, RNA binding	NM_145473
50449	I19	241118	Accn4	amiloride-sensitive cation channel 4, pituitary	NM_183022
50449	K13	54137	Acrbp	proacrosin binding protein	NM_016845
50449	L17	104885	Tmem179	transmembrane protein 179	NM_178915
50449	N10	56463	Snd1	staphylococcal nuclease and tudor domain containing 1	NM_019776
50449	P10	268287	Akap7	A kinase (PRKA) anchor protein 7	NM_018747
50450	A14	66335	Atp6v1c1	ATPase, H+ transporting, lysosomal V1 subunit C1	NM_025494
50450	C11	77622	Apex2	apurinic/apyrimidinic endonuclease 2	NM_029943
50450	D04	76898	B3gat1	beta-1,3-glucuronyltransferase 1 (glucuronosyltransferase P)	NM_029792
50450	K10	66514	Asrgl1	asparaginase like 1	NM_025610
50451	C07	56386	B4galt6	UDP-Gal:betaGlcNAc beta 1,4-galactosyltransferase, polypeptide 6	NM_019737
50451	I23	53817	Bat1a	HLA-B-associated transcript 1A	NM_019693
50451	L23	233552	Gdpd5	glycerophosphodiester phosphodiesterase domain containing 5	NM_201352
50451	M20	216274	Cep290	centrosomal protein 290	NM_146009
50451	N05	233733	Galntl4	UDP-N-acetyl-alpha-D-galactosamine:polypeptide N-acetylgalactosaminyltransferase-like 4	NM_173739
50451	O17	80289	Lysmd3	LysM, putative peptidoglycan-binding, domain containing 3	NM_030257
50452	B05	66912	Bzw2	basic leucine zipper and W2 domains 2	NM_025840
50452	C09	233033	Samd4b	sterile alpha motif domain containing 4B	NM_175021
50452	D11	68121	Cep70	centrosomal protein 70	NM_023873
50452	E19	207495	Baiap2l2	BAI1-associated protein 2-like 2	NM_177580
50452	I02	12154	Bmp10	bone morphogenetic protein 10	NM_009756
50453	B21	69681	Cdk3	cyclin-dependent kinase 3	NM_027165
50453	F17	214932	Cecr5	cat eye syndrome chromosome region, candidate 5 homolog (human)	NM_144815
50453	F19	94047	Cecr6	cat eye syndrome chromosome region, candidate 6 homolog (human)	NM_033567
50453	K18	71934	Car13	carbonic anhydrase 13	NM_024495
50453	P02	67213	Cmtm6	CKLF-like MARVEL transmembrane domain containing 6	NM_026036
50453	P09	26887	Chst4	carbohydrate (chondroitin 6/keratan) sulfotransferase 4	NM_011998
50454	D12	52588	Tspan14	tetraspanin 14	NM_145928
50454	H09	74134	Cyp2s1	cytochrome P450, family 2, subfamily s, polypeptide 1	NM_028775
50454	N07	546001	Srcap	Snf2-related CREBBP activator protein	NM_178800
50455	C12	27999	Fam3c	family with sequence similarity 3, member C	NM_138587
50455	D10	52585	Dhrs1	dehydrogenase/reductase (SDR family) member 1	NM_026819
50455	E06	52250	Reep1	receptor accessory protein 1	NM_178608
50455	L10	26901	Deb1	differentially expressed in B16F10 1	NM_026794
50455	M02	52076	Tmem38b	transmembrane protein 38B	NM_028053
50455	M04	52430	Echdc2	enoyl Coenzyme A hydratase domain containing 2	NM_026728
50455	N14	212880	Ddx46	DEAD (Asp-Glu-Ala-Asp) box polypeptide 46	NM_145975
50455	O05	229791	D3Bwg0562e	DNA segment, Chr 3, Brigham & Women's Genetics 0562 expressed	NM_177664
50455	O23	244071	Agbl1	ATP/GTP binding protein-like 1	NM_172902
50455	P02	26900	Ddx3y	DEAD (Asp-Glu-Ala-Asp) box polypeptide 3, Y-linked	NM_012008
50455	P05	22428	Dctn6	dynactin 6	NM_011722
50455	P12	30959	Ddx25	DEAD (Asp-Glu-Ala-Asp) box polypeptide 25	NM_013932
50456	A12	319845	Bbs9	Bardet-Biedl syndrome 9 (human)	NM_181316
50456	A14	623474	Rad54b	RAD54 homolog B (S. cerevisiae)	NM_177285
50456	I19	22791	Dnajc2	DnaJ (Hsp40) homolog, subfamily C, member 2	NM_009583
50456	I23	13002	Dnajc5	DnaJ (Hsp40) homolog, subfamily C, member 5	NM_016775
50456	K05	66326	Dnajc5b	DnaJ (Hsp40) homolog, subfamily C, member 5 beta	NM_025489
50456	M11	213236	Dnd1	dead end homolog 1 (zebrafish)	NM_173383
50457	D10	216963	Git1	G protein-coupled receptor kinase-interactor 1	NM_001004144
50457	E06	225288	Fhod3	formin homology 2 domain containing 3	NM_175276
50457	G04	67112	Fgf22	fibroblast growth factor 22	NM_023304
50457	G18	59083	Fetub	fetuin beta	NM_021564
50457	K19	66583	Exosc1	exosome component 1	NM_025644
50457	L15	101214	Tra2a	transformer 2 alpha homolog (Drosophila)	NM_198102
50457	M21	239827	Pigz	phosphatidylinositol glycan anchor biosynthesis, class Z	NM_172822
50458	E21	69080	Gmppa	GDP-mannose pyrophosphorylase A	NM_133708
50458	E23	331026	Gmppb	GDP-mannose pyrophosphorylase B	NM_177910
50458	G13	14697	Gnb5	guanine nucleotide binding protein (G protein), beta 5	NM_010313
50458	J13	69046	Isca1	iron-sulfur cluster assembly 1 homolog (S. cerevisiae)	NM_026921
50458	L12	70020	Ino80b	INO80 complex subunit B	NM_023547
50458	N11	15203	Heph	hephaestin	NM_010417
50458	N18	319153	Hist1h3i	histone cluster 1, H3i	NM_178207
50458	P19	56748	Nfu1	NFU1 iron-sulfur cluster scaffold homolog (S. cerevisiae)	NM_020045
50459	B09	80906	Kcnip2	Kv channel-interacting protein 2	NM_030716
50459	C11	15547	Trmt2a	TRM2 tRNA methyltransferase 2 homolog A (S. cerevisiae)	NM_008307
50459	G04	20591	Kdm5c	lysine (K)-specific demethylase 5C	NM_013668
50459	G18	64294	Itm2c	integral membrane protein 2C	NM_022417
50459	H15	243043	Kctd8	potassium channel tetramerisation domain containing 8	NM_175519
50459	I19	230405	Ifne	interferon epsilon	NM_177348
50460	B09	59003	Maea	macrophage erythroblast attacher	NM_021500
50460	F15	72117	Naa50	Nalpha acetyltransferase 50	NM_028108
50460	G08	67678	Lsm3	LSM3 homolog, U6 small nuclear RNA associated (S. cerevisiae)	NM_026309
50460	G20	243499	Lrrtm4	leucine rich repeat transmembrane neuronal 4	NM_178731
50460	I21	223773	Zbed4	zinc finger, BED domain containing 4	NM_181412
50460	K18	237560	Lrrc10	leucine rich repeat containing 10	NM_146242
50461	F07	17837	Cpamd8	C3 and PZP-like, alpha-2-macroglobulin domain containing 8	NM_008646
50461	F19	71711	Mus81	MUS81 endonuclease homolog (yeast)	NM_027877
50461	K16	68499	Mrpl53	mitochondrial ribosomal protein L53	NM_026744
50461	M09	404242	Mrgprx1	MAS-related GPR, member X1	NM_207540
50461	M19	67840	Mrp63	mitochondrial ribosomal protein 63	NM_026401
50461	P10	108124	Napa	N-ethylmaleimide sensitive fusion protein attachment protein alpha	NM_025898
50462	E10	23962	Oasl2	2'-5' oligoadenylate synthetase-like 2	NM_011854
50462	N19	258325	Olfr110	olfactory receptor 110	NM_146328
50463	B06	258704	Olfr411	olfactory receptor 411	NM_146709
50463	M18	258280	Olfr1366	olfactory receptor 1366	NM_146283
50463	N06	18330	Olfr31	olfactory receptor 31	NM_147027
50463	O10	258305	Olfr1356	olfactory receptor 1356	NM_146308
50464	B11	18367	Olfr66	olfactory receptor 66	NM_013618
50464	G21	56861	Olfr480	olfactory receptor 480	NM_020291
50465	H12	241915	Phc3	polyhomeotic-like 3 (Drosophila)	NM_153421
50465	K02	14628	Ostm1	osteopetrosis associated transmembrane protein 1	NM_172416
50465	M18	66844	Ormdl2	ORM1-like 2 (S. cerevisiae)	NM_024180
50465	N07	76477	Pcolce2	procollagen C-endopeptidase enhancer 2	NM_029620
50466	B02	75710	Rbm12	RNA binding motif protein 12	NM_029397
50466	C18	212555	Pqlc2	PQ loop repeat containing 2	NM_145384
50466	F12	26934	Racgap1	Rac GTPase-activating protein 1	NM_012025
50466	L09	26443	Psma6	proteasome (prosome, macropain) subunit, alpha type 6	NM_011968
50466	L16	19293	Pvalb	parvalbumin	NM_013645
50466	L18	56361	Pus1	pseudouridine synthase 1	NM_019700
50467	C05	19655	Rbmx	RNA binding motif protein, X chromosome	NM_011252
50467	G06	67588	Rnf41	ring finger protein 41	NM_026259
50467	H17	102614	Rpp25	ribonuclease P 25 subunit (human)	NM_133982
50467	J18	282619	Sbsn	suprabasin	NM_172205
50467	L07	20088	Rps24	ribosomal protein S24	NM_011297
50467	L16	20226	Sars	seryl-aminoacyl-tRNA synthetase	NM_011319
50467	M23	19736	Rgs4	regulator of G-protein signaling 4	NM_009062
50467	N07	72508	Rps6kb1	ribosomal protein S6 kinase, polypeptide 1	NM_028259
50468	G06	20448	St6galnac4	ST6 (alpha-N-acetyl-neuraminyl-2,3-beta-galactosyl-1,3)-N-acetylgalactosaminide alpha-2,6-sialyltransferase 4	NM_011373
50468	I16	24057	Sh3yl1	Sh3 domain YSC-like 1	NM_013709
50468	L04	215085	Slc35f1	solute carrier family 35, member F1	NM_178675
50468	M23	170742	Sertad3	SERTA domain containing 3	NM_133210
50468	N07	229731	Slc25a24	solute carrier family 25 (mitochondrial carrier, phosphate carrier), member 24	NM_172685
50468	O09	75747	Sesn3	sestrin 3	NM_030261
50469	A10	20731	Spink4	serine peptidase inhibitor, Kazal type 4	NM_011463
50469	I12	231834	Snx8	sorting nexin 8	NM_172277
50469	I15	24061	Smc1a	structural maintenance of chromosomes 1A	NM_019710
50469	K23	20599	Smr3a	submaxillary gland androgen regulated protein 3A	NM_011422
50469	N10	97387	Strn4	striatin, calmodulin binding protein 4	NM_133789
50469	O17	330959	Snapc5	small nuclear RNA activating complex, polypeptide 5	NM_183316
50470	A20	54723	Tfip11	tuftelin interacting protein 11	NM_018783
50470	B02	28105	Trim36	tripartite motif-containing 36	NM_178872
50470	B07	69009	Thap7	THAP domain containing 7	NM_026909
50470	B10	55992	Trim3	tripartite motif-containing 3	NM_018880
50470	C07	68828	Sync	syncoilin	NM_023485
50470	D04	94091	Trim11	tripartite motif-containing 11	NM_053168
50470	D11	77862	Thyn1	thymocyte nuclear protein 1	NM_144543
50470	D12	22040	Trex1	three prime repair exonuclease 1	NM_011637
50470	F04	27096	Trappc3	trafficking protein particle complex 3	NM_013718
50470	G16	24084	Tekt2	tektin 2	NM_011902
50470	H05	27375	Tjp3	tight junction protein 3	NM_013769
50470	H23	27140	Tlx3	T-cell leukemia, homeobox 3	NM_019916
50470	I19	56370	Tagln3	transgelin 3	NM_019754
50470	L02	233833	Tnrc6a	trinucleotide repeat containing 6a	NM_144925
50470	L08	212999	Tnpo2	transportin 2 (importin 3, karyopherin beta 2b)	NM_145390
50470	M16	27379	Tcl1b1	T-cell leukemia/lymphoma 1B, 1	NM_013773
50470	P16	50874	Tmod4	tropomodulin 4	NM_016712
50471	D04	116733	Vps4a	vacuolar protein sorting 4a (yeast)	NM_126165
50471	E19	235631	Prss50	protease, serine, 50	NM_146227
50471	K10	54445	Unc93b1	unc-93 homolog B1 (C. elegans)	NM_019449
50471	K17	98258	Txndc9	thioredoxin domain containing 9	NM_172054
50471	K19	56338	Txnip	thioredoxin interacting protein	NM_023719
50471	M11	108121	U2af1	U2 small nuclear ribonucleoprotein auxiliary factor (U2AF) 1	NM_024187
50471	O18	50995	Uba2	ubiquitin-like modifier activating enzyme 2	NM_016682
50472	A04	30932	Zfp330	zinc finger protein 330	NM_145600
50472	A18	54713	Fezf2	Fez family zinc finger 2	NM_080433
50472	B19	30944	Zfp354c	zinc finger protein 354C	NM_013922
50472	M07	58203	Zbp1	Z-DNA binding protein 1	NM_021394
50472	M14	66980	Zdhhc6	zinc finger, DHHC domain containing 6	NM_025883
50472	O05	106205	Zc3h7a	zinc finger CCCH type containing 7 A	NM_145931
